# Supplementary material for: Spatial transcriptomics reveals discrete tumour microenvironments and autocrine loops within ovarian cancer subclones
Source: Nat Commun. 2024 Apr 3;15:2860. doi: 10.1038/s41467-024-47271-y (PMC10991508; doi:10.1038/s41467-024-47271-y)
Supplement: Supplementary file 4 — Supplementary Data 1 [file 41467_2024_47271_MOESM4_ESM.xlsx]

## Sheet: Sample matrix
	CRS	Visium sample ID	Visium sample GEO	10x scRNA-seq sample ID	10x scRNA-seq GEO	CosMx data
Patient 1	1	1	GSM6506110
Patient 2	3	2	GSM6506111	Y2	GSM6506105
Patient 3	3	3	GSM6506112	Y3	GSM6506106
Patient 4	2	4	GSM6506113
Patient 5	3	5	GSM6506114	Y5	GSM6506107	doi.org/10.5281/zenodo.8287971
Patient 6	2	6	GSM6506115
Patient 7	1	7	GSM6506116
Patient 8	1	8	GSM6506117
Patient 9	1			MJ10	GSM6506108
Patient 10	1			MJ11	GSM6506109

## Sheet: Visium
Sample	CRS	Number of spots	Median UMI Counts per Spot	Mean UMI Counts per Spot	Median Genes per Spot	Mean Genes per Spot	Median % Mito per Spot	Mean % Mito per Spot	GEO sample ID	Gene Expression Slide Serial Number	Capture area
Patient 1	1	2925	5737	6970	2447	2699	11.29	11.47	GSM6506110	V19N04-104	A1
Patient 2	3	1932	8390	8770	3034	3066	3.73	4.29	GSM6506111	V19N04-104	B1
Patient 3	3	1501	7199	8381	3068	3270	4.76	5.14	GSM6506112	V19N04-104	C1
Patient 4	2	3000	6177	6939	2544	2721	10.32	10.74	GSM6506113	V19N04-104	D1
Patient 5	3	2089	5884	9736	2409	2840	3.57	3.77	GSM6506114	V19N04-103	A1
Patient 6	2	1791	6298	8981	2450	2839	5.86	6.67	GSM6506115	V19N04-103	B1
Patient 7	1	3584	4342	7009	1940	2404	6.11	5.96	GSM6506116	V19N04-103	C1
Patient 8	1	3168	5040	7100	2234	2602	6.36	7.35	GSM6506117	V19N04-103	D1

## Sheet: scRNA-seq
Sample ID	Number of Cells	Median UMI Counts per Cell	Mean UMI Counts per Cell	Median Genes per Cell	Mean Genes per Cell	Median % Mito per Cell	Mean % Mito per Cell	GEO sample ID
MJ10	426	2914	6543	1162	1695	3.54	4.34	GSM6506108
MJ11	1956	2492	4961	996	1361	4.1	4.68	GSM6506109
Y2	328	3227	4740	1220	1472	3.61	4.1	GSM6506105
Y3	6384	2161	2621	795	896	2.99	3.31	GSM6506106
Y5	7588	1739	2339	692	837	3.19	3.54	GSM6506107
