# Supplementary material for: Spatial transcriptomics reveals discrete tumour microenvironments and autocrine loops within ovarian cancer subclones
Source: Nat Commun. 2024 Apr 3;15:2860. doi: 10.1038/s41467-024-47271-y (PMC10991508; doi:10.1038/s41467-024-47271-y)
Supplement: Supplementary file 5 — Supplementary Data 2 [file 41467_2024_47271_MOESM5_ESM.xlsx]

## Sheet: P1.1
cnv_name	state	chr	start	end		cnv_name	inferCNV name of the region				inferCNV HMM states
1-region_2	2	1	11919591	25232502		state	inferCNV state assigned to the region				State 1: 0x: complete loss
2-region_4	4	2	38814	24169640		chr	chromosome				State 2: 0.5x: loss of one copy
2-region_6	4	2	42169350	64593005		start	region start				State 3: 1x: neutral
2-region_8	4	2	85751344	158682879		end	region end				State 4: 1.5x: addition of one copy
2-region_10	2	2	211375717	226999215							State 5: 2x: addition of two copies
3-region_13	4	3	9749944	48467645							State 6: 3x: essentially a placeholder for >2x copies but modeled as 3x
5-region_17	2	5	141958328	159210053
6-region_20	2	6	24402908	34246231
6-region_22	4	6	36676460	111028263
7-region_25	4	7	6590017	30634033
X-region_28	4	X	3308565	19361705
X-region_30	4	X	107628424	132489968
X-region_32	2	X	153785766	155239817
8-region_34	4	8	38996869	43030539
8-region_35	5	8	43034194	119673453
8-region_36	4	8	119730775	144097525
9-region_39	2	9	133061978	137618906
11-region_40	2	11	127204	2403878
11-region_42	2	11	64937517	65979828
10-region_44	4	10	134465	56361275
12-region_46	5	12	66765	6767475
12-region_47	4	12	6765516	12984645
12-region_48	5	12	12974864	45908040
12-region_49	4	12	45919131	49965681
12-region_51	4	12	53452102	55954027
12-region_52	5	12	55966769	71441898
12-region_53	4	12	71439770	88199887
12-region_55	4	12	115953872	122626396
13-region_58	2	13	75525219	114305817
14-region_60	2	14	105209286	105771405
16-region_63	2	16	77190835	89968060
17-region_65	2	17	7336529	19867936
17-region_67	2	17	38419280	59155269
17-region_69	2	17	75845699	82945922
20-region_72	4	20	21303304	49295738
20-region_73	5	20	49503874	62801738
20-region_74	4	20	62804835	64079988
19-region_75	2	19	301444	6375251
19-region_77	4	19	7924485	10231331
19-region_79	2	19	36014660	45782552
19-region_80	1	19	45782947	49878351
19-region_81	2	19	49869033	58558960
22-region_83	2	22	37019635	50733298
21-region_85	2	21	41885112	46569852

## Sheet: P1.2
cnv_name	state	chr	start	end		cnv_name	inferCNV name of the region				inferCNV HMM states
1-region_2	2	1	16246839	23696835		state	inferCNV state assigned to the region				State 1: 0x: complete loss
1-region_4	4	1	109089803	154220637		chr	chromosome				State 2: 0.5x: loss of one copy
2-region_6	4	2	38814	120992653		start	region start				State 3: 1x: neutral
3-region_9	4	3	3144628	47782106		end	region end				State 4: 1.5x: addition of one copy
3-region_11	4	3	50569152	64024010							State 5: 2x: addition of two copies
4-region_14	2	4	94451857	168537786							State 6: 3x: essentially a placeholder for >2x copies but modeled as 3x
6-region_18	2	6	26402237	33204439
6-region_20	4	6	36676460	111483715
7-region_23	4	7	6161776	32495283
X-region_26	4	X	2903970	20267519
X-region_28	4	X	102651366	134520513
X-region_30	2	X	153861514	155239817
8-region_32	4	8	38901235	47739086
8-region_33	5	8	47773108	143430406
8-region_34	4	8	143437655	144012772
9-region_37	2	9	132261356	137618906
11-region_38	2	11	167784	1984522
11-region_40	2	11	65044818	65919117
10-region_42	4	10	134465	58370753
12-region_44	5	12	66765	46270017
12-region_45	4	12	46358189	55817756
12-region_46	5	12	55817919	69823204
12-region_47	4	12	69904033	76085033
13-region_50	2	13	76990660	114305817
14-region_52	2	14	105009573	105771405
16-region_55	2	16	81081938	89968060
17-region_56	2	17	508668	18039209
17-region_58	2	17	35350305	44123702
17-region_60	2	17	75776434	82945922
20-region_63	4	20	19886521	33111751
20-region_64	5	20	33358839	64079988
19-region_65	1	19	301444	3768575
19-region_66	2	19	3958453	6465203
19-region_68	2	19	36313067	39934626
19-region_69	1	19	39971005	58558960
22-region_71	2	22	37634654	50628173
21-region_73	2	21	43789513	46569852

## Sheet: P1.3
cnv_name	state	chr	start	end		cnv_name	inferCNV name of the region				inferCNV HMM states
1-region_2	2	1	16197854	23963462		state	inferCNV state assigned to the region				State 1: 0x: complete loss
1-region_4	3	1	226631690	248849517		chr	chromosome				State 2: 0.5x: loss of one copy
2-region_6	4	2	95402721	112119318		start	region start				State 3: 1x: neutral
2-region_8	2	2	210431249	227561214		end	region end				State 4: 1.5x: addition of one copy
3-region_11	4	3	9749944	57079329							State 5: 2x: addition of two copies
3-region_13	4	3	161104696	197960142							State 6: 3x: essentially a placeholder for >2x copies but modeled as 3x
4-region_14	4	4	425815	2043970
5-region_16	4	5	92151	10308026
6-region_19	2	6	30287397	33200688
6-region_21	4	6	35342558	37699306
6-region_22	5	6	37819499	43075099
6-region_23	4	6	43076268	109465968
7-region_26	4	7	16599776	32894131
X-region_29	4	X	71056332	107651026
X-region_30	5	X	107713221	120575794
X-region_31	4	X	120594010	135033546
8-region_34	2	8	15417215	30727999
8-region_36	4	8	41490396	43202855
8-region_37	5	8	47260575	117540262
8-region_38	4	8	117794490	132013642
8-region_39	5	8	132775358	143840974
8-region_40	4	8	143857324	144428563
11-region_44	4	11	67303448	72080693
10-region_46	5	10	134465	42834937
10-region_47	4	10	43077027	63625123
12-region_49	5	12	66765	6923698
12-region_50	4	12	6924463	15903478
12-region_51	5	12	15911172	44921848
12-region_52	4	12	45215987	49131397
12-region_54	4	12	54126098	56006641
12-region_55	5	12	56041351	57088063
12-region_56	6	12	57088894	68671901
12-region_57	5	12	68686734	71586310
12-region_58	4	12	71609472	81261205
12-region_60	4	12	114670254	121803906
13-region_63	2	13	79481124	114305817
16-region_67	2	16	84819984	89968060
17-region_69	2	17	38869859	44191731
17-region_71	2	17	76309486	82945922
20-region_74	4	20	21125983	47356889
20-region_75	5	20	47352561	63657682
20-region_76	4	20	63698642	64079988
19-region_78	4	19	6677704	35738878
19-region_80	2	19	38836388	47048630
19-region_81	1	19	47064187	49860744
19-region_82	2	19	49859882	58558960
22-region_84	2	22	37019635	50733298
21-region_86	2	21	43789513	46569852

## Sheet: P1.4
cnv_name	state	chr	start	end		cnv_name	inferCNV name of the region				inferCNV HMM states
2-region_2	4	2	217730	18560680		state	inferCNV state assigned to the region				State 1: 0x: complete loss
2-region_4	4	2	88857161	119438520		chr	chromosome				State 2: 0.5x: loss of one copy
6-region_10	2	6	25962802	33314387		start	region start				State 3: 1x: neutral
6-region_12	4	6	39104064	112254939		end	region end				State 4: 1.5x: addition of one copy
7-region_15	4	7	6637322	28958292							State 5: 2x: addition of two copies
X-region_18	4	X	77826364	129843909							State 6: 3x: essentially a placeholder for >2x copies but modeled as 3x
X-region_20	2	X	153861514	155060303
8-region_22	4	8	38988808	47739086
8-region_23	5	8	47773108	86478420
8-region_24	4	8	86468257	143733801
9-region_27	2	9	133097720	137618906
11-region_28	2	11	167784	2403878
10-region_30	4	10	134465	49974850
12-region_32	4	12	66765	21471252
12-region_33	5	12	21468911	42459715
12-region_34	4	12	42312078	50033136
12-region_36	4	12	53507856	56258391
12-region_37	5	12	56271699	70243360
12-region_38	4	12	70242994	95302790
13-region_41	2	13	106541673	114272723
14-region_43	2	14	105140981	105771405
16-region_46	2	16	84294646	89968060
17-region_48	2	17	37084988	45061109
17-region_50	2	17	75751594	82945922
20-region_53	4	20	31739271	64072347
19-region_54	2	19	416583	6424794
19-region_56	2	19	35902480	44903689
19-region_57	1	19	44905754	49860744
19-region_58	2	19	49859882	58558960
22-region_60	2	22	37560447	50628173
21-region_62	2	21	42974510	46569852

## Sheet: P1.5
cnv_name	state	chr	start	end		cnv_name	inferCNV name of the region				inferCNV HMM states
8-region_10	4	8	43140455	79767863		state	inferCNV state assigned to the region				State 1: 0x: complete loss
12-region_15	4	12	66765	42144879		chr	chromosome				State 2: 0.5x: loss of one copy
12-region_17	4	12	55752463	70434292		start	region start				State 3: 1x: neutral
20-region_26	4	20	45361937	64079988		end	region end				State 4: 1.5x: addition of one copy
19-region_28	2	19	47064187	49840383							State 5: 2x: addition of two copies
											State 6: 3x: essentially a placeholder for >2x copies but modeled as 3x

## Sheet: P2.1
cnv_name	state	chr	start	end		cnv_name	inferCNV name of the region				inferCNV HMM states
1-region_2	2	1	11980181	26189886		state	inferCNV state assigned to the region				State 1: 0x: complete loss
1-region_4	4	1	151510510	156881850		chr	chromosome				State 2: 0.5x: loss of one copy
3-region_8	4	3	160399274	197888436		start	region start				State 3: 1x: neutral
4-region_9	4	4	425815	2963385		end	region end				State 4: 1.5x: addition of one copy
6-region_13	2	6	71288803	170572870							State 5: 2x: addition of two copies
7-region_15	2	7	7156934	44582287							State 6: 3x: essentially a placeholder for >2x copies but modeled as 3x
X-region_18	4	X	70286595	119943772
8-region_21	4	8	133191039	143829859
8-region_22	5	8	143833594	144853736
9-region_24	4	9	134905890	137618906
11-region_25	5	11	127204	727727
11-region_26	4	11	695428	43944338
11-region_28	2	11	75100563	134253370
12-region_31	2	12	6375045	14778002
12-region_33	4	12	31280584	57132139
12-region_35	4	12	113392445	133159465
13-region_37	4	13	48303726	114305817
14-region_38	4	14	20311368	24441834
14-region_40	4	14	61187559	74738620
14-region_42	4	14	94376747	104804712
15-region_45	2	15	43510958	68727806
16-region_48	2	16	30957294	66751798
20-region_52	4	20	296968	59948680
20-region_53	5	20	61953469	64079988
19-region_55	4	19	9140380	10553418
19-region_56	5	19	10553078	11950773
19-region_57	4	19	12064699	40690972
19-region_59	4	19	49642125	58558960
22-region_60	2	22	17084954	29168333
21-region_63	2	21	43865186	46569852

## Sheet: P2.2
cnv_name	state	chr	start	end		cnv_name	inferCNV name of the region				inferCNV HMM states
8-region_10	3	8	143816344	144853736		state	inferCNV state assigned to the region				State 1: 0x: complete loss
						chr	chromosome				State 2: 0.5x: loss of one copy
						start	region start				State 3: 1x: neutral
						end	region end				State 4: 1.5x: addition of one copy
											State 5: 2x: addition of two copies
											State 6: 3x: essentially a placeholder for >2x copies but modeled as 3x

## Sheet: P2.3
cnv_name	state	chr	start	end		cnv_name	inferCNV name of the region				inferCNV HMM states
1-region_2	4	1	151399534	156736960		state	inferCNV state assigned to the region				State 1: 0x: complete loss
3-region_6	4	3	160399274	197888436		chr	chromosome				State 2: 0.5x: loss of one copy
8-region_13	4	8	143017982	144853736		start	region start				State 3: 1x: neutral
11-region_15	4	11	127204	1309654		end	region end				State 4: 1.5x: addition of one copy
11-region_17	4	11	11841423	34101156							State 5: 2x: addition of two copies
12-region_21	4	12	48921518	56163496							State 6: 3x: essentially a placeholder for >2x copies but modeled as 3x
12-region_23	4	12	119667753	133159465
13-region_24	4	13	19633681	114305817
14-region_25	4	14	20256558	23560271
14-region_27	4	14	95532297	103714249
20-region_34	4	20	32358330	64079988
19-region_36	4	19	10133345	12734775

## Sheet: P3.1
cnv_name	state	chr	start	end		cnv_name	inferCNV name of the region				inferCNV HMM states
1-region_1	4	1	923928	37809454		state	inferCNV state assigned to the region				State 1: 0x: complete loss
1-region_3	4	1	150265399	155069553		chr	chromosome				State 2: 0.5x: loss of one copy
2-region_6	4	2	37201612	68826833		start	region start				State 3: 1x: neutral
2-region_8	2	2	202265716	241729478		end	region end				State 4: 1.5x: addition of one copy
3-region_10	2	3	16313574	52250597							State 5: 2x: addition of two copies
3-region_12	4	3	133573730	142149544							State 6: 3x: essentially a placeholder for >2x copies but modeled as 3x
3-region_13	5	3	142157527	197960142
5-region_16	2	5	58453982	96808100
5-region_18	4	5	126600268	140633701
6-region_21	4	6	15246296	26687964
6-region_22	5	6	27824108	33204439
6-region_23	4	6	33204642	33711727
6-region_25	4	6	78935867	110815958
6-region_27	4	6	157981887	170572870
X-region_30	4	X	41085635	51902357
X-region_32	4	X	115561174	136782088
8-region_35	2	8	17224964	30767006
8-region_37	4	8	103298433	143829859
9-region_40	4	9	2621834	37358149
9-region_42	2	9	133338323	137618906
11-region_43	2	11	127204	8594289
11-region_45	2	11	64269830	66958376
11-region_47	4	11	111602391	134265855
12-region_50	4	12	16347142	53064372
15-region_55	4	15	73978923	82991057
16-region_58	4	16	53055033	57757250
17-region_61	4	17	62626437	73208507
17-region_63	4	17	79833156	82945922
18-region_64	4	18	158383	26091217
20-region_67	4	20	25452705	62937952
19-region_69	2	19	281040	7534009
19-region_71	2	19	16197578	19060311
19-region_73	4	19	32875925	35945767
19-region_74	5	19	35995199	38933162
19-region_75	4	19	38941401	40090938
19-region_77	2	19	41454169	58558960
22-region_78	4	22	17084954	31908033
22-region_80	2	22	37675608	50733298
21-region_82	2	21	44350163	46569852

## Sheet: P3.2
cnv_name	state	chr	start	end		cnv_name	inferCNV name of the region				inferCNV HMM states
14-region_16	2	14	105419820	105845678		state	inferCNV state assigned to the region				State 1: 0x: complete loss
						chr	chromosome				State 2: 0.5x: loss of one copy
						start	region start				State 3: 1x: neutral
						end	region end				State 4: 1.5x: addition of one copy
											State 5: 2x: addition of two copies
											State 6: 3x: essentially a placeholder for >2x copies but modeled as 3x

[truncated: 16 more sheets: P3.3, P4.1, P4.2, P4.3, P4.4, P5.1, P5.2, P5.3, P6.1, P6.2, P6.3, P6.4, P7.1, P7.2, P7.3, P8.1]
