# Supplementary material for: Spatial transcriptomics reveals discrete tumour microenvironments and autocrine loops within ovarian cancer subclones
Source: Nat Commun. 2024 Apr 3;15:2860. doi: 10.1038/s41467-024-47271-y (PMC10991508; doi:10.1038/s41467-024-47271-y)
Supplement: Supplementary file 6 — Supplementary Data 3 [file 41467_2024_47271_MOESM6_ESM.xlsx]

## Sheet: IchorCNA_calls
ID	chrom	start	end	num.mark	seg.median.logR	copy.number	call	subclone.status	logR_Copy_Number	Corrected_Copy_Number	Corrected_Call
P1.1 - 1	1	1000001	55000000	54	-0.178673	2	NEUT	FALSE	1.65458	2	NEUT
P1.1 - 1	1	55000001	62000000	7	0.759068	4	AMP	FALSE	4.43184	4	AMP
P1.1 - 1	1	62000001	94000000	32	-0.528534	1	HETD	FALSE	1.00135	1	HETD
P1.1 - 1	1	94000001	165000000	71	0.297217	3	GAIN	FALSE	2.84	3	GAIN
P1.1 - 1	1	165000001	248000000	83	0.0884588	2	NEUT	FALSE	2.27164	2	NEUT
P1.1 - 1	2	1000001	174000000	173	0.374234	3	GAIN	FALSE	3.07135	3	GAIN
P1.1 - 1	2	174000001	219000000	45	-0.0800422	2	NEUT	FALSE	1.86923	2	NEUT
P1.1 - 1	2	219000001	242000000	23	-0.304487	1	HETD	FALSE	1.40125	1	HETD
P1.1 - 1	3	1000001	116000000	115	0.404099	3	GAIN	FALSE	3.16443	3	GAIN
P1.1 - 1	3	116000001	143000000	27	-0.377487	1	HETD	FALSE	1.26407	1	HETD
P1.1 - 1	3	143000001	162000000	19	-0.16769	2	NEUT	FALSE	1.67777	2	NEUT
P1.1 - 1	3	162000001	178000000	16	0.276481	3	GAIN	FALSE	2.7798	3	GAIN
P1.1 - 1	3	178000001	198000000	20	0.0780383	2	NEUT	FALSE	2.24537	2	NEUT
P1.1 - 1	4	2000001	69000000	67	0.0974324	2	NEUT	FALSE	2.29442	2	NEUT
P1.1 - 1	4	70000001	80000000	10	0.806291	4	AMP	FALSE	4.62518	5	HLAMP
P1.1 - 1	4	80000001	154000000	74	-0.398474	1	HETD	FALSE	1.2259	1	HETD
P1.1 - 1	4	154000001	189000000	35	-0.101204	2	NEUT	FALSE	1.82193	2	NEUT
P1.1 - 1	5	1000001	45000000	44	0.278895	3	GAIN	FALSE	2.78676	3	GAIN
P1.1 - 1	5	52000001	181000000	129	-0.48684	1	HETD	FALSE	1.07114	1	HETD
P1.1 - 1	6	1000001	38000000	37	-0.569689	1	HETD	FALSE	0.93441	1	HETD
P1.1 - 1	6	38000001	44000000	6	2.64351	4	AMP	FALSE	20.0749	20	HLAMP
P1.1 - 1	6	44000001	85000000	41	0.287952	3	GAIN	FALSE	2.813	3	GAIN
P1.1 - 1	6	85000001	108000000	23	1.78449	4	AMP	FALSE	10.4492	10	HLAMP
P1.1 - 1	6	108000001	161000000	53	0.302468	3	GAIN	FALSE	2.85539	3	GAIN
P1.1 - 1	6	161000001	170000000	9	0.00114261	2	NEUT	FALSE	2.05725	2	NEUT
P1.1 - 1	7	1000001	17000000	16	-0.108828	2	NEUT	FALSE	1.80506	2	NEUT
P1.1 - 1	7	17000001	25000000	8	1.34578	4	AMP	FALSE	7.34782	7	HLAMP
P1.1 - 1	7	25000001	87000000	62	0.258079	3	GAIN	FALSE	2.72709	3	GAIN
P1.1 - 1	7	87000001	107000000	20	-0.00890431	2	NEUT	FALSE	2.0334	2	NEUT
P1.1 - 1	7	107000001	124000000	17	0.325218	3	GAIN	FALSE	2.92269	3	GAIN
P1.1 - 1	7	124000001	137000000	13	0.0231264	2	NEUT	FALSE	2.11001	2	NEUT
P1.1 - 1	7	137000001	159000000	22	0.368676	3	GAIN	FALSE	3.05424	3	GAIN
P1.1 - 1	8	1000001	51000000	50	-0.185548	2	NEUT	FALSE	1.64016	2	NEUT
P1.1 - 1	8	51000001	117000000	66	0.859881	4	AMP	FALSE	4.85241	5	HLAMP
P1.1 - 1	8	117000001	139000000	22	0.447228	3	GAIN	FALSE	3.30231	3	GAIN
P1.1 - 1	8	139000001	145000000	6	1.72833	4	AMP	FALSE	9.99763	10	HLAMP
P1.1 - 1	9	1000001	24000000	23	-0.382963	1	HETD	FALSE	1.25406	1	HETD
P1.1 - 1	9	24000001	138000000	114	-0.117601	2	NEUT	FALSE	1.78576	2	NEUT
P1.1 - 1	10	1000001	58000000	57	1.61331	4	AMP	FALSE	9.12579	9	HLAMP
P1.1 - 1	10	60000001	133000000	73	-0.0197519	2	NEUT	FALSE	2.00784	2	NEUT
P1.1 - 1	11	1000001	20000000	19	-0.381547	1	HETD	FALSE	1.25665	1	HETD
P1.1 - 1	11	20000001	44000000	24	-0.120143	2	NEUT	FALSE	1.78018	2	NEUT
P1.1 - 1	11	44000001	70000000	26	0.449534	3	GAIN	FALSE	3.30979	3	GAIN
P1.1 - 1	11	72000001	135000000	63	-0.200216	2	NEUT	FALSE	1.60962	2	NEUT
P1.1 - 1	12	1000001	81000000	80	1.56804	4	AMP	FALSE	8.80129	9	HLAMP
P1.1 - 1	12	81000001	98000000	17	-0.223374	2	NEUT	FALSE	1.56204	2	NEUT
P1.1 - 1	12	98000001	132000000	34	0.419088	3	GAIN	FALSE	3.21188	3	GAIN
P1.1 - 1	13	20000001	36000000	16	-0.399859	1	HETD	FALSE	1.2234	1	HETD
P1.1 - 1	13	36000001	65000000	29	0.437919	3	GAIN	FALSE	3.2722	3	GAIN
P1.1 - 1	13	65000001	105000000	40	-0.661555	1	HETD	FALSE	0.791696	1	HETD
P1.1 - 1	13	105000001	113000000	8	-0.0250235	2	NEUT	FALSE	1.99549	2	NEUT
P1.1 - 1	14	20000001	36000000	16	0.0808097	2	NEUT	FALSE	2.25234	2	NEUT
P1.1 - 1	14	36000001	70000000	34	-0.763737	1	HETD	FALSE	0.643276	1	HETD
P1.1 - 1	14	70000001	105000000	35	0.353188	3	GAIN	FALSE	3.0069	3	GAIN
P1.1 - 1	15	25000001	101000000	76	-0.545311	1	HETD	FALSE	0.97383	1	HETD
P1.1 - 1	16	1000001	28000000	27	0.354208	3	GAIN	FALSE	3.01	3	GAIN
P1.1 - 1	16	47000001	90000000	43	-0.575392	1	HETD	FALSE	0.925283	1	HETD
P1.1 - 1	17	1000001	69000000	68	-0.431396	1	HETD	FALSE	1.16713	1	HETD
P1.1 - 1	17	69000001	83000000	14	-0.117085	2	NEUT	FALSE	1.78689	2	NEUT
P1.1 - 1	18	1000001	24000000	23	-0.3793	1	HETD	FALSE	1.26075	1	HETD
P1.1 - 1	18	24000001	33000000	9	0.282852	3	GAIN	FALSE	2.79821	3	GAIN
P1.1 - 1	18	33000001	80000000	47	-0.960608	1	HETD	FALSE	0.385326	1	HETD
P1.1 - 1	19	1000001	7000000	6	-0.46388	1	HETD	FALSE	1.11045	1	HETD
P1.1 - 1	19	7000001	37000000	30	0.732547	4	AMP	FALSE	4.326	4	AMP
P1.1 - 1	19	37000001	58000000	21	-0.701414	1	HETD	FALSE	0.732547	1	HETD
P1.1 - 1	20	1000001	20000000	19	-0.447826	1	HETD	FALSE	1.1383	1	HETD
P1.1 - 1	20	20000001	64000000	44	0.990122	4	AMP	FALSE	5.44112	5	HLAMP
P1.1 - 1	21	14000001	46000000	32	-0.00477821	2	NEUT	FALSE	2.04318	2	NEUT
P1.1 - 1	22	19000001	34000000	15	0.188205	3	GAIN	FALSE	2.53297	3	GAIN
P1.1 - 1	22	34000001	49000000	15	-0.743116	1	HETD	FALSE	0.672387	1	HETD
P1.1 - 1	X	4000001	42000000	38	-0.0912707	2	NEUT	FALSE	1.84404	2	NEUT
P1.1 - 1	X	42000001	80000000	38	0.289015	3	GAIN	FALSE	2.81609	3	GAIN
P1.1 - 1	X	80000001	89000000	9	1.40715	4	AMP	FALSE	7.72699	8	HLAMP
P1.1 - 1	X	93000001	102000000	9	0.0216938	2	NEUT	FALSE	2.10655	2	NEUT
P1.1 - 1	X	103000001	126000000	23	0.456821	3	GAIN	FALSE	3.33354	3	GAIN
P1.1 - 1	X	126000001	135000000	9	0.00982475	2	NEUT	FALSE	2.07799	2	NEUT
P1.1 - 1	X	136000001	154000000	18	0.189498	3	GAIN	FALSE	2.53647	3	GAIN
P1.1 - 2	1	1000001	63000000	62	-0.278872	2	NEUT	FALSE	1.58636	2	NEUT
P1.1 - 2	1	63000001	90000000	27	-0.583893	1	HETD	FALSE	1.24553	1	HETD
P1.1 - 2	1	90000001	232000000	142	0.20688	2	NEUT	FALSE	2.30232	2	NEUT
P1.1 - 2	1	232000001	248000000	16	0.510994	3	GAIN	FALSE	2.89002	3	GAIN
P1.1 - 2	2	1000001	177000000	176	0.600955	3	GAIN	FALSE	3.08897	3	GAIN
P1.1 - 2	2	177000001	220000000	43	-0.107035	2	NEUT	FALSE	1.81259	2	NEUT
P1.1 - 2	2	220000001	242000000	22	-0.494677	1	HETD	FALSE	1.33788	1	HETD
P1.1 - 2	3	1000001	42000000	41	0.134218	2	NEUT	FALSE	2.17931	2	NEUT
P1.1 - 2	3	42000001	112000000	70	0.648388	3	GAIN	FALSE	3.19897	3	GAIN
P1.1 - 2	3	112000001	166000000	54	-0.328096	2	NEUT	FALSE	1.52637	2	NEUT
P1.1 - 2	3	166000001	187000000	21	0.635569	3	GAIN	FALSE	3.16889	3	GAIN
P1.1 - 2	3	187000001	198000000	11	0.0997595	2	NEUT	FALSE	2.1231	2	NEUT
P1.1 - 2	4	2000001	15000000	13	0.496548	3	GAIN	FALSE	2.85921	3	GAIN
P1.1 - 2	4	15000001	89000000	74	0.0930048	2	NEUT	FALSE	2.11224	2	NEUT
P1.1 - 2	4	89000001	100000000	11	-0.661776	1	HETD	FALSE	1.16945	1	HETD
P1.1 - 2	4	100000001	189000000	89	-0.144952	2	NEUT	FALSE	1.76033	2	NEUT
P1.1 - 2	5	1000001	14000000	13	0.768838	3	GAIN	FALSE	3.49512	3	GAIN
P1.1 - 2	5	14000001	45000000	31	0.0351051	2	NEUT	FALSE	2.0212	2	NEUT
P1.1 - 2	5	52000001	181000000	129	-0.966838	1	HETD	FALSE	0.908034	1	HETD
P1.1 - 2	6	1000001	38000000	37	-0.686629	1	HETD	FALSE	1.14602	1	HETD
P1.1 - 2	6	38000001	82000000	44	0.024823	2	NEUT	FALSE	2.00541	2	NEUT
P1.1 - 2	6	82000001	108000000	26	1.38756	4	AMP	FALSE	5.47504	5	HLAMP
P1.1 - 2	6	108000001	170000000	62	0.0480619	2	NEUT	FALSE	2.04125	2	NEUT
P1.1 - 2	7	1000001	115000000	114	0.0570557	2	NEUT	FALSE	2.05528	2	NEUT
P1.1 - 2	7	115000001	159000000	44	0.471483	3	GAIN	FALSE	2.80648	3	GAIN
P1.1 - 2	8	1000001	52000000	51	0.0965899	2	NEUT	FALSE	2.118	2	NEUT
P1.1 - 2	8	52000001	85000000	33	0.557763	4	AMP	FALSE	2.9919	3	GAIN
P1.1 - 2	8	86000001	97000000	11	-0.506415	1	HETD	FALSE	1.3254	1	HETD
P1.1 - 2	8	97000001	145000000	48	0.547758	3	GAIN	FALSE	2.96983	3	GAIN
P1.1 - 2	9	1000001	114000000	113	0.0137749	2	NEUT	FALSE	1.98857	2	NEUT
P1.1 - 2	9	114000001	138000000	24	-0.576611	1	HETD	FALSE	1.25285	1	HETD
P1.1 - 2	10	1000001	45000000	44	1.16389	4	AMP	FALSE	4.65971	5	HLAMP
P1.1 - 2	10	51000001	133000000	82	0.0508738	2	NEUT	FALSE	2.04563	2	NEUT
P1.1 - 2	11	1000001	70000000	69	-0.172053	2	NEUT	FALSE	1.72381	2	NEUT
P1.1 - 2	11	72000001	113000000	41	-0.63667	1	HETD	FALSE	1.19352	1	HETD
P1.1 - 2	11	113000001	129000000	16	-0.140738	2	NEUT	FALSE	1.76607	2	NEUT
P1.1 - 2	11	129000001	135000000	6	-0.676356	1	HETD	FALSE	1.15566	1	HETD
P1.1 - 2	12	1000001	74000000	73	1.44972	4	AMP	FALSE	5.72503	6	HLAMP
P1.1 - 2	12	74000001	96000000	22	-0.751876	1	HETD	FALSE	1.08641	1	HETD
P1.1 - 2	12	96000001	121000000	25	0.0223978	2	NEUT	FALSE	2.0017	2	NEUT
P1.1 - 2	12	121000001	132000000	11	0.499552	3	GAIN	FALSE	2.86559	3	GAIN
P1.1 - 2	13	20000001	63000000	43	0.545157	3	GAIN	FALSE	2.96411	3	GAIN
P1.1 - 2	13	63000001	77000000	14	-0.819598	1	HETD	FALSE	1.02732	1	HETD
P1.1 - 2	13	77000001	113000000	36	-0.241315	2	NEUT	FALSE	1.63353	2	NEUT
P1.1 - 2	14	20000001	36000000	16	0.221797	2	NEUT	FALSE	2.32835	2	NEUT
P1.1 - 2	14	36000001	63000000	27	-0.640101	1	HETD	FALSE	1.19021	1	HETD
P1.1 - 2	14	63000001	77000000	14	-0.242948	2	NEUT	FALSE	1.63145	2	NEUT
P1.1 - 2	14	77000001	105000000	28	0.570654	3	GAIN	FALSE	3.02057	3	GAIN
P1.1 - 2	15	25000001	101000000	76	-1.05329	1	HETD	FALSE	0.843463	1	HETD
P1.1 - 2	16	1000001	28000000	27	0.271941	2	NEUT	FALSE	2.41785	2	NEUT
P1.1 - 2	16	47000001	90000000	43	-0.892771	1	HETD	FALSE	0.966517	1	HETD
P1.1 - 2	17	1000001	75000000	74	-1.09572	1	HETD	FALSE	0.813157	1	HETD
P1.1 - 2	17	75000001	83000000	8	-0.226999	2	NEUT	FALSE	1.65183	2	NEUT
P1.1 - 2	18	1000001	24000000	23	-0.557655	1	HETD	FALSE	1.2721	1	HETD
P1.1 - 2	18	24000001	34000000	10	0.162181	2	NEUT	FALSE	2.22591	2	NEUT
P1.1 - 2	18	34000001	80000000	46	-0.988178	1	HETD	FALSE	0.891733	1	HETD
P1.1 - 2	19	1000001	7000000	6	-1.11526	1	HETD	FALSE	0.799498	1	HETD
P1.1 - 2	19	7000001	37000000	30	0.257243	2	NEUT	FALSE	2.39129	2	NEUT
P1.1 - 2	19	37000001	58000000	21	-0.800298	1	HETD	FALSE	1.04388	1	HETD
P1.1 - 2	20	1000001	25000000	24	-0.159794	2	NEUT	FALSE	1.74024	2	NEUT
P1.1 - 2	20	32000001	64000000	32	1.03607	4	AMP	FALSE	4.24751	4	AMP
P1.1 - 2	21	14000001	46000000	32	0.099569	2	NEUT	FALSE	2.12279	2	NEUT
P1.1 - 2	22	19000001	39000000	20	-0.0694874	2	NEUT	FALSE	1.86571	2	NEUT
P1.1 - 2	22	39000001	49000000	10	-1.43995	1	HETD	FALSE	0.59764	1	HETD
P1.1 - 2	X	4000001	48000000	44	-0.0448693	2	NEUT	FALSE	1.9013	2	NEUT
P1.1 - 2	X	53000001	114000000	61	0.662891	3	GAIN	FALSE	3.23334	3	GAIN
P1.1 - 2	X	117000001	154000000	37	0.0415814	2	NEUT	FALSE	2.0312	2	NEUT
P1.2 - 1	1	1000001	29000000	28	-0.373771	1	HETD	FALSE	1.15728	1	HETD
P1.2 - 1	1	30000001	100000000	70	-0.121862	2	NEUT	FALSE	1.71015	2	NEUT
P1.2 - 1	1	100000001	179000000	79	0.341831	3	GAIN	FALSE	3.01824	3	GAIN
P1.2 - 1	1	179000001	248000000	69	0.0609539	2	NEUT	FALSE	2.17635	2	NEUT
P1.2 - 1	2	1000001	150000000	149	0.432048	3	GAIN	FALSE	3.32534	3	GAIN
P1.2 - 1	2	150000001	198000000	48	0.0584537	2	NEUT	FALSE	2.16957	2	NEUT
P1.2 - 1	2	198000001	242000000	44	-0.321881	1	HETD	FALSE	1.26341	1	HETD
P1.2 - 1	3	1000001	115000000	114	0.324113	3	GAIN	FALSE	2.96016	3	GAIN
P1.2 - 1	3	115000001	163000000	48	-0.108713	2	NEUT	FALSE	1.74175	2	NEUT
P1.2 - 1	3	163000001	198000000	35	0.227095	3	GAIN	FALSE	2.65443	3	GAIN
P1.2 - 1	4	2000001	44000000	42	0.0326338	2	NEUT	FALSE	2.10021	2	NEUT
P1.2 - 1	4	44000001	74000000	30	0.456133	3	GAIN	FALSE	3.41062	3	GAIN
P1.2 - 1	4	74000001	165000000	91	-0.542882	1	HETD	FALSE	0.836738	1	HETD
P1.2 - 1	4	165000001	189000000	24	0.135417	2	NEUT	FALSE	2.38383	2	NEUT
P1.2 - 1	5	1000001	31000000	30	0.322781	3	GAIN	FALSE	2.95582	3	GAIN
P1.2 - 1	5	31000001	55000000	24	0.0258329	2	NEUT	FALSE	2.08214	2	NEUT
P1.2 - 1	5	55000001	83000000	28	-0.337514	1	HETD	FALSE	1.23103	1	HETD
P1.2 - 1	5	83000001	181000000	98	-0.0678716	2	NEUT	FALSE	1.84174	2	NEUT
P1.2 - 1	6	1000001	38000000	37	-0.49357	1	HETD	FALSE	0.926357	1	HETD
P1.2 - 1	6	38000001	43000000	5	2.28374	4	AMP	FALSE	16.5438	17	HLAMP
P1.2 - 1	6	43000001	83000000	40	0.0198342	2	NEUT	FALSE	2.06628	2	NEUT
P1.2 - 1	6	83000001	108000000	25	1.27096	4	AMP	FALSE	7.32091	7	HLAMP
P1.2 - 1	6	108000001	170000000	62	-0.379525	1	HETD	FALSE	1.14574	1	HETD
P1.2 - 1	7	1000001	139000000	138	0.0688872	2	NEUT	FALSE	2.19795	2	NEUT
P1.2 - 1	7	139000001	159000000	20	0.404177	3	GAIN	FALSE	3.22841	3	GAIN
P1.2 - 1	8	1000001	50000000	49	0.232658	3	GAIN	FALSE	2.67141	3	GAIN
P1.2 - 1	8	50000001	85000000	35	0.818833	4	AMP	FALSE	4.88302	5	HLAMP
P1.2 - 1	8	86000001	97000000	11	-0.291952	1	HETD	FALSE	1.32638	1	HETD
P1.2 - 1	8	97000001	138000000	41	0.257191	3	GAIN	FALSE	2.74708	3	GAIN
P1.2 - 1	8	138000001	145000000	7	1.35366	4	AMP	FALSE	7.85552	8	HLAMP
P1.2 - 1	9	1000001	138000000	137	-0.0748355	2	NEUT	FALSE	1.82449	2	NEUT
P1.2 - 1	10	1000001	58000000	57	0.82319	4	AMP	FALSE	4.90305	5	HLAMP
P1.2 - 1	10	60000001	133000000	73	-0.616785	1	HETD	FALSE	0.708033	1	HETD
P1.2 - 1	11	1000001	38000000	37	-0.286674	1	HETD	FALSE	1.33762	1	HETD
P1.2 - 1	11	38000001	135000000	97	-0.091943	2	NEUT	FALSE	1.78246	2	NEUT
P1.2 - 1	12	1000001	47000000	46	1.20731	4	AMP	FALSE	6.92983	7	HLAMP
P1.2 - 1	12	47000001	55000000	8	-0.615519	1	HETD	FALSE	0.710184	1	HETD
P1.2 - 1	12	55000001	81000000	26	1.55832	4	AMP	FALSE	9.3181	9	HLAMP
P1.2 - 1	12	81000001	98000000	17	-0.278107	1	HETD	FALSE	1.35595	1	HETD
P1.2 - 1	12	98000001	132000000	34	0.426279	3	GAIN	FALSE	3.30512	3	GAIN
P1.2 - 1	13	20000001	37000000	17	-0.177509	2	NEUT	FALSE	1.57958	2	NEUT
P1.2 - 1	13	37000001	67000000	30	0.282519	3	GAIN	FALSE	2.82656	3	GAIN
P1.2 - 1	13	67000001	105000000	38	-0.36929	1	HETD	FALSE	1.16629	1	HETD
P1.2 - 1	13	105000001	113000000	8	0.29911	3	GAIN	FALSE	2.87939	3	GAIN
P1.2 - 1	14	20000001	36000000	16	0.119814	2	NEUT	FALSE	2.33946	2	NEUT
P1.2 - 1	14	36000001	70000000	34	-0.459999	1	HETD	FALSE	0.989146	1	HETD
P1.2 - 1	14	70000001	105000000	35	0.122753	2	NEUT	FALSE	2.34778	2	NEUT
P1.2 - 1	15	25000001	66000000	41	-0.357105	1	HETD	FALSE	1.19095	1	HETD
P1.2 - 1	15	66000001	101000000	35	-0.130459	2	NEUT	FALSE	1.68965	2	NEUT
P1.2 - 1	16	1000001	28000000	27	0.511828	3	GAIN	FALSE	3.61337	3	GAIN
P1.2 - 1	16	47000001	90000000	43	-0.219482	1	HETD	FALSE	1.48438	1	HETD
P1.2 - 1	17	1000001	70000000	69	-0.424841	1	HETD	FALSE	1.05649	1	HETD
P1.2 - 1	17	70000001	83000000	13	0.0513152	2	NEUT	FALSE	2.15027	2	NEUT
P1.2 - 1	18	1000001	24000000	23	-0.38449	1	HETD	FALSE	1.13583	1	HETD
P1.2 - 1	18	24000001	33000000	9	0.354095	3	GAIN	FALSE	3.05887	3	GAIN
P1.2 - 1	18	33000001	80000000	47	-0.66962	1	HETD	FALSE	0.619979	1	HETD
P1.2 - 1	19	1000001	7000000	6	-0.46786	1	HETD	FALSE	0.974312	1	HETD
P1.2 - 1	19	7000001	37000000	30	0.39878	3	GAIN	FALSE	3.20985	3	GAIN
P1.2 - 1	19	37000001	58000000	21	-0.85931	1	HETD	FALSE	0.329134	1	HETD
P1.2 - 1	20	1000001	20000000	19	-0.396193	1	HETD	FALSE	1.11259	1	HETD
P1.2 - 1	20	20000001	64000000	44	0.65465	4	AMP	FALSE	4.17053	4	AMP
P1.2 - 1	21	14000001	46000000	32	-0.107984	2	NEUT	FALSE	1.74351	2	NEUT
P1.2 - 1	22	19000001	39000000	20	0.171029	2	NEUT	FALSE	2.48691	2	NEUT
P1.2 - 1	22	39000001	49000000	10	-0.82198	1	HETD	FALSE	0.383389	1	HETD
P1.2 - 1	X	4000001	22000000	18	-0.338034	1	HETD	FALSE	1.22996	1	HETD
P1.2 - 1	X	22000001	42000000	20	-0.0615598	2	NEUT	FALSE	1.85745	2	NEUT
P1.2 - 1	X	42000001	80000000	38	0.27524	3	GAIN	FALSE	2.80358	3	GAIN
P1.2 - 1	X	80000001	89000000	9	1.34507	4	AMP	FALSE	7.79853	8	HLAMP
P1.2 - 1	X	93000001	154000000	61	0.0515085	2	NEUT	FALSE	2.15079	2	NEUT
P1.2 - 2	1	1000001	55000000	54	-0.272495	1	HETD	FALSE	1.23023	1	HETD
P1.2 - 2	1	55000001	62000000	7	0.440047	4	AMP	FALSE	2.75134	3	GAIN
P1.2 - 2	1	62000001	94000000	32	-0.395682	1	HETD	FALSE	1.03532	1	HETD
P1.2 - 2	1	94000001	248000000	154	0.168107	2	NEUT	FALSE	2.08088	2	NEUT
P1.2 - 2	2	1000001	13000000	12	0.58342	3	GAIN	FALSE	3.15912	3	GAIN
P1.2 - 2	2	13000001	89000000	76	0.186328	2	NEUT	FALSE	2.12196	2	NEUT
P1.2 - 2	2	98000001	156000000	58	0.640078	3	GAIN	FALSE	3.33177	3	GAIN
P1.2 - 2	2	156000001	242000000	86	0.125503	2	NEUT	FALSE	1.98682	2	NEUT
P1.2 - 2	3	1000001	25000000	24	0.507643	3	GAIN	FALSE	2.93855	3	GAIN
P1.2 - 2	3	25000001	83000000	58	0.188184	2	NEUT	FALSE	2.12617	2	NEUT
P1.2 - 2	3	83000001	112000000	29	0.445031	3	GAIN	FALSE	2.76485	3	GAIN
P1.2 - 2	3	112000001	120000000	8	0.101395	2	NEUT	FALSE	1.93482	2	NEUT
P1.2 - 2	3	120000001	150000000	30	-0.208837	1	HETD	FALSE	1.33767	1	HETD
P1.2 - 2	3	150000001	198000000	48	0.165432	2	NEUT	FALSE	2.07489	2	NEUT
P1.2 - 2	4	2000001	41000000	39	-0.373616	1	HETD	FALSE	1.06902	1	HETD
P1.2 - 2	4	41000001	69000000	28	-0.0979287	2	NEUT	FALSE	1.53657	2	NEUT
P1.2 - 2	4	70000001	74000000	4	0.934001	4	AMP	FALSE	4.34483	4	AMP
P1.2 - 2	4	74000001	189000000	115	-0.502032	1	HETD	FALSE	0.879919	1	HETD
P1.2 - 2	5	1000001	11000000	10	0.645514	3	GAIN	FALSE	3.34869	3	GAIN
P1.2 - 2	5	11000001	54000000	43	0.126168	2	NEUT	FALSE	1.98827	2	NEUT
P1.2 - 2	5	54000001	83000000	29	-0.297976	1	HETD	FALSE	1.18854	1	HETD
P1.2 - 2	5	83000001	135000000	52	0.0389571	2	NEUT	FALSE	1.8041	2	NEUT
P1.2 - 2	5	135000001	149000000	14	-0.257628	1	HETD	FALSE	1.2549	1	HETD
P1.2 - 2	5	149000001	181000000	32	0.075942	2	NEUT	FALSE	1.88085	2	NEUT
P1.2 - 2	6	1000001	38000000	37	-0.56154	1	HETD	FALSE	0.797837	1	HETD
P1.2 - 2	6	38000001	43000000	5	2.47169	4	AMP	FALSE	14.8058	15	HLAMP
P1.2 - 2	6	43000001	84000000	41	0.176586	2	NEUT	FALSE	2.09993	2	NEUT
P1.2 - 2	6	84000001	108000000	24	1.29837	4	AMP	FALSE	5.92399	6	HLAMP
P1.2 - 2	6	108000001	131000000	23	0.0545252	2	NEUT	FALSE	1.83616	2	NEUT
P1.2 - 2	6	131000001	170000000	39	-0.258704	1	HETD	FALSE	1.25311	1	HETD
P1.2 - 2	7	1000001	17000000	16	0.110056	2	NEUT	FALSE	1.9534	2	NEUT
P1.2 - 2	7	17000001	23000000	6	1.29578	4	AMP	FALSE	5.91128	6	HLAMP
P1.2 - 2	7	23000001	148000000	125	0.228399	2	NEUT	FALSE	2.21882	2	NEUT
P1.2 - 2	7	148000001	159000000	11	0.571376	3	GAIN	FALSE	3.12329	3	GAIN
P1.2 - 2	8	1000001	52000000	51	0.110076	2	NEUT	FALSE	1.95344	2	NEUT
P1.2 - 2	8	52000001	85000000	33	0.79899	4	AMP	FALSE	3.85381	4	AMP
P1.2 - 2	8	86000001	92000000	6	-0.321724	1	HETD	FALSE	1.15034	1	HETD
P1.2 - 2	8	92000001	139000000	47	0.492258	3	GAIN	FALSE	2.89517	3	GAIN
P1.2 - 2	8	139000001	145000000	6	1.44893	4	AMP	FALSE	6.70228	7	HLAMP
P1.2 - 2	9	1000001	96000000	95	0.0477806	2	NEUT	FALSE	1.82223	2	NEUT
P1.2 - 2	9	96000001	138000000	42	-0.240567	1	HETD	FALSE	1.28353	1	HETD
P1.2 - 2	10	1000001	57000000	56	1.05371	4	AMP	FALSE	4.82035	5	HLAMP
P1.2 - 2	10	57000001	133000000	76	-0.512692	1	HETD	FALSE	0.864965	1	HETD
P1.2 - 2	11	1000001	39000000	38	-0.218107	1	HETD	FALSE	1.32173	1	HETD
P1.2 - 2	11	39000001	57000000	18	0.0126972	2	NEUT	FALSE	1.75079	2	NEUT
P1.2 - 2	11	57000001	70000000	13	0.448043	3	GAIN	FALSE	2.77304	3	GAIN
P1.2 - 2	11	72000001	130000000	58	-0.295086	1	HETD	FALSE	1.19323	1	HETD
P1.2 - 2	11	130000001	135000000	5	0.0681861	2	NEUT	FALSE	1.86459	2	NEUT
P1.2 - 2	12	1000001	83000000	82	1.20494	4	AMP	FALSE	5.48031	5	HLAMP
P1.2 - 2	12	83000001	98000000	15	-0.248588	1	HETD	FALSE	1.27003	1	HETD
P1.2 - 2	12	98000001	122000000	24	0.163506	2	NEUT	FALSE	2.07059	2	NEUT
P1.2 - 2	12	124000001	132000000	8	0.50475	3	GAIN	FALSE	2.93036	3	GAIN
P1.2 - 2	13	20000001	51000000	31	0.0762464	2	NEUT	FALSE	1.88149	2	NEUT
P1.2 - 2	13	51000001	63000000	12	0.614025	3	GAIN	FALSE	3.25154	3	GAIN
P1.2 - 2	13	63000001	105000000	42	-0.515569	1	HETD	FALSE	0.860949	1	HETD
P1.2 - 2	13	105000001	113000000	8	0.111884	2	NEUT	FALSE	1.95734	2	NEUT
P1.2 - 2	14	20000001	36000000	16	0.119669	2	NEUT	FALSE	1.97416	2	NEUT
P1.2 - 2	14	36000001	70000000	34	-0.428059	1	HETD	FALSE	0.986789	1	HETD
P1.2 - 2	14	70000001	76000000	6	0.144049	2	NEUT	FALSE	2.02742	2	NEUT
P1.2 - 2	14	76000001	94000000	18	0.615794	3	GAIN	FALSE	3.25694	3	GAIN
P1.2 - 2	14	94000001	105000000	11	0.0470218	2	NEUT	FALSE	1.82067	2	NEUT
P1.2 - 2	15	25000001	101000000	76	-0.579005	1	HETD	FALSE	0.774382	1	HETD
P1.2 - 2	16	1000001	28000000	27	0.241193	2	NEUT	FALSE	2.24884	2	NEUT
P1.2 - 2	16	47000001	90000000	43	-0.410275	1	HETD	FALSE	1.01331	1	HETD
P1.2 - 2	17	1000001	73000000	72	-0.541358	1	HETD	FALSE	0.825296	1	HETD
P1.2 - 2	17	73000001	83000000	10	-0.0174984	2	NEUT	FALSE	1.69068	2	NEUT
P1.2 - 2	18	1000001	24000000	23	-0.405129	1	HETD	FALSE	1.02104	1	HETD
P1.2 - 2	18	24000001	33000000	9	0.104805	2	NEUT	FALSE	1.94212	2	NEUT
P1.2 - 2	18	33000001	80000000	47	-0.859559	1	HETD	FALSE	0.434051	1	HETD
P1.2 - 2	19	1000001	7000000	6	-1.12523	1	HETD	FALSE	0.167403	1	HETD
P1.2 - 2	19	7000001	36000000	29	0.411455	3	GAIN	FALSE	2.67476	3	GAIN
P1.2 - 2	19	36000001	58000000	22	-0.552868	1	HETD	FALSE	0.809589	1	HETD
P1.2 - 2	20	1000001	9000000	8	-0.535042	1	HETD	FALSE	0.833969	1	HETD
P1.2 - 2	20	9000001	20000000	11	-0.0470232	2	NEUT	FALSE	1.63311	2	NEUT
P1.2 - 2	20	20000001	64000000	44	0.683703	3	GAIN	FALSE	3.46941	3	GAIN
P1.2 - 2	21	14000001	46000000	32	0.0345699	2	NEUT	FALSE	1.79513	2	NEUT
P1.2 - 2	22	19000001	49000000	30	-0.286665	1	HETD	FALSE	1.20696	1	HETD
P1.2 - 2	X	4000001	37000000	33	-0.160265	1	HETD	FALSE	1.4229	1	HETD
P1.2 - 2	X	38000001	80000000	42	0.0612669	2	NEUT	FALSE	1.85016	2	NEUT
P1.2 - 2	X	80000001	89000000	9	1.07588	4	AMP	FALSE	4.91282	5	HLAMP
P1.2 - 2	X	93000001	154000000	61	-0.222086	1	HETD	FALSE	1.31492	1	HETD
P1.2 - 3	1	1000001	19000000	18	-0.16825	2	NEUT	FALSE	1.85217	2	NEUT
P1.2 - 3	1	19000001	35000000	16	-0.522442	1	HETD	FALSE	1.27493	1	HETD
P1.2 - 3	1	35000001	55000000	20	-0.236495	2	NEUT	FALSE	1.72966	2	NEUT
P1.2 - 3	1	55000001	62000000	7	0.778588	4	AMP	FALSE	4.31193	4	AMP
P1.2 - 3	1	62000001	101000000	39	-0.330145	2	NEUT	FALSE	1.5707	2	NEUT
P1.2 - 3	1	101000001	120000000	19	0.369564	3	GAIN	FALSE	3.0501	3	GAIN
P1.2 - 3	1	150000001	248000000	98	0.0226734	2	NEUT	FALSE	2.22736	2	NEUT
P1.2 - 3	2	1000001	198000000	197	0.32647	3	GAIN	FALSE	2.93681	3	GAIN
P1.2 - 3	2	198000001	242000000	44	-0.0203608	2	NEUT	FALSE	2.1384	2	NEUT
P1.2 - 3	3	1000001	116000000	115	0.365904	3	GAIN	FALSE	3.04034	3	GAIN
P1.2 - 3	3	116000001	162000000	46	-0.100263	2	NEUT	FALSE	1.98012	2	NEUT
P1.2 - 3	3	162000001	198000000	36	0.207245	3	GAIN	FALSE	2.64046	3	GAIN
P1.2 - 3	4	2000001	69000000	67	-0.260258	2	NEUT	FALSE	1.68834	2	NEUT
P1.2 - 3	4	70000001	74000000	4	0.864287	4	AMP	FALSE	4.62476	5	HLAMP
P1.2 - 3	4	74000001	159000000	85	-0.926075	1	HETD	FALSE	0.768679	1	HETD
P1.2 - 3	4	159000001	189000000	30	-0.333767	2	NEUT	FALSE	1.56475	2	NEUT
P1.2 - 3	5	1000001	19000000	18	0.59899	3	GAIN	FALSE	3.71364	3	GAIN
P1.2 - 3	5	19000001	181000000	162	-0.0708998	2	NEUT	FALSE	2.03727	2	NEUT
P1.2 - 3	6	1000001	20000000	19	-0.308274	2	NEUT	FALSE	1.6069	2	NEUT
P1.2 - 3	6	20000001	38000000	18	-0.429754	1	HETD	FALSE	1.41257	1	HETD
P1.2 - 3	6	38000001	85000000	47	0.249081	3	GAIN	FALSE	2.74167	3	GAIN
P1.2 - 3	6	85000001	108000000	23	1.5027	4	AMP	FALSE	7.64398	8	HLAMP
P1.2 - 3	6	108000001	170000000	62	-0.126182	2	NEUT	FALSE	1.93063	2	NEUT
P1.2 - 3	7	1000001	17000000	16	0.0641177	2	NEUT	FALSE	2.31557	2	NEUT
P1.2 - 3	7	17000001	24000000	7	1.46124	4	AMP	FALSE	7.4048	7	HLAMP
P1.2 - 3	7	24000001	31000000	7	-0.123017	2	NEUT	FALSE	1.93662	2	NEUT
P1.2 - 3	7	31000001	159000000	128	0.253621	3	GAIN	FALSE	2.75283	3	GAIN
P1.2 - 3	8	1000001	43000000	42	0.00212509	2	NEUT	FALSE	2.18455	2	NEUT
P1.2 - 3	8	48000001	145000000	97	0.684138	4	AMP	FALSE	3.98802	4	AMP
P1.2 - 3	9	1000001	22000000	21	-0.0435102	2	NEUT	FALSE	2.09164	2	NEUT
P1.2 - 3	9	22000001	76000000	54	0.399479	3	GAIN	FALSE	3.13075	3	GAIN
P1.2 - 3	9	76000001	138000000	62	-0.0652387	2	NEUT	FALSE	2.04842	2	NEUT
P1.2 - 3	10	1000001	58000000	57	1.05518	4	AMP	FALSE	5.39212	5	HLAMP
P1.2 - 3	10	60000001	133000000	73	-0.644768	1	HETD	FALSE	1.10629	1	HETD
P1.2 - 3	11	1000001	48000000	47	0.0024396	2	NEUT	FALSE	2.1852	2	NEUT
P1.2 - 3	11	56000001	70000000	14	0.395702	3	GAIN	FALSE	3.12048	3	GAIN
P1.2 - 3	11	72000001	130000000	58	-0.0719256	2	NEUT	FALSE	2.03525	2	NEUT
P1.2 - 3	11	130000001	135000000	5	0.36334	3	GAIN	FALSE	3.03353	3	GAIN
P1.2 - 3	12	1000001	81000000	80	1.325	4	AMP	FALSE	6.66548	7	HLAMP
P1.2 - 3	12	81000001	98000000	17	-0.219347	2	NEUT	FALSE	1.7599	2	NEUT
P1.2 - 3	12	98000001	132000000	34	0.342344	3	GAIN	FALSE	2.97815	3	GAIN
P1.2 - 3	13	20000001	36000000	16	-0.270019	2	NEUT	FALSE	1.67156	2	NEUT
P1.2 - 3	13	36000001	68000000	32	0.363978	3	GAIN	FALSE	3.03522	3	GAIN
P1.2 - 3	13	68000001	106000000	38	-0.598278	1	HETD	FALSE	1.1687	1	HETD
P1.2 - 3	13	106000001	113000000	7	0.299245	3	GAIN	FALSE	2.86696	3	GAIN
P1.2 - 3	14	20000001	36000000	16	-0.134396	2	NEUT	FALSE	1.91513	2	NEUT
P1.2 - 3	14	36000001	70000000	34	-0.693721	1	HETD	FALSE	1.04271	1	HETD
P1.2 - 3	14	70000001	105000000	35	0.223841	3	GAIN	FALSE	2.68026	3	GAIN
P1.2 - 3	15	25000001	101000000	76	-0.345025	2	NEUT	FALSE	1.54638	2	NEUT
P1.2 - 3	16	1000001	28000000	27	0.635788	3	GAIN	FALSE	3.83023	3	GAIN
P1.2 - 3	16	47000001	90000000	43	-0.269787	2	NEUT	FALSE	1.67196	2	NEUT
P1.2 - 3	17	1000001	73000000	72	-0.579052	1	HETD	FALSE	1.19511	1	HETD
P1.2 - 3	17	73000001	83000000	10	-0.139527	2	NEUT	FALSE	1.90549	2	NEUT
P1.2 - 3	18	1000001	24000000	23	-0.637479	1	HETD	FALSE	1.11594	1	HETD
P1.2 - 3	18	24000001	37000000	13	0.0342049	2	NEUT	FALSE	2.25165	2	NEUT
P1.2 - 3	18	37000001	80000000	43	-0.913835	1	HETD	FALSE	0.78204	1	HETD
P1.2 - 3	19	1000001	7000000	6	-0.673537	1	HETD	FALSE	1.06867	1	HETD
P1.2 - 3	19	7000001	37000000	30	0.422561	3	GAIN	FALSE	3.19414	3	GAIN
P1.2 - 3	19	37000001	58000000	21	-0.979006	1	HETD	FALSE	0.712188	1	HETD
P1.2 - 3	20	1000001	9000000	8	-0.816097	1	HETD	FALSE	0.892895	1	HETD
P1.2 - 3	20	9000001	20000000	11	-0.117401	2	NEUT	FALSE	1.94729	2	NEUT
P1.2 - 3	20	20000001	64000000	44	1.02107	4	AMP	FALSE	5.24744	5	HLAMP
P1.2 - 3	21	14000001	46000000	32	-0.181715	2	NEUT	FALSE	1.82754	2	NEUT
P1.2 - 3	22	19000001	39000000	20	0.141892	3	GAIN	FALSE	2.48811	3	GAIN
P1.2 - 3	22	39000001	49000000	10	-0.671344	1	HETD	FALSE	1.07151	1	HETD
P1.2 - 3	X	4000001	80000000	76	-0.0156114	2	NEUT	FALSE	2.14809	2	NEUT
P1.2 - 3	X	80000001	89000000	9	1.24568	4	AMP	FALSE	6.2661	6	HLAMP
P1.2 - 3	X	93000001	154000000	61	-0.0471776	2	NEUT	FALSE	2.0843	2	NEUT
P1.3 - 1	1	1000001	33000000	32	-0.163392	2	NEUT	FALSE	1.77125	2	NEUT
P1.3 - 1	1	33000001	54000000	21	-0.465291	1	HETD	FALSE	1.25857	1	HETD
P1.3 - 1	1	54000001	62000000	8	0.688314	4	AMP	FALSE	3.95603	4	AMP
P1.3 - 1	1	62000001	93000000	31	-0.407398	1	HETD	FALSE	1.34875	1	HETD
P1.3 - 1	1	93000001	105000000	12	-0.0903906	2	NEUT	FALSE	1.91218	2	NEUT
P1.3 - 1	1	105000001	184000000	79	0.521699	3	GAIN	FALSE	3.42159	3	GAIN
P1.3 - 1	1	184000001	227000000	43	-0.274698	2	NEUT	FALSE	1.56964	2	NEUT
P1.3 - 1	1	227000001	248000000	21	0.334832	3	GAIN	FALSE	2.89122	3	GAIN
P1.3 - 1	2	1000001	62000000	61	0.305509	3	GAIN	FALSE	2.81406	3	GAIN
P1.3 - 1	2	62000001	115000000	53	-0.00584436	2	NEUT	FALSE	2.08456	2	NEUT
P1.3 - 1	2	115000001	183000000	68	0.436975	3	GAIN	FALSE	3.1726	3	GAIN
P1.3 - 1	2	183000001	242000000	59	-0.0683534	2	NEUT	FALSE	1.95614	2	NEUT
P1.3 - 1	3	1000001	114000000	113	0.487635	3	GAIN	FALSE	3.31972	3	GAIN
P1.3 - 1	3	114000001	164000000	50	-0.175553	2	NEUT	FALSE	1.74846	2	NEUT
P1.3 - 1	3	164000001	198000000	34	0.455105	3	GAIN	FALSE	3.22466	3	GAIN
P1.3 - 1	4	2000001	74000000	72	0.36464	3	GAIN	FALSE	2.97129	3	GAIN
P1.3 - 1	4	74000001	189000000	115	-0.15648	2	NEUT	FALSE	1.78429	2	NEUT
P1.3 - 1	5	1000001	16000000	15	0.565366	3	GAIN	FALSE	3.55575	3	GAIN
P1.3 - 1	5	16000001	53000000	37	0.0412524	2	NEUT	FALSE	2.18506	2	NEUT
P1.3 - 1	5	53000001	73000000	20	-0.46122	1	HETD	FALSE	1.26479	1	HETD
P1.3 - 1	5	73000001	181000000	108	-0.00354037	2	NEUT	FALSE	2.0894	2	NEUT
P1.3 - 1	6	1000001	14000000	13	-0.0886392	2	NEUT	FALSE	1.91565	2	NEUT
P1.3 - 1	6	14000001	38000000	24	-0.829609	1	HETD	FALSE	0.767036	1	HETD
P1.3 - 1	6	38000001	43000000	5	2.52779	4	AMP	FALSE	16.5922	17	HLAMP
P1.3 - 1	6	43000001	57000000	14	0.390604	3	GAIN	FALSE	3.04239	3	GAIN
P1.3 - 1	6	63000001	85000000	22	0.0198154	2	NEUT	FALSE	2.13891	2	NEUT
P1.3 - 1	6	85000001	108000000	23	1.83555	4	AMP	FALSE	9.90903	10	HLAMP
P1.3 - 1	6	108000001	170000000	62	0.0172763	2	NEUT	FALSE	2.13349	2	NEUT
P1.3 - 1	7	1000001	17000000	16	-0.393221	1	HETD	FALSE	1.37139	1	HETD
P1.3 - 1	7	17000001	35000000	18	0.880572	4	AMP	FALSE	4.65454	5	HLAMP
P1.3 - 1	7	36000001	45000000	9	-0.539748	1	HETD	FALSE	1.14778	1	HETD
P1.3 - 1	7	46000001	135000000	89	-0.112206	2	NEUT	FALSE	1.86932	2	NEUT
P1.3 - 1	7	135000001	159000000	24	0.291957	3	GAIN	FALSE	2.77892	3	GAIN
P1.3 - 1	8	1000001	51000000	50	-0.562062	1	HETD	FALSE	1.11567	1	HETD
P1.3 - 1	8	51000001	145000000	94	0.813833	4	AMP	FALSE	4.40145	4	AMP
P1.3 - 1	9	1000001	138000000	137	-0.0223026	2	NEUT	FALSE	2.05021	2	NEUT
P1.3 - 1	10	1000001	58000000	57	1.60014	4	AMP	FALSE	8.27505	8	HLAMP
P1.3 - 1	10	60000001	67000000	7	-0.547308	1	HETD	FALSE	1.13685	1	HETD
P1.3 - 1	10	67000001	133000000	66	-0.117411	2	NEUT	FALSE	1.85919	2	NEUT
P1.3 - 1	11	1000001	45000000	44	-0.20551	2	NEUT	FALSE	1.69313	2	NEUT
P1.3 - 1	11	45000001	74000000	29	0.414121	3	GAIN	FALSE	3.1079	3	GAIN
P1.3 - 1	11	74000001	135000000	61	-0.0492594	2	NEUT	FALSE	1.99478	2	NEUT
P1.3 - 1	12	1000001	47000000	46	1.60598	4	AMP	FALSE	8.31246	8	HLAMP
P1.3 - 1	12	47000001	55000000	8	-0.660268	1	HETD	FALSE	0.980136	1	HETD
P1.3 - 1	12	55000001	81000000	26	2.04564	4	AMP	FALSE	11.6104	12	HLAMP
P1.3 - 1	12	81000001	99000000	18	-0.562378	1	HETD	FALSE	1.11522	1	HETD
P1.3 - 1	12	99000001	132000000	33	0.261253	3	GAIN	FALSE	2.70053	3	GAIN
P1.3 - 1	13	20000001	32000000	12	-0.499497	1	HETD	FALSE	1.20696	1	HETD
P1.3 - 1	13	32000001	70000000	38	0.576298	3	GAIN	FALSE	3.58997	3	GAIN
P1.3 - 1	13	70000001	105000000	35	-0.624644	1	HETD	FALSE	1.02824	1	HETD
P1.3 - 1	13	105000001	113000000	8	0.23567	3	GAIN	FALSE	2.63647	3	GAIN
P1.3 - 1	14	20000001	36000000	16	0.347805	3	GAIN	FALSE	2.92586	3	GAIN
P1.3 - 1	14	36000001	70000000	34	-1.31018	1	HETD	FALSE	0.282293	1	HETD
P1.3 - 1	14	70000001	78000000	8	-0.0266927	2	NEUT	FALSE	2.04111	2	NEUT
P1.3 - 1	14	78000001	105000000	27	0.295284	3	GAIN	FALSE	2.78751	3	GAIN
P1.3 - 1	15	25000001	101000000	76	-0.601754	1	HETD	FALSE	1.05978	1	HETD
P1.3 - 1	16	1000001	28000000	27	0.453086	3	GAIN	FALSE	3.21883	3	GAIN
P1.3 - 1	16	47000001	90000000	43	-0.418343	1	HETD	FALSE	1.33142	1	HETD
P1.3 - 1	17	1000001	83000000	82	-0.577799	1	HETD	FALSE	1.09333	1	HETD
P1.3 - 1	18	1000001	7000000	6	-0.648874	1	HETD	FALSE	0.995393	1	HETD
P1.3 - 1	18	7000001	33000000	26	-0.00881198	2	NEUT	FALSE	2.07834	2	NEUT
P1.3 - 1	18	33000001	80000000	47	-0.77382	1	HETD	FALSE	0.834498	1	HETD
P1.3 - 1	19	1000001	7000000	6	-0.222228	2	NEUT	FALSE	1.66275	2	NEUT
P1.3 - 1	19	7000001	36000000	29	1.12562	4	AMP	FALSE	5.69102	6	HLAMP
P1.3 - 1	19	36000001	58000000	22	-0.644481	1	HETD	FALSE	1.00131	1	HETD
P1.3 - 1	20	1000001	20000000	19	-0.367489	1	HETD	FALSE	1.41306	1	HETD
P1.3 - 1	20	20000001	64000000	44	1.15045	4	AMP	FALSE	5.80616	6	HLAMP
P1.3 - 1	21	14000001	46000000	32	-0.111535	2	NEUT	FALSE	1.87063	2	NEUT
P1.3 - 1	22	19000001	49000000	30	-0.737904	1	HETD	FALSE	0.879329	1	HETD
P1.3 - 1	X	4000001	42000000	38	-0.0400983	2	NEUT	FALSE	2.0135	2	NEUT
P1.3 - 1	X	42000001	81000000	39	0.425774	3	GAIN	FALSE	3.14076	3	GAIN
P1.3 - 1	X	81000001	89000000	8	1.34331	4	AMP	FALSE	6.77164	7	HLAMP
P1.3 - 1	X	93000001	102000000	9	-0.489046	1	HETD	FALSE	1.2226	1	HETD
P1.3 - 1	X	103000001	129000000	26	0.913481	4	AMP	FALSE	4.78371	5	HLAMP
P1.3 - 1	X	129000001	135000000	6	-0.795857	1	HETD	FALSE	0.807537	1	HETD
P1.3 - 1	X	136000001	154000000	18	0.0135685	2	NEUT	FALSE	2.12559	2	NEUT
P1.3 - 2	1	1000001	55000000	54	-0.128385	2	NEUT	FALSE	1.98448	2	NEUT
P1.3 - 2	1	55000001	62000000	7	0.813329	4	AMP	FALSE	4.6381	5	HLAMP
P1.3 - 2	1	62000001	94000000	32	-0.280907	2	NEUT	FALSE	1.69537	2	NEUT
P1.3 - 2	1	94000001	120000000	26	0.418749	3	GAIN	FALSE	3.31353	3	GAIN
P1.3 - 2	1	150000001	167000000	17	-0.275364	2	NEUT	FALSE	1.70535	2	NEUT
P1.3 - 2	1	167000001	186000000	19	0.410673	3	GAIN	FALSE	3.29002	3	GAIN
P1.3 - 2	1	186000001	196000000	10	-0.603795	1	HETD	FALSE	1.17545	1	HETD
P1.3 - 2	1	196000001	226000000	30	-0.334712	2	NEUT	FALSE	1.60045	2	NEUT
P1.3 - 2	1	226000001	248000000	22	0.304856	3	GAIN	FALSE	2.99389	3	GAIN
P1.3 - 2	2	1000001	72000000	71	0.279593	3	GAIN	FALSE	2.92634	3	GAIN
P1.3 - 2	2	72000001	82000000	10	-0.104138	2	NEUT	FALSE	2.03333	2	NEUT
P1.3 - 2	2	82000001	198000000	116	0.293658	3	GAIN	FALSE	2.9638	3	GAIN
P1.3 - 2	2	198000001	242000000	44	-0.322005	2	NEUT	FALSE	1.62255	2	NEUT
P1.3 - 2	3	1000001	116000000	115	0.433951	3	GAIN	FALSE	3.35813	3	GAIN
P1.3 - 2	3	116000001	150000000	34	-0.00907455	2	NEUT	FALSE	2.23294	2	NEUT
P1.3 - 2	3	150000001	198000000	48	0.39119	3	GAIN	FALSE	3.23385	3	GAIN
P1.3 - 2	4	2000001	80000000	78	0.290176	3	GAIN	FALSE	2.95449	3	GAIN
P1.3 - 2	4	80000001	189000000	109	-0.233229	2	NEUT	FALSE	1.78248	2	NEUT
P1.3 - 2	5	1000001	45000000	44	0.308815	3	GAIN	FALSE	3.00458	3	GAIN
P1.3 - 2	5	52000001	181000000	129	-0.111119	2	NEUT	FALSE	2.01918	2	NEUT
P1.3 - 2	6	1000001	34000000	33	-0.0104437	2	NEUT	FALSE	2.22997	2	NEUT
P1.3 - 2	6	34000001	66000000	32	0.326827	3	GAIN	FALSE	3.0536	3	GAIN
P1.3 - 2	6	66000001	85000000	19	-0.129035	2	NEUT	FALSE	1.98319	2	NEUT
P1.3 - 2	6	85000001	110000000	25	1.43296	4	AMP	FALSE	7.60776	8	HLAMP
P1.3 - 2	6	110000001	170000000	60	-0.0562579	2	NEUT	FALSE	2.13222	2	NEUT
P1.3 - 2	7	1000001	17000000	16	-0.0639244	2	NEUT	FALSE	2.11617	2	NEUT
P1.3 - 2	7	17000001	35000000	18	0.958026	4	AMP	FALSE	5.22208	5	HLAMP
P1.3 - 2	7	36000001	137000000	101	-0.0185502	2	NEUT	FALSE	2.21245	2	NEUT
P1.3 - 2	7	137000001	159000000	22	0.269853	3	GAIN	FALSE	2.90061	3	GAIN
P1.3 - 2	8	1000001	43000000	42	-0.229301	2	NEUT	FALSE	1.78979	2	NEUT
P1.3 - 2	8	48000001	145000000	97	0.71239	4	AMP	FALSE	4.26405	4	AMP
P1.3 - 2	9	1000001	138000000	137	-0.160149	2	NEUT	FALSE	1.92173	2	NEUT
P1.3 - 2	10	1000001	58000000	57	1.3925	4	AMP	FALSE	7.37255	7	HLAMP
P1.3 - 2	10	60000001	133000000	73	-0.175567	2	NEUT	FALSE	1.89176	2	NEUT
P1.3 - 2	11	1000001	44000000	43	-0.14985	2	NEUT	FALSE	1.94193	2	NEUT
P1.3 - 2	11	44000001	74000000	30	0.361674	3	GAIN	FALSE	3.15019	3	GAIN
P1.3 - 2	11	74000001	135000000	61	-0.13423	2	NEUT	FALSE	1.97283	2	NEUT
P1.3 - 2	12	1000001	81000000	80	1.36598	4	AMP	FALSE	7.22191	7	HLAMP
P1.3 - 2	12	81000001	99000000	18	-0.38395	2	NEUT	FALSE	1.51665	2	NEUT
P1.3 - 2	12	99000001	132000000	33	0.21653	3	GAIN	FALSE	2.7628	3	GAIN
P1.3 - 2	13	20000001	36000000	16	-0.306596	2	NEUT	FALSE	1.64961	2	NEUT
P1.3 - 2	13	36000001	66000000	30	0.374457	3	GAIN	FALSE	3.18622	3	GAIN
P1.3 - 2	13	66000001	105000000	39	-0.759175	1	HETD	FALSE	0.963806	1	HETD
P1.3 - 2	13	105000001	113000000	8	0.00578232	2	NEUT	FALSE	2.26535	2	NEUT
P1.3 - 2	14	20000001	36000000	16	0.322102	3	GAIN	FALSE	3.04068	3	GAIN
P1.3 - 2	14	36000001	70000000	34	-0.935446	1	HETD	FALSE	0.74975	1	HETD
P1.3 - 2	14	70000001	105000000	35	0.0823086	2	NEUT	FALSE	2.43764	2	NEUT
P1.3 - 2	15	25000001	92000000	67	-0.513947	1	HETD	FALSE	1.30864	1	HETD
P1.3 - 2	15	92000001	101000000	9	-0.150909	2	NEUT	FALSE	1.93984	2	NEUT
P1.3 - 2	16	1000001	28000000	27	0.348432	3	GAIN	FALSE	3.11321	3	GAIN
P1.3 - 2	16	47000001	90000000	43	-0.48415	1	HETD	FALSE	1.35468	1	HETD
P1.3 - 2	17	1000001	83000000	82	-0.285137	2	NEUT	FALSE	1.68778	2	NEUT
P1.3 - 2	18	1000001	24000000	23	-0.500979	1	HETD	FALSE	1.32856	1	HETD
P1.3 - 2	18	24000001	33000000	9	0.255708	3	GAIN	FALSE	2.86356	3	GAIN
P1.3 - 2	18	33000001	80000000	47	-0.909491	1	HETD	FALSE	0.779651	1	HETD
P1.3 - 2	19	1000001	37000000	36	0.669599	4	AMP	FALSE	4.11321	4	AMP
P1.3 - 2	19	37000001	58000000	21	-0.635771	1	HETD	FALSE	1.13001	1	HETD
P1.3 - 2	20	1000001	10000000	9	-0.691863	1	HETD	FALSE	1.0527	1	HETD
P1.3 - 2	20	10000001	20000000	10	-0.169374	2	NEUT	FALSE	1.90376	2	NEUT
P1.3 - 2	20	20000001	64000000	44	1.11263	4	AMP	FALSE	5.91429	6	HLAMP
P1.3 - 2	21	14000001	31000000	17	0.182231	3	GAIN	FALSE	2.67681	3	GAIN
P1.3 - 2	21	32000001	46000000	14	-0.0978335	2	NEUT	FALSE	2.04616	2	NEUT
P1.3 - 2	22	19000001	41000000	22	-0.196693	2	NEUT	FALSE	1.85122	2	NEUT
P1.3 - 2	22	41000001	44000000	3	0.42907	3	GAIN	FALSE	3.34376	3	GAIN
P1.3 - 2	22	44000001	49000000	5	-0.780821	1	HETD	FALSE	0.93609	1	HETD
P1.3 - 2	X	4000001	55000000	51	-0.154409	2	NEUT	FALSE	1.93297	2	NEUT
P1.3 - 2	X	67000001	89000000	22	0.58126	4	AMP	FALSE	3.81561	4	AMP
P1.3 - 2	X	93000001	102000000	9	-0.612434	1	HETD	FALSE	1.16307	1	HETD
P1.3 - 2	X	103000001	129000000	26	0.636257	4	AMP	FALSE	3.99874	4	AMP
P1.3 - 2	X	129000001	135000000	6	-0.843629	1	HETD	FALSE	0.857984	1	HETD
P1.3 - 2	X	136000001	154000000	18	-0.272754	2	NEUT	FALSE	1.71006	2	NEUT
P1.background - 1	1	1000001	179000000	178	-0.0364944	2	NEUT	FALSE	1.94095	2	NEUT
P1.background - 1	1	179000001	248000000	69	-0.184045	1	HETD	FALSE	0.874011	1	HETD
P1.background - 1	2	1000001	242000000	241	-0.0664347	2	NEUT	FALSE	1.71554	2	NEUT
P1.background - 1	3	1000001	70000000	69	0.00563517	2	NEUT	FALSE	2.26616	2	NEUT
P1.background - 1	3	70000001	198000000	128	-0.169362	1	HETD	FALSE	0.975357	1	HETD
P1.background - 1	4	2000001	189000000	187	0.0248331	2	NEUT	FALSE	2.41754	2	NEUT
P1.background - 1	5	1000001	30000000	29	0.0237799	2	NEUT	FALSE	2.40918	2	NEUT
P1.background - 1	5	30000001	82000000	52	-0.156971	1	HETD	FALSE	1.0617	1	HETD
P1.background - 1	5	82000001	181000000	99	0.0708219	3	GAIN	FALSE	2.78845	3	GAIN
P1.background - 1	6	1000001	20000000	19	0.32225	4	AMP	FALSE	5.03924	4	AMP
P1.background - 1	6	20000001	170000000	150	0.0828179	3	GAIN	FALSE	2.88716	3	GAIN
P1.background - 1	7	1000001	159000000	158	0.102939	3	GAIN	FALSE	3.05459	3	GAIN
P1.background - 1	8	1000001	145000000	144	-0.0397751	2	NEUT	FALSE	1.91603	2	NEUT
P1.background - 1	9	1000001	33000000	32	-0.178362	1	HETD	FALSE	0.913115	1	HETD
P1.background - 1	9	34000001	138000000	104	-0.0642288	2	NEUT	FALSE	1.73199	2	NEUT
P1.background - 1	10	1000001	79000000	78	-0.0829939	2	NEUT	FALSE	1.59287	2	NEUT
P1.background - 1	10	80000001	133000000	53	0.136868	3	GAIN	FALSE	3.34226	3	GAIN
P1.background - 1	11	1000001	135000000	134	-0.00440022	2	NEUT	FALSE	2.18783	2	NEUT
P1.background - 1	12	1000001	103000000	102	-0.0133622	2	NEUT	FALSE	2.11834	2	NEUT
P1.background - 1	12	103000001	132000000	29	0.143443	3	GAIN	FALSE	3.39878	3	GAIN
P1.background - 1	13	20000001	113000000	93	0.191418	4	AMP	FALSE	3.81917	4	AMP
P1.background - 1	14	20000001	105000000	85	-0.00503501	2	NEUT	FALSE	2.1829	2	NEUT
P1.background - 1	15	25000001	101000000	76	-0.042271	2	NEUT	FALSE	1.8971	2	NEUT
P1.background - 1	16	1000001	90000000	89	0.0151887	2	NEUT	FALSE	2.34124	2	NEUT
P1.background - 1	17	1000001	69000000	68	-0.0292752	2	NEUT	FALSE	1.99601	2	NEUT
P1.background - 1	17	69000001	83000000	14	0.251945	4	AMP	FALSE	4.36987	4	AMP
P1.background - 1	18	1000001	80000000	79	-0.0464533	2	NEUT	FALSE	1.86546	2	NEUT
P1.background - 1	19	1000001	58000000	57	-0.00463249	2	NEUT	FALSE	2.18603	2	NEUT
P1.background - 1	20	1000001	64000000	63	0.0142928	2	NEUT	FALSE	2.33418	2	NEUT
P1.background - 1	21	14000001	46000000	32	0.101068	3	GAIN	FALSE	3.03892	3	GAIN
P1.background - 1	22	19000001	49000000	30	0.179197	3	GAIN	FALSE	3.71075	3	GAIN
P1.background - 1	X	4000001	34000000	30	-0.200473	1	HETD	FALSE	0.76183	1	HETD
P1.background - 1	X	34000001	154000000	120	0.0299604	2	NEUT	FALSE	2.45831	2	NEUT
P1.background - 2	1	1000001	235000000	234	0.0450453	2	NEUT	FALSE	2.23197	2	NEUT
P1.background - 2	1	235000001	248000000	13	-0.247734	1	HETD	FALSE	0.697333	1	HETD
P1.background - 2	2	1000001	134000000	133	0.00720193	2	NEUT	FALSE	2.01565	2	NEUT
P1.background - 2	2	134000001	242000000	108	-0.180739	1	HETD	FALSE	1.02154	1	HETD
P1.background - 2	3	1000001	98000000	97	-0.0106961	2	NEUT	FALSE	1.91531	2	NEUT
P1.background - 2	3	98000001	148000000	50	-0.170985	1	HETD	FALSE	1.07001	1	HETD
P1.background - 2	3	148000001	198000000	50	0.0507078	2	NEUT	FALSE	2.26483	2	NEUT
P1.background - 2	4	2000001	162000000	160	0.00376688	2	NEUT	FALSE	1.9963	2	NEUT
P1.background - 2	4	162000001	189000000	27	-0.335102	1	HETD	FALSE	0.296538	1	HETD
P1.background - 2	5	1000001	181000000	180	-0.170045	1	HETD	FALSE	1.0747	1	HETD
P1.background - 2	6	1000001	170000000	169	0.174794	3	GAIN	FALSE	3.01824	3	GAIN
P1.background - 2	7	1000001	159000000	158	-0.0170613	2	NEUT	FALSE	1.87992	2	NEUT
P1.background - 2	8	1000001	145000000	144	-0.0200592	2	NEUT	FALSE	1.8633	2	NEUT
P1.background - 2	9	1000001	33000000	32	-0.264256	1	HETD	FALSE	0.619668	1	HETD
P1.background - 2	9	34000001	138000000	104	-0.00314219	2	NEUT	FALSE	1.95751	2	NEUT
P1.background - 2	10	1000001	133000000	132	0.0921276	2	NEUT	FALSE	2.50915	2	NEUT
P1.background - 2	11	1000001	123000000	122	0.117	3	GAIN	FALSE	2.65926	3	GAIN
P1.background - 2	11	123000001	135000000	12	-0.206001	1	HETD	FALSE	0.897517	1	HETD
P1.background - 2	12	1000001	72000000	71	0.140181	3	GAIN	FALSE	2.80152	3	GAIN
P1.background - 2	12	72000001	132000000	60	-0.145142	1	HETD	FALSE	1.20002	1	HETD
P1.background - 2	13	20000001	67000000	47	0.357748	4	AMP	FALSE	4.25423	4	AMP
P1.background - 2	13	67000001	113000000	46	0.0431784	2	NEUT	FALSE	2.22117	2	NEUT
P1.background - 2	14	20000001	97000000	77	-0.183939	1	HETD	FALSE	1.00571	1	HETD
P1.background - 2	14	97000001	105000000	8	0.16344	3	GAIN	FALSE	2.94657	3	GAIN
P1.background - 2	15	25000001	101000000	76	0.0428235	2	NEUT	FALSE	2.21912	2	NEUT
P1.background - 2	16	1000001	90000000	89	-0.131311	1	HETD	FALSE	1.27057	1	HETD
P1.background - 2	17	1000001	83000000	82	0.156654	3	GAIN	FALSE	2.90401	3	GAIN
P1.background - 2	18	1000001	80000000	79	-0.247755	1	HETD	FALSE	0.697231	1	HETD
P1.background - 2	19	1000001	58000000	57	0.105271	3	GAIN	FALSE	2.58815	3	GAIN
P1.background - 2	20	1000001	64000000	63	-0.00246412	2	NEUT	FALSE	1.96131	2	NEUT
P1.background - 2	21	14000001	46000000	32	0.285841	3	GAIN	FALSE	3.74967	3	GAIN
P1.background - 2	22	19000001	49000000	30	0.197149	3	GAIN	FALSE	3.16099	3	GAIN
P1.background - 2	X	4000001	154000000	150	-0.0390451	2	NEUT	FALSE	1.75889	2	NEUT
P1.background - 3	1	1000001	231000000	230	0.00614011	2	NEUT	FALSE	1.99275	2	NEUT
P1.background - 3	1	231000001	248000000	17	-0.336007	1	HETD	FALSE	0.015625	1	HETD
P1.background - 3	2	1000001	79000000	78	-0.116594	1	HETD	FALSE	1.19092	1	HETD
P1.background - 3	2	79000001	154000000	75	0.00788144	2	NEUT	FALSE	2.00463	2	NEUT
P1.background - 3	2	154000001	242000000	88	-0.127174	1	HETD	FALSE	1.12494	1	HETD
P1.background - 3	3	1000001	84000000	83	0.0336523	2	NEUT	FALSE	2.18204	2	NEUT
P1.background - 3	3	84000001	198000000	114	-0.156033	1	HETD	FALSE	0.947405	1	HETD
P1.background - 3	4	2000001	46000000	44	0.135569	3	GAIN	FALSE	2.91557	3	GAIN
P1.background - 3	4	46000001	118000000	72	0.284423	4	AMP	FALSE	4.08449	4	AMP
P1.background - 3	4	120000001	189000000	69	0.00946696	2	NEUT	FALSE	2.01545	2	NEUT
P1.background - 3	5	1000001	181000000	180	0.00887402	2	NEUT	FALSE	2.0114	2	NEUT
P1.background - 3	6	1000001	25000000	24	0.278779	4	AMP	FALSE	4.03793	4	AMP
P1.background - 3	6	25000001	170000000	145	0.0236616	2	NEUT	FALSE	2.11289	2	NEUT
P1.background - 3	7	1000001	159000000	158	0.0307611	2	NEUT	FALSE	2.16198	2	NEUT
P1.background - 3	8	1000001	145000000	144	-0.0131891	2	NEUT	FALSE	1.8619	2	NEUT
P1.background - 3	9	1000001	138000000	137	-0.128162	1	HETD	FALSE	1.1188	1	HETD
P1.background - 3	10	1000001	133000000	132	0.0024194	2	NEUT	FALSE	1.96743	2	NEUT
P1.background - 3	11	1000001	135000000	134	-0.018315	2	NEUT	FALSE	1.8275	2	NEUT
P1.background - 3	12	1000001	18000000	17	0.279555	4	AMP	FALSE	4.04432	4	AMP
P1.background - 3	12	18000001	132000000	114	0.00381737	2	NEUT	FALSE	1.97693	2	NEUT
P1.background - 3	13	20000001	69000000	49	0.247264	4	AMP	FALSE	3.78129	4	AMP
P1.background - 3	13	69000001	113000000	44	0.0616507	2	NEUT	FALSE	2.37842	2	NEUT
P1.background - 3	14	20000001	77000000	57	-0.22838	1	HETD	FALSE	0.517653	1	HETD
P1.background - 3	14	77000001	105000000	28	0.0366848	2	NEUT	FALSE	2.20313	2	NEUT
P1.background - 3	15	25000001	101000000	76	0.0245042	2	NEUT	FALSE	2.1187	2	NEUT
P1.background - 3	16	1000001	90000000	89	-0.0193898	2	NEUT	FALSE	1.8203	2	NEUT
P1.background - 3	17	1000001	60000000	59	-0.114358	1	HETD	FALSE	1.20492	1	HETD
P1.background - 3	17	60000001	83000000	23	0.100149	2	NEUT	FALSE	2.65475	2	NEUT
P1.background - 3	18	1000001	80000000	79	-0.101619	1	HETD	FALSE	1.28514	1	HETD
P1.background - 3	19	1000001	58000000	57	-0.0639734	2	NEUT	FALSE	1.52636	2	NEUT
P1.background - 3	20	1000001	64000000	63	0.152614	3	GAIN	FALSE	3.04339	3	GAIN
P1.background - 3	21	14000001	46000000	32	0.130965	3	GAIN	FALSE	2.88131	3	GAIN
P1.background - 3	22	19000001	49000000	30	0.236276	4	AMP	FALSE	3.69313	4	AMP
P1.background - 3	X	4000001	30000000	26	-0.315321	1	HETD	FALSE	0.0289237	1	HETD
P1.background - 3	X	30000001	154000000	124	-0.0243931	2	NEUT	FALSE	1.78686	2	NEUT

## Sheet: Correlation of replicates
		Normal			P1.1		P1.2			P1.3			rank of replicate correlation
	regions	1	2	3	1	2	1	2	3	1	2
Normal	1		0.23	0.59	-0.04	-0.08	-0.1	-0.13	-0.18	-0.05	-0.04		1
	2	0.23		0.33	0.13	0.08	-0.06	-0.04	-0.03	0.01	0.1		1
	3	0.59	0.33		0.08	0.07	0.07	0.03	-0.06	0.03	0.1		1
P1.1	1	-0.04	0.13	0.08		0.81	0.77	0.82	0.8	0.82	0.82		4
	2	-0.08	0.08	0.07	0.81		0.74	0.76	0.68	0.68	0.66		1
P1.2	1	-0.1	-0.06	0.07	0.77	0.74		0.83	0.82	0.74	0.71		1
	2	-0.13	-0.04	0.03	0.82	0.76	0.83		0.89	0.74	0.75		1
	3	-0.18	-0.03	-0.06	0.8	0.68	0.82	0.89		0.73	0.74		1
P1.3	1	-0.05	0.01	0.03	0.82	0.68	0.74	0.74	0.73		0.82		1 *tie with P1.1 region 1
	2	-0.04	0.1	0.1	0.82	0.66	0.71	0.75	0.74	0.82			1 *tie with P1.1 region 1
IchorCNA estimates
tumour fraction		0.1813	0.2462	0.2033	0.5919	0.9082	0.5347	0.6346	0.7144	0.6793	0.6903
ploidy		2.22	1.98	1.95	2.05	1.97	2.01	1.73	2.18	2.1	2.25
