# Supplementary material for: Spatial transcriptomics reveals discrete tumour microenvironments and autocrine loops within ovarian cancer subclones
Source: Nat Commun. 2024 Apr 3;15:2860. doi: 10.1038/s41467-024-47271-y (PMC10991508; doi:10.1038/s41467-024-47271-y)
Supplement: Supplementary file 7 — Supplementary Data 4 [file 41467_2024_47271_MOESM7_ESM.xlsx]

## Sheet: P1
	Differential expression					Gene type				Presence in scRNA-seq dataset
Gene	avg_logFC	pct.1	pct.2	p_val_adj	pair of malignant subclones	ligand?	receptor?	plasma membrane?	secreted?	top cell type	detection rate	difference with the 2nd	top 2nd cell type	detection rate 2nd
PTMS	0.99	1	0.86	3.76524e-23	P1.3_vs_P1.2					Endothelial cells	63.45	3.63	Myofibroblasts	59.82
EEF1D	0.9	1	0.995	1.42987e-22	P1.3_vs_P1.2					Mesothelial cells	92.77	3.57	Tumour cells	89.2
PTN	0.88	0.902	0.534	7.07924e-13	P1.3_vs_P1.2	Y			Y	Myofibroblasts	37.45	9.78	Fibro5 (FN1, COL3A1)	27.67
SOX17	0.86	0.98	0.337	4.06453e-22	P1.3_vs_P1.2					Endothelial cells	44.05	2.81	Tumour cells	41.24
ILF3	0.85	0.961	0.574	9.02765e-16	P1.3_vs_P1.2					Tumour cells	25.04	9.57	Fibro5 (FN1, COL3A1)	15.47
RPS15	0.77	1	1	3.908e-22	P1.3_vs_P1.2					Fibro3 (RAMP1, CFD)	100	0	Fibro4 (CCL2)	100
HNRNPA2B1	0.76	0.98	0.879	1.47783e-15	P1.3_vs_P1.2					Tumour cells	73.32	3.22	Endothelial cells	70.1
PGRMC1	0.76	0.98	0.677	2.62576e-17	P1.3_vs_P1.2			Y		Tumour cells	36.01	1.87	Mesothelial cells	34.14
PUF60	0.76	1	0.863	9.20051e-18	P1.3_vs_P1.2					Tumour cells	34.86	18.52	Fibro5 (FN1, COL3A1)	16.34
TUBB2B	0.73	0.804	0.321	7.05213e-13	P1.3_vs_P1.2					Fibro3 (RAMP1, CFD)	11.83	7.47	Fibro5 (FN1, COL3A1)	4.36
HMGB2	0.72	0.804	0.286	2.73885e-14	P1.3_vs_P1.2					T cells	40.91	14.03	Fibro3 (RAMP1, CFD)	26.88
STMN1	0.7	0.98	0.563	4.62343e-14	P1.3_vs_P1.2					Fibro1 (EIF4A3, STAR)	52.53	6.47	Fibro4 (CCL2)	46.06
UBE2C	0.7	0.804	0.399	9.67978e-10	P1.3_vs_P1.2					Tumour cells	3.76	3	T cells	0.76
EFNB1	0.69	0.843	0.38	1.53745e-12	P1.3_vs_P1.2	Y	Y	Y		Fibro3 (RAMP1, CFD)	8.6	0.91	Tumour cells	7.69
RPS10	0.69	1	0.995	6.16253e-20	P1.3_vs_P1.2					Tumour cells	97.05	7.09	Mesothelial cells	89.96
TSC22D3	0.69	0.98	0.52	1.04192e-13	P1.3_vs_P1.2					T cells	59.72	19.99	Myofibroblasts	39.73
H2AFZ	0.68	0.922	0.461	3.43498e-12	P1.3_vs_P1.2					Fibro4 (CCL2)	73.03	4.5	Fibro1 (EIF4A3, STAR)	68.53
HMGA2	0.68	0.804	0.348	3.7599e-10	P1.3_vs_P1.2					Tumour cells	2.62	1.79	Fibro4 (CCL2)	0.83
FABP5	0.66	0.961	0.582	9.40629e-10	P1.3_vs_P1.2					Macrophages	44.9	14.38	Mesothelial cells	30.52
FGF19	0.66	0.627	0.038	1.21039e-33	P1.3_vs_P1.2	Y			Y	undetected
FGFR3	0.66	0.784	0.321	3.3179e-11	P1.3_vs_P1.2		Y	Y	Y	Tumour cells	1.15	0.74	Mesothelial cells	0.4
FGFRL1	0.66	0.941	0.504	8.7472e-11	P1.3_vs_P1.2		Y	Y		Tumour cells	10.47	6.86	Mesothelial cells	3.61
RPS23	0.66	1	0.997	9.58864e-19	P1.3_vs_P1.2					Fibro3 (RAMP1, CFD)	100	0	Fibro4 (CCL2)	100
NRBP2	0.65	0.902	0.458	7.0285e-12	P1.3_vs_P1.2					Tumour cells	7.36	3.75	Mesothelial cells	3.61
CBX3	0.64	0.941	0.596	1.03214e-11	P1.3_vs_P1.2					Tumour cells	30.11	7.89	Fibro5 (FN1, COL3A1)	22.22
COMMD3	0.64	0.843	0.367	2.74211e-11	P1.3_vs_P1.2					Fibro5 (FN1, COL3A1)	16.78	3.12	Mesothelial cells	13.65
RPS24	0.64	1	0.997	1.76699e-18	P1.3_vs_P1.2					Fibro3 (RAMP1, CFD)	100	0	Fibro4 (CCL2)	100
GPC3	0.63	0.804	0.235	2.80979e-16	P1.3_vs_P1.2	Y		Y	Y	Fibro2 (RBP1, DCN)	14.21	1.14	Fibro5 (FN1, COL3A1)	13.07
RPS3A	0.63	1	0.997	1.08277e-14	P1.3_vs_P1.2					Fibro4 (CCL2)	100	0	Mesothelial cells	100
SNRNP200	0.63	0.98	0.639	5.95107e-13	P1.3_vs_P1.2					Tumour cells	9.82	0.98	Mesothelial cells	8.84
AGAP6	0.62	0.804	0.31	1.35329e-12	P1.3_vs_P1.2					Endothelial cells	1.04	0.22	Tumour cells	0.82
EEF1A1	0.62	1	1	8.08307e-21	P1.3_vs_P1.2					Endothelial cells	100	0	Fibro1 (EIF4A3, STAR)	100
UCHL1	0.62	0.98	0.795	1.56165e-10	P1.3_vs_P1.2					Mesothelial cells	14.86	3.75	Fibro5 (FN1, COL3A1)	11.11
EEF2	0.6	1	0.965	3.05421e-16	P1.3_vs_P1.2					Fibro1 (EIF4A3, STAR)	93.91	0.34	Mesothelial cells	93.57
HMGN2	0.6	0.98	0.663	7.42692e-11	P1.3_vs_P1.2					Tumour cells	62.36	1.33	Myofibroblasts	61.03
NUP107	0.6	0.961	0.593	2.01171e-11	P1.3_vs_P1.2					Tumour cells	7.2	0.75	Fibro3 (RAMP1, CFD)	6.45
RBP1	0.6	1	0.844	1.0357e-12	P1.3_vs_P1.2				Y	Fibro1 (EIF4A3, STAR)	81.26	0.53	Fibro2 (RBP1, DCN)	80.73
RPL22	0.6	1	0.965	1.52843e-14	P1.3_vs_P1.2					Tumour cells	98.85	2.07	Mesothelial cells	96.79
RPS12	0.6	1	1	1.47447e-20	P1.3_vs_P1.2					Fibro3 (RAMP1, CFD)	100	0	Fibro4 (CCL2)	100
ODC1	0.59	0.882	0.456	2.85357e-09	P1.3_vs_P1.2					Mesothelial cells	38.55	0.75	Tumour cells	37.81
SLC25A6	0.59	1	0.906	1.57303e-13	P1.3_vs_P1.2					Tumour cells	87.4	3.58	Fibro4 (CCL2)	83.82
EIF3K	0.58	0.902	0.539	9.53858e-11	P1.3_vs_P1.2					Tumour cells	61.54	8.35	Macrophages	53.18
FBN3	0.58	0.98	0.733	1.58114e-10	P1.3_vs_P1.2				Y	Tumour cells	0.98	0.94	Myofibroblasts	0.04
PRDX2	0.58	1	0.906	6.00493e-13	P1.3_vs_P1.2					Tumour cells	58.43	8.63	Mesothelial cells	49.8
TOX	0.58	0.725	0.205	3.66517e-13	P1.3_vs_P1.2					T cells	3.56	2.07	Fibro1 (EIF4A3, STAR)	1.48
WT1	0.58	0.686	0.197	4.66047e-12	P1.3_vs_P1.2					Mesothelial cells	34.94	17.92	Tumour cells	17.02
ACTG1	0.57	1	1	7.33275e-18	P1.3_vs_P1.2					Fibro3 (RAMP1, CFD)	98.39	0.19	Tumour cells	98.2
CRABP1	0.57	0.882	0.536	1.82352e-08	P1.3_vs_P1.2					undetected
DMKN	0.57	1	0.722	5.00897e-11	P1.3_vs_P1.2				Y	Tumour cells	46.81	5.04	Mesothelial cells	41.77
HNRNPH1	0.57	0.882	0.536	5.77882e-09	P1.3_vs_P1.2					Tumour cells	41.24	1.85	T cells	39.39
LINC01833	0.57	0.804	0.259	3.39987e-13	P1.3_vs_P1.2					undetected
MDK	0.57	1	0.949	6.74971e-13	P1.3_vs_P1.2	Y			Y	Fibro3 (RAMP1, CFD)	94.09	12.6	Fibro5 (FN1, COL3A1)	81.48
PDCD5	0.57	0.941	0.598	1.92398e-09	P1.3_vs_P1.2					Tumour cells	39.93	18.8	Fibro5 (FN1, COL3A1)	21.13
RPS20	0.57	1	1	1.22786e-19	P1.3_vs_P1.2					Mesothelial cells	100	0.3	Fibro2 (RBP1, DCN)	99.7
TCEAL4	0.57	0.882	0.472	4.504e-09	P1.3_vs_P1.2					Fibro3 (RAMP1, CFD)	57.53	7.65	Fibro2 (RBP1, DCN)	49.88
TUBB	0.57	0.98	0.846	2.13813e-12	P1.3_vs_P1.2					Fibro3 (RAMP1, CFD)	80.65	4.83	Fibro5 (FN1, COL3A1)	75.82
BOC	0.56	0.863	0.633	0.000226519	P1.3_vs_P1.2		Y	Y		Fibro5 (FN1, COL3A1)	16.99	9.76	Mesothelial cells	7.23
PLXNB1	0.56	0.745	0.229	1.57631e-12	P1.3_vs_P1.2		Y	Y	Y	Mesothelial cells	12.05	0.1	Tumour cells	11.95
RPS4X	0.56	1	1	2.31288e-17	P1.3_vs_P1.2					Fibro2 (RBP1, DCN)	100	0	Fibro3 (RAMP1, CFD)	100
AC122685.1	0.55	0.686	0.224	2.57459e-10	P1.3_vs_P1.2					undetected
BEX3	0.55	0.98	0.817	1.29676e-09	P1.3_vs_P1.2		Y			Tumour cells	67.92	3.26	Mesothelial cells	64.66
NDUFA7	0.55	0.98	0.806	2.23747e-09	P1.3_vs_P1.2					Tumour cells	20.95	6.89	Mesothelial cells	14.06
NOTCH3	0.55	0.784	0.286	8.2193e-11	P1.3_vs_P1.2		Y	Y		Myofibroblasts	24.52	17.01	Endothelial cells	7.5
RBM39	0.55	0.961	0.655	5.75034e-08	P1.3_vs_P1.2					Tumour cells	56.3	2.89	Mesothelial cells	53.41
SLC3A2	0.55	0.902	0.507	4.3406e-10	P1.3_vs_P1.2			Y	Y	Tumour cells	49.75	14.86	Endothelial cells	34.9
SUGP2	0.55	0.627	0.299	1.46152e-05	P1.3_vs_P1.2					Tumour cells	8.18	2.08	Fibro5 (FN1, COL3A1)	6.1
CAPS	0.54	0.98	0.755	1.44638e-09	P1.3_vs_P1.2					Tumour cells	30.77	27.2	B/Plasma cells	3.57
H1FX	0.54	0.941	0.631	5.43994e-08	P1.3_vs_P1.2					Endothelial cells	37.89	0.08	Myofibroblasts	37.81
NDUFA1	0.54	1	0.957	3.00913e-10	P1.3_vs_P1.2					Tumour cells	68.25	20.46	Mesothelial cells	47.79
NR2F6	0.54	1	0.782	1.94415e-09	P1.3_vs_P1.2					Tumour cells	18.49	13.67	Mesothelial cells	4.82
FOXP4	0.53	0.961	0.72	2.57512e-07	P1.3_vs_P1.2					Tumour cells	5.73	3.33	Fibro5 (FN1, COL3A1)	2.4
PRDX6	0.53	1	0.841	1.1111e-09	P1.3_vs_P1.2					Tumour cells	77.74	30.35	Mesothelial cells	47.39
PTTG1	0.53	0.667	0.197	6.18916e-11	P1.3_vs_P1.2					T cells	11.05	2.77	Macrophages	8.28
RPL18A	0.53	1	1	2.04551e-20	P1.3_vs_P1.2					Fibro3 (RAMP1, CFD)	100	0	Fibro4 (CCL2)	100
SCRIB	0.53	1	0.625	9.62478e-09	P1.3_vs_P1.2					Tumour cells	8.51	6.68	Endothelial cells	1.83
HNRNPU	0.52	0.902	0.76	3.97674e-06	P1.3_vs_P1.2					Fibro1 (EIF4A3, STAR)	50.14	2.84	Fibro4 (CCL2)	47.3
IQANK1	0.52	0.863	0.439	1.89999e-08	P1.3_vs_P1.2					Tumour cells	0.98	0.97	Fibro1 (EIF4A3, STAR)	0.01
LPAR2	0.52	0.667	0.154	2.51687e-14	P1.3_vs_P1.2		Y	Y		Tumour cells	3.6	0.04	T cells	3.56
MARCKSL1	0.52	0.98	0.73	1.3834e-07	P1.3_vs_P1.2					Fibro1 (EIF4A3, STAR)	71.49	9.67	Fibro4 (CCL2)	61.83
SMARCA4	0.52	0.863	0.439	1.06984e-09	P1.3_vs_P1.2					Tumour cells	14.08	6.63	Endothelial cells	7.44
TSPAN32	0.52	0.745	0.388	1.4173e-06	P1.3_vs_P1.2					T cells	3.05	1.14	Macrophages	1.91
DDR1	0.51	0.902	0.563	6.43012e-07	P1.3_vs_P1.2		Y	Y		Tumour cells	23.9	14.66	Mesothelial cells	9.24
DDX11	0.51	0.784	0.431	5.62873e-06	P1.3_vs_P1.2					Tumour cells	2.78	0.37	Mesothelial cells	2.41
HNRNPM	0.51	0.922	0.52	6.28289e-09	P1.3_vs_P1.2					T cells	35.2	0.66	Tumour cells	34.53
NCAPD2	0.51	0.725	0.361	2.20142e-06	P1.3_vs_P1.2					Macrophages	1.27	0.51	T cells	0.76
TUBB4B	0.51	0.961	0.714	3.97137e-08	P1.3_vs_P1.2					Tumour cells	75.78	19.95	Mesothelial cells	55.82
FOXM1	0.5	0.647	0.173	4.53105e-11	P1.3_vs_P1.2					T cells	0.51	0.29	Fibro5 (FN1, COL3A1)	0.22
GSTA1	0.5	0.549	0.186	3.20164e-06	P1.3_vs_P1.2				Y	Fibro1 (EIF4A3, STAR)	5.86	2.32	Fibro2 (RBP1, DCN)	3.54
LAMA5	0.5	0.961	0.679	1.17644e-06	P1.3_vs_P1.2	Y			Y	Tumour cells	12.77	3.61	Endothelial cells	9.15
MACC1	-0.5	0.137	0.55	0.000780696	P1.3_vs_P1.2					Tumour cells	5.24	3.09	Fibro3 (RAMP1, CFD)	2.15
TMEM176A	-0.51	0.078	0.542	2.223e-05	P1.3_vs_P1.2					Macrophages	28.66	0.15	Mesothelial cells	28.51
FAM107A	-0.52	0.333	0.725	0.000200846	P1.3_vs_P1.2					Endothelial cells	25.32	6.5	Tumour cells	18.82
LAPTM4A	-0.52	0.98	0.995	2.89279e-09	P1.3_vs_P1.2					Fibro3 (RAMP1, CFD)	88.17	2.33	Fibro5 (FN1, COL3A1)	85.84
SNCG	-0.52	0.314	0.663	0.000793587	P1.3_vs_P1.2					Myofibroblasts	37.9	3.2	Tumour cells	34.7
VIM	-0.53	1	1	9.98596e-10	P1.3_vs_P1.2	Y			Y	Fibro3 (RAMP1, CFD)	100	0	Fibro5 (FN1, COL3A1)	100
METRN	-0.54	0.157	0.606	9.8246e-05	P1.3_vs_P1.2				Y	Tumour cells	27.5	22.27	Fibro5 (FN1, COL3A1)	5.23
CD24	-0.55	1	1	4.05077e-22	P1.3_vs_P1.2	Y		Y		Tumour cells	61.05	37.39	Fibro3 (RAMP1, CFD)	23.66
CXCL14	-0.55	0.137	0.59	4.73657e-05	P1.3_vs_P1.2	Y			Y	Fibro5 (FN1, COL3A1)	20.48	13.61	Tumour cells	6.87
GPC1	-0.55	0.255	0.679	6.02092e-05	P1.3_vs_P1.2		Y	Y	Y	Fibro5 (FN1, COL3A1)	15.47	4.83	Tumour cells	10.64
PRDX5	-0.55	0.941	1	1.23833e-08	P1.3_vs_P1.2					Tumour cells	86.25	18.78	Mesothelial cells	67.47
ASAH1	-0.56	0.471	0.817	1.16918e-05	P1.3_vs_P1.2					Macrophages	57.32	18.21	Tumour cells	39.12
HSPB8	-0.56	0.098	0.598	1.24548e-06	P1.3_vs_P1.2					Tumour cells	24.22	9.28	Myofibroblasts	14.94
L1CAM	-0.57	0.059	0.561	1.60185e-06	P1.3_vs_P1.2	Y	Y	Y		Tumour cells	0.65	0.44	Fibro5 (FN1, COL3A1)	0.22
S100A4	-0.57	0.392	0.768	0.000149685	P1.3_vs_P1.2					T cells	77.64	5.34	Macrophages	72.29
LGMN	-0.58	0.608	0.798	0.000605032	P1.3_vs_P1.2					Macrophages	31.53	17.87	Mesothelial cells	13.65
TIMP2	-0.58	0.373	0.752	1.52558e-05	P1.3_vs_P1.2	Y			Y	Fibro5 (FN1, COL3A1)	51.63	12.63	Fibro4 (CCL2)	39
TXNIP	-0.58	0.431	0.79	6.58919e-05	P1.3_vs_P1.2					Fibro3 (RAMP1, CFD)	67.2	7.77	Mesothelial cells	59.44
ARPC1B	-0.59	0.235	0.73	6.01285e-08	P1.3_vs_P1.2					Macrophages	65.29	21.54	Endothelial cells	43.75
NT5E	-0.59	0.02	0.523	1.6118e-06	P1.3_vs_P1.2		Y	Y		Fibro5 (FN1, COL3A1)	10.89	1.22	Fibro3 (RAMP1, CFD)	9.68
RARRES3	-0.59	0.176	0.598	9.11928e-05	P1.3_vs_P1.2					T cells	37.48	7.77	Mesothelial cells	29.72
TMTC1	-0.59	0.471	0.814	8.68467e-06	P1.3_vs_P1.2					Endothelial cells	7.63	3.15	Myofibroblasts	4.47
HLA-DPA1	-0.61	0.275	0.722	1.22365e-05	P1.3_vs_P1.2			Y		Macrophages	94.9	24.31	Endothelial cells	70.59
MAL2	-0.61	0.275	0.72	2.18465e-06	P1.3_vs_P1.2			Y		Tumour cells	45.01	28.54	Mesothelial cells	16.47
CTSA	-0.63	0.745	0.919	6.15149e-09	P1.3_vs_P1.2				Y	Macrophages	28.03	2.1	Fibro5 (FN1, COL3A1)	25.93
TAGLN2	-0.63	0.706	0.949	9.27137e-10	P1.3_vs_P1.2					Endothelial cells	74.56	12.04	Tumour cells	62.52
TMBIM6	-0.64	0.843	0.96	2.05013e-11	P1.3_vs_P1.2					B/Plasma cells	67.86	9.1	Tumour cells	58.76
HLA-DRA	-0.66	0.451	0.854	1.00724e-06	P1.3_vs_P1.2			Y		Macrophages	98.41	18.66	Endothelial cells	79.74
LBH	-0.66	0.216	0.693	6.90777e-07	P1.3_vs_P1.2					Myofibroblasts	50.87	27.62	Fibro1 (EIF4A3, STAR)	23.25
PCP4	-0.66	0.059	0.582	7.23138e-07	P1.3_vs_P1.2					Tumour cells	21.6	1.12	Mesothelial cells	20.48
PEA15	-0.66	0.412	0.817	1.26154e-07	P1.3_vs_P1.2					Tumour cells	25.37	1.16	Macrophages	24.2
IDS	-0.67	0.314	0.801	6.47031e-09	P1.3_vs_P1.2					T cells	39.39	21.56	Macrophages	17.83
FTH1	-0.68	1	1	1.95688e-21	P1.3_vs_P1.2					Fibro2 (RBP1, DCN)	100	0	Fibro3 (RAMP1, CFD)	100
MFAP4	-0.68	0.627	0.895	1.02945e-05	P1.3_vs_P1.2				Y	Myofibroblasts	54.41	1.18	Fibro3 (RAMP1, CFD)	53.23
RRAGD	-0.68	0.333	0.79	1.7496e-08	P1.3_vs_P1.2					B/Plasma cells	3.57	1.02	Macrophages	2.55
LGALS1	-0.7	0.902	1	2.04754e-15	P1.3_vs_P1.2	Y			Y	Fibro3 (RAMP1, CFD)	100	0.65	Fibro5 (FN1, COL3A1)	99.35
SPP1	-0.7	0.176	0.588	0.000548934	P1.3_vs_P1.2	Y			Y	Macrophages	28.66	25.43	Endothelial cells	3.23
GSN	-0.71	0.176	0.712	2.40521e-07	P1.3_vs_P1.2				Y	Endothelial cells	84.81	7.93	Fibro3 (RAMP1, CFD)	76.88
HLA-B	-0.71	0.804	0.984	1.98289e-09	P1.3_vs_P1.2	Y		Y	Y	Endothelial cells	98.84	0.49	T cells	98.35
HLA-C	-0.71	0.765	0.995	3.40602e-10	P1.3_vs_P1.2	Y		Y		B/Plasma cells	100	1.14	T cells	98.86
CD63	-0.73	0.961	1	6.40253e-17	P1.3_vs_P1.2		Y	Y		Fibro5 (FN1, COL3A1)	94.77	3.12	Tumour cells	91.65
NDRG1	-0.73	0.471	0.857	1.39118e-10	P1.3_vs_P1.2					Endothelial cells	33.56	18.5	Fibro3 (RAMP1, CFD)	15.05
KRT5	-0.74	0.118	0.701	6.27795e-10	P1.3_vs_P1.2					Tumour cells	14.73	9.91	Mesothelial cells	4.82
SDC4	-0.74	0.118	0.717	1.40027e-10	P1.3_vs_P1.2		Y	Y	Y	Tumour cells	47.79	17.67	Mesothelial cells	30.12
VAMP8	-0.76	0.333	0.833	9.30009e-11	P1.3_vs_P1.2			Y		Macrophages	55.1	6.65	Tumour cells	48.45
CAPG	-0.77	0.373	0.852	1.89032e-11	P1.3_vs_P1.2					Macrophages	54.78	23.19	Tumour cells	31.59
CTSD	-0.78	0.529	0.935	1.06674e-11	P1.3_vs_P1.2				Y	Macrophages	63.06	20.57	Fibro5 (FN1, COL3A1)	42.48
HLA-DRB1	-0.78	0.451	0.887	3.47683e-10	P1.3_vs_P1.2			Y		Macrophages	97.77	12.11	Endothelial cells	85.66
NPC2	-0.78	0.725	0.957	7.06761e-12	P1.3_vs_P1.2				Y	Macrophages	89.49	16.8	Mesothelial cells	72.69
S100A11	-0.78	0.882	0.997	1.68497e-16	P1.3_vs_P1.2					Macrophages	91.4	11.37	Tumour cells	80.03
SLURP1	-0.79	0.078	0.65	5.28589e-09	P1.3_vs_P1.2	Y			Y	undetected
LCN2	-0.8	0.059	0.62	1.87377e-08	P1.3_vs_P1.2	Y			Y	Tumour cells	54.17	52.9	Macrophages	1.27
C9orf16	-0.81	0.373	0.873	8.44664e-12	P1.3_vs_P1.2					Tumour cells	55.65	23.43	Endothelial cells	32.21
VAV3	-0.81	0.02	0.615	2.52512e-09	P1.3_vs_P1.2					T cells	2.54	0.41	Tumour cells	2.13
CALM1	-0.82	0.686	0.968	8.344e-15	P1.3_vs_P1.2					T cells	76.75	1.4	Endothelial cells	75.35
FTL	-0.82	1	1	1.50057e-19	P1.3_vs_P1.2					Fibro3 (RAMP1, CFD)	100	0.3	Fibro2 (RBP1, DCN)	99.7
S100A6	-0.82	0.843	0.987	5.87939e-15	P1.3_vs_P1.2					Fibro3 (RAMP1, CFD)	96.77	1.56	Myofibroblasts	95.21
S100A2	-0.83	0.098	0.741	3.51242e-12	P1.3_vs_P1.2					Tumour cells	21.44	18.23	Mesothelial cells	3.21
SLPI	-0.84	0.745	0.96	1.36831e-11	P1.3_vs_P1.2	Y			Y	Tumour cells	88.54	8.62	Mesothelial cells	79.92
VTCN1	-0.88	0.176	0.83	7.34662e-13	P1.3_vs_P1.2		Y	Y		Tumour cells	7.2	7.07	T cells	0.13
B2M	-0.89	0.863	1	8.33315e-16	P1.3_vs_P1.2	Y			Y	B/Plasma cells	100	0	Endothelial cells	100
EMP1	-0.89	0.235	0.838	5.49363e-13	P1.3_vs_P1.2			Y		Endothelial cells	65.95	28.48	Tumour cells	37.48
KRT7	-0.93	0.667	0.968	1.26346e-15	P1.3_vs_P1.2					Tumour cells	70.87	25.49	Mesothelial cells	45.38
MGP	-0.94	0.745	0.989	6.35029e-13	P1.3_vs_P1.2				Y	Fibro5 (FN1, COL3A1)	70.15	13.41	Endothelial cells	56.74
GRN	-0.95	0.608	0.976	1.52476e-17	P1.3_vs_P1.2	Y			Y	Macrophages	72.61	31.43	Fibro5 (FN1, COL3A1)	41.18
HSPB1	-0.95	0.745	0.995	1.12074e-17	P1.3_vs_P1.2					Myofibroblasts	97.49	4.39	Endothelial cells	93.11
MT-ATP8	-1	0.137	0.782	2.58751e-12	P1.3_vs_P1.2					Tumour cells	10.31	3.08	Mesothelial cells	7.23
MT-CO2	-1.04	1	1	1.42922e-22	P1.3_vs_P1.2					T cells	99.75	0.07	Tumour cells	99.67
S100A10	-1.05	0.176	0.881	6.55224e-15	P1.3_vs_P1.2					Mesothelial cells	92.77	15.16	Endothelial cells	77.61
SOD3	-1.05	0.118	0.809	4.75907e-15	P1.3_vs_P1.2				Y	Myofibroblasts	70.78	31.54	Fibro3 (RAMP1, CFD)	39.25
SDC1	-1.09	0.333	0.889	1.3052e-15	P1.3_vs_P1.2		Y	Y	Y	Fibro5 (FN1, COL3A1)	16.12	5.41	B/Plasma cells	10.71
MT-CO3	-1.1	1	1	9.66003e-24	P1.3_vs_P1.2					Fibro4 (CCL2)	100	0	Macrophages	100
CRYAB	-1.12	0.118	0.846	6.63168e-17	P1.3_vs_P1.2					Myofibroblasts	49.17	17.45	Mesothelial cells	31.73
CTSB	-1.15	0.725	0.995	2.2715e-22	P1.3_vs_P1.2				Y	Macrophages	73.57	18.19	Fibro3 (RAMP1, CFD)	55.38
PSCA	-1.17	0.137	0.884	6.99426e-18	P1.3_vs_P1.2			Y		undetected
CD74	-1.21	0.608	0.989	5.01356e-17	P1.3_vs_P1.2		Y	Y		Macrophages	99.36	3.69	Endothelial cells	95.67
MT-CYB	-1.25	1	1	8.77364e-22	P1.3_vs_P1.2					Myofibroblasts	99.96	0.17	Fibro5 (FN1, COL3A1)	99.78
MT-ND4	-1.31	1	1	8.20269e-23	P1.3_vs_P1.2					Mesothelial cells	100	0	T cells	100
GPNMB	-1.38	0.686	0.992	1.14896e-22	P1.3_vs_P1.2			Y		Fibro3 (RAMP1, CFD)	32.8	2.54	Macrophages	30.25
MT-ATP6	-1.39	1	1	5.30637e-24	P1.3_vs_P1.2					Myofibroblasts	99.78	0.58	Mesothelial cells	99.2
LTF	-1.49	0.078	0.852	7.63688e-18	P1.3_vs_P1.2	Y			Y	Mesothelial cells	3.21	1.9	Tumour cells	1.31
MT-CO1	-1.5	1	1	1.976e-25	P1.3_vs_P1.2					Endothelial cells	100	0	Fibro4 (CCL2)	100
CHI3L1	-1.53	0.412	0.984	5.75861e-22	P1.3_vs_P1.2				Y	Tumour cells	21.44	8.99	Mesothelial cells	12.45
MT-ND1	-1.54	1	1	1.5427e-24	P1.3_vs_P1.2					Tumour cells	98.53	0.99	Myofibroblasts	97.54
MT-ND4L	-1.56	0.157	0.933	1.07944e-21	P1.3_vs_P1.2					Tumour cells	52.86	9.89	Mesothelial cells	42.97
MT-ND5	-1.58	0.431	0.981	2.52225e-22	P1.3_vs_P1.2					Tumour cells	90.67	1.51	Mesothelial cells	89.16
GPX3	-1.86	0.373	0.968	4.41475e-23	P1.3_vs_P1.2				Y	Myofibroblasts	61.97	38	Fibro5 (FN1, COL3A1)	23.97
MT-ND3	-1.92	0.706	0.997	5.76327e-24	P1.3_vs_P1.2					Myofibroblasts	98.43	0.32	Fibro2 (RBP1, DCN)	98.11
CLU	-1.94	0.686	0.997	3.72803e-24	P1.3_vs_P1.2				Y	Tumour cells	91.16	19.96	Endothelial cells	71.2
MT-ND2	-2.2	0.941	1	2.29954e-25	P1.3_vs_P1.2					Myofibroblasts	99.91	0.31	Mesothelial cells	99.6
DLK1	0.9	1	0.763	9.92334e-16	P1.3_vs_P1.1	Y		Y	Y	Fibro2 (RBP1, DCN)	18.35	2.93	Fibro1 (EIF4A3, STAR)	15.42
FGFR3	0.67	0.784	0.336	2.58003e-12	P1.3_vs_P1.1		Y	Y	Y	Tumour cells	1.15	0.74	Mesothelial cells	0.4
PGRMC1	0.66	0.98	0.714	1.4889e-14	P1.3_vs_P1.1			Y		Tumour cells	36.01	1.87	Mesothelial cells	34.14
MDFI	0.65	0.941	0.466	1.80932e-13	P1.3_vs_P1.1					Fibro5 (FN1, COL3A1)	10.24	5	Tumour cells	5.24
RBP1	0.61	1	0.837	5.45713e-14	P1.3_vs_P1.1				Y	Fibro1 (EIF4A3, STAR)	81.26	0.53	Fibro2 (RBP1, DCN)	80.73
NDUFA1	0.59	1	0.942	1.07623e-12	P1.3_vs_P1.1					Tumour cells	68.25	20.46	Mesothelial cells	47.79
BEX3	0.57	0.98	0.839	9.51099e-12	P1.3_vs_P1.1		Y			Tumour cells	67.92	3.26	Mesothelial cells	64.66
FBN3	0.57	0.98	0.761	4.74611e-11	P1.3_vs_P1.1				Y	Tumour cells	0.98	0.94	Myofibroblasts	0.04
TSC22D3	0.57	0.98	0.603	7.44531e-10	P1.3_vs_P1.1					T cells	59.72	19.99	Myofibroblasts	39.73
BOC	0.54	0.863	0.634	0.000239048	P1.3_vs_P1.1		Y	Y		Fibro5 (FN1, COL3A1)	16.99	9.76	Mesothelial cells	7.23
SLC3A2	0.54	0.902	0.512	4.65932e-10	P1.3_vs_P1.1			Y	Y	Tumour cells	49.75	14.86	Endothelial cells	34.9
AC100803.3	0.52	0.765	0.359	8.41662e-08	P1.3_vs_P1.1					Myofibroblasts	1.03	0.54	Tumour cells	0.49
COMMD3	0.51	0.843	0.493	9.82267e-07	P1.3_vs_P1.1					Fibro5 (FN1, COL3A1)	16.78	3.12	Mesothelial cells	13.65
FKBP9	0.51	0.961	0.708	2.08307e-08	P1.3_vs_P1.1					Fibro5 (FN1, COL3A1)	21.35	5.3	Endothelial cells	16.05
MTCH1	0.5	0.961	0.688	3.60896e-07	P1.3_vs_P1.1					Tumour cells	49.75	1.91	Fibro3 (RAMP1, CFD)	47.85
TUBB2B	0.5	0.804	0.524	5.3778e-05	P1.3_vs_P1.1					Fibro3 (RAMP1, CFD)	11.83	7.47	Fibro5 (FN1, COL3A1)	4.36
RPS29	-0.53	1	1	7.58427e-14	P1.3_vs_P1.1					T cells	99.87	0.29	Fibro4 (CCL2)	99.59
S100A6	-0.53	0.843	0.959	2.19857e-05	P1.3_vs_P1.1					Fibro3 (RAMP1, CFD)	96.77	1.56	Myofibroblasts	95.21
KRT7	-0.54	0.667	0.922	1.27687e-05	P1.3_vs_P1.1					Tumour cells	70.87	25.49	Mesothelial cells	45.38
S100A10	-0.54	0.176	0.632	0.000348689	P1.3_vs_P1.1					Mesothelial cells	92.77	15.16	Endothelial cells	77.61
CALM1	-0.58	0.686	0.944	1.24829e-08	P1.3_vs_P1.1					T cells	76.75	1.4	Endothelial cells	75.35
S100A4	-0.58	0.392	0.795	5.32914e-06	P1.3_vs_P1.1					T cells	77.64	5.34	Macrophages	72.29
CHI3L1	-0.59	0.412	0.802	0.000117832	P1.3_vs_P1.1				Y	Tumour cells	21.44	8.99	Mesothelial cells	12.45
TAGLN2	-0.61	0.706	0.971	1.31469e-09	P1.3_vs_P1.1					Endothelial cells	74.56	12.04	Tumour cells	62.52
HSPB1	-0.68	0.745	0.958	1.68363e-09	P1.3_vs_P1.1					Myofibroblasts	97.49	4.39	Endothelial cells	93.11
MT-CO2	-0.74	1	1	2.92909e-11	P1.3_vs_P1.1					T cells	99.75	0.07	Tumour cells	99.67
MT-CO3	-0.8	1	1	2.07896e-13	P1.3_vs_P1.1					Fibro4 (CCL2)	100	0	Macrophages	100
MT-ATP6	-0.84	1	1	1.7204e-09	P1.3_vs_P1.1					Myofibroblasts	99.78	0.58	Mesothelial cells	99.2
MT-CYB	-0.85	1	1	1.79147e-08	P1.3_vs_P1.1					Myofibroblasts	99.96	0.17	Fibro5 (FN1, COL3A1)	99.78
MT-ND4	-0.85	1	1	1.84922e-09	P1.3_vs_P1.1					Mesothelial cells	100	0	T cells	100
MT-CO1	-0.88	1	1	4.69828e-12	P1.3_vs_P1.1					Endothelial cells	100	0	Fibro4 (CCL2)	100
MT-ND1	-0.88	1	1	1.65076e-09	P1.3_vs_P1.1					Tumour cells	98.53	0.99	Myofibroblasts	97.54
MT-ND4L	-0.92	0.157	0.588	1.12428e-05	P1.3_vs_P1.1					Tumour cells	52.86	9.89	Mesothelial cells	42.97
MT-ND5	-1.11	0.431	0.8	1.75819e-08	P1.3_vs_P1.1					Tumour cells	90.67	1.51	Mesothelial cells	89.16
MT-ND3	-1.35	0.706	0.947	1.59377e-11	P1.3_vs_P1.1					Myofibroblasts	98.43	0.32	Fibro2 (RBP1, DCN)	98.11
MT-ND2	-1.52	0.941	0.985	1.71042e-12	P1.3_vs_P1.1					Myofibroblasts	99.91	0.31	Mesothelial cells	99.6
CLU	1.38	0.997	0.888	7.21861e-107	P1.2_vs_P1.1				Y	Tumour cells	91.16	19.96	Endothelial cells	71.2
GPX3	1.25	0.968	0.637	7.04218e-93	P1.2_vs_P1.1				Y	Myofibroblasts	61.97	38	Fibro5 (FN1, COL3A1)	23.97
LTF	1.21	0.852	0.256	7.33379e-93	P1.2_vs_P1.1	Y			Y	Mesothelial cells	3.21	1.9	Tumour cells	1.31
CD74	1.05	0.989	0.776	3.32652e-89	P1.2_vs_P1.1		Y	Y		Macrophages	99.36	3.69	Endothelial cells	95.67
MFAP4	1.03	0.895	0.403	5.18671e-79	P1.2_vs_P1.1				Y	Myofibroblasts	54.41	1.18	Fibro3 (RAMP1, CFD)	53.23
GPNMB	0.95	0.992	0.825	9.704e-90	P1.2_vs_P1.1			Y		Fibro3 (RAMP1, CFD)	32.8	2.54	Macrophages	30.25
CHI3L1	0.94	0.984	0.802	1.26209e-78	P1.2_vs_P1.1				Y	Tumour cells	21.44	8.99	Mesothelial cells	12.45
MGP	0.89	0.989	0.802	3.69512e-76	P1.2_vs_P1.1				Y	Fibro5 (FN1, COL3A1)	70.15	13.41	Endothelial cells	56.74
HLA-B	0.84	0.984	0.768	5.67606e-74	P1.2_vs_P1.1	Y		Y	Y	Endothelial cells	98.84	0.49	T cells	98.35
B2M	0.79	1	0.915	4.12462e-81	P1.2_vs_P1.1	Y			Y	B/Plasma cells	100	0	Endothelial cells	100
HLA-DRB1	0.79	0.887	0.4	1.48461e-69	P1.2_vs_P1.1			Y		Macrophages	97.77	12.11	Endothelial cells	85.66
CRYAB	0.76	0.846	0.371	1.23757e-61	P1.2_vs_P1.1					Myofibroblasts	49.17	17.45	Mesothelial cells	31.73
SOD3	0.75	0.809	0.346	1.58553e-59	P1.2_vs_P1.1				Y	Myofibroblasts	70.78	31.54	Fibro3 (RAMP1, CFD)	39.25
HLA-C	0.72	0.995	0.856	7.50076e-69	P1.2_vs_P1.1	Y		Y		B/Plasma cells	100	1.14	T cells	98.86
SLPI	0.72	0.96	0.751	1.55819e-55	P1.2_vs_P1.1	Y			Y	Tumour cells	88.54	8.62	Mesothelial cells	79.92
SDC1	0.69	0.889	0.586	6.93124e-51	P1.2_vs_P1.1		Y	Y	Y	Fibro5 (FN1, COL3A1)	16.12	5.41	B/Plasma cells	10.71
MT-ND2	0.67	1	0.985	1.18554e-46	P1.2_vs_P1.1					Myofibroblasts	99.91	0.31	Mesothelial cells	99.6
PSCA	0.67	0.884	0.531	7.48005e-49	P1.2_vs_P1.1			Y		undetected
CTSB	0.66	0.995	0.91	3.99823e-69	P1.2_vs_P1.1				Y	Macrophages	73.57	18.19	Fibro3 (RAMP1, CFD)	55.38
MT-ND1	0.66	1	1	7.99913e-58	P1.2_vs_P1.1					Tumour cells	98.53	0.99	Myofibroblasts	97.54
HLA-DRA	0.64	0.854	0.493	3.84764e-44	P1.2_vs_P1.1			Y		Macrophages	98.41	18.66	Endothelial cells	79.74
MT-ND4L	0.64	0.933	0.588	8.06903e-41	P1.2_vs_P1.1					Tumour cells	52.86	9.89	Mesothelial cells	42.97
VAV3	0.64	0.615	0.156	2.53421e-50	P1.2_vs_P1.1					T cells	2.54	0.41	Tumour cells	2.13
MT-CO1	0.63	1	1	1.61509e-71	P1.2_vs_P1.1					Endothelial cells	100	0	Fibro4 (CCL2)	100
FTL	0.61	1	0.997	5.59639e-75	P1.2_vs_P1.1					Fibro3 (RAMP1, CFD)	100	0.3	Fibro2 (RBP1, DCN)	99.7
FRZB	0.59	0.925	0.763	4.21782e-27	P1.2_vs_P1.1				Y	Myofibroblasts	49.71	36.42	Fibro5 (FN1, COL3A1)	13.29
LCN2	0.59	0.62	0.241	1.52257e-35	P1.2_vs_P1.1	Y			Y	Tumour cells	54.17	52.9	Macrophages	1.27
MT-ND3	0.57	0.997	0.947	1.72417e-40	P1.2_vs_P1.1					Myofibroblasts	98.43	0.32	Fibro2 (RBP1, DCN)	98.11
SLURP1	0.56	0.65	0.251	1.2421e-35	P1.2_vs_P1.1	Y			Y	undetected
TMTC1	0.56	0.814	0.469	1.19354e-39	P1.2_vs_P1.1					Endothelial cells	7.63	3.15	Myofibroblasts	4.47
CTSA	0.55	0.919	0.697	2.84828e-44	P1.2_vs_P1.1				Y	Macrophages	28.03	2.1	Fibro5 (FN1, COL3A1)	25.93
CTSD	0.55	0.935	0.659	8.93909e-42	P1.2_vs_P1.1				Y	Macrophages	63.06	20.57	Fibro5 (FN1, COL3A1)	42.48
GRN	0.55	0.976	0.797	1.6343e-48	P1.2_vs_P1.1	Y			Y	Macrophages	72.61	31.43	Fibro5 (FN1, COL3A1)	41.18
HLA-A	0.55	0.911	0.642	3.54183e-36	P1.2_vs_P1.1	Y		Y	Y	T cells	99.36	0.77	Endothelial cells	98.6
MT-ATP6	0.55	1	1	1.15691e-47	P1.2_vs_P1.1					Myofibroblasts	99.78	0.58	Mesothelial cells	99.2
LGMN	0.53	0.798	0.495	9.39531e-30	P1.2_vs_P1.1					Macrophages	31.53	17.87	Mesothelial cells	13.65
HLA-DPA1	0.52	0.722	0.356	4.80131e-34	P1.2_vs_P1.1			Y		Macrophages	94.9	24.31	Endothelial cells	70.59
S100A10	0.52	0.881	0.632	5.76048e-32	P1.2_vs_P1.1					Mesothelial cells	92.77	15.16	Endothelial cells	77.61
LBH	0.51	0.693	0.31	3.67068e-33	P1.2_vs_P1.1					Myofibroblasts	50.87	27.62	Fibro1 (EIF4A3, STAR)	23.25
FABP5	-0.51	0.582	0.837	1.90323e-30	P1.2_vs_P1.1					Macrophages	44.9	14.38	Mesothelial cells	30.52
RHEX	-0.51	0.272	0.654	5.04608e-32	P1.2_vs_P1.1					Tumour cells	3.76	2.49	Macrophages	1.27
TOX	-0.51	0.205	0.653	6.28951e-39	P1.2_vs_P1.1					T cells	3.56	2.07	Fibro1 (EIF4A3, STAR)	1.48
HNRNPA1	-0.52	0.957	0.986	3.68176e-48	P1.2_vs_P1.1					Fibro1 (EIF4A3, STAR)	97.73	0.66	Fibro2 (RBP1, DCN)	97.07
ODC1	-0.52	0.456	0.78	5.36293e-31	P1.2_vs_P1.1					Mesothelial cells	38.55	0.75	Tumour cells	37.81
RPL36A	-0.52	0.989	0.998	1.00468e-51	P1.2_vs_P1.1					Mesothelial cells	96.39	1.46	Tumour cells	94.93
RPS3A	-0.52	0.997	0.998	3.46158e-65	P1.2_vs_P1.1					Fibro4 (CCL2)	100	0	Mesothelial cells	100
EEF1A1	-0.54	1	1	1.02259e-84	P1.2_vs_P1.1					Endothelial cells	100	0	Fibro1 (EIF4A3, STAR)	100
RPL34	-0.54	0.997	1	4.70852e-68	P1.2_vs_P1.1					Endothelial cells	100	0	Fibro1 (EIF4A3, STAR)	100
RPS12	-0.54	1	1	1.37961e-77	P1.2_vs_P1.1					Fibro3 (RAMP1, CFD)	100	0	Fibro4 (CCL2)	100
HMGB2	-0.55	0.286	0.675	2.75212e-35	P1.2_vs_P1.1					T cells	40.91	14.03	Fibro3 (RAMP1, CFD)	26.88
HMGA2	-0.59	0.348	0.766	1.21294e-41	P1.2_vs_P1.1					Tumour cells	2.62	1.79	Fibro4 (CCL2)	0.83
UBE2C	-0.64	0.399	0.798	4.19222e-44	P1.2_vs_P1.1					Tumour cells	3.76	3	T cells	0.76
PTMS	-0.73	0.86	0.993	3.15155e-73	P1.2_vs_P1.1					Endothelial cells	63.45	3.63	Myofibroblasts	59.82
SOX17	-0.89	0.337	0.869	2.42796e-72	P1.2_vs_P1.1					Endothelial cells	44.05	2.81	Tumour cells	41.24
MT-ND2	2.2	1	0.941	2.29954e-25	P1.2_vs_P1.3					Myofibroblasts	99.91	0.31	Mesothelial cells	99.6
CLU	1.94	0.997	0.686	3.72803e-24	P1.2_vs_P1.3				Y	Tumour cells	91.16	19.96	Endothelial cells	71.2
MT-ND3	1.92	0.997	0.706	5.76327e-24	P1.2_vs_P1.3					Myofibroblasts	98.43	0.32	Fibro2 (RBP1, DCN)	98.11
GPX3	1.86	0.968	0.373	4.41475e-23	P1.2_vs_P1.3				Y	Myofibroblasts	61.97	38	Fibro5 (FN1, COL3A1)	23.97
MT-ND5	1.58	0.981	0.431	2.52225e-22	P1.2_vs_P1.3					Tumour cells	90.67	1.51	Mesothelial cells	89.16
MT-ND4L	1.56	0.933	0.157	1.07944e-21	P1.2_vs_P1.3					Tumour cells	52.86	9.89	Mesothelial cells	42.97
MT-ND1	1.54	1	1	1.5427e-24	P1.2_vs_P1.3					Tumour cells	98.53	0.99	Myofibroblasts	97.54
CHI3L1	1.53	0.984	0.412	5.75861e-22	P1.2_vs_P1.3				Y	Tumour cells	21.44	8.99	Mesothelial cells	12.45
MT-CO1	1.5	1	1	1.976e-25	P1.2_vs_P1.3					Endothelial cells	100	0	Fibro4 (CCL2)	100
LTF	1.49	0.852	0.078	7.63688e-18	P1.2_vs_P1.3	Y			Y	Mesothelial cells	3.21	1.9	Tumour cells	1.31
MT-ATP6	1.39	1	1	5.30637e-24	P1.2_vs_P1.3					Myofibroblasts	99.78	0.58	Mesothelial cells	99.2
GPNMB	1.38	0.992	0.686	1.14896e-22	P1.2_vs_P1.3			Y		Fibro3 (RAMP1, CFD)	32.8	2.54	Macrophages	30.25
MT-ND4	1.31	1	1	8.20269e-23	P1.2_vs_P1.3					Mesothelial cells	100	0	T cells	100
MT-CYB	1.25	1	1	8.77364e-22	P1.2_vs_P1.3					Myofibroblasts	99.96	0.17	Fibro5 (FN1, COL3A1)	99.78
CD74	1.21	0.989	0.608	5.01356e-17	P1.2_vs_P1.3		Y	Y		Macrophages	99.36	3.69	Endothelial cells	95.67
PSCA	1.17	0.884	0.137	6.99426e-18	P1.2_vs_P1.3			Y		undetected
CTSB	1.15	0.995	0.725	2.2715e-22	P1.2_vs_P1.3				Y	Macrophages	73.57	18.19	Fibro3 (RAMP1, CFD)	55.38
CRYAB	1.12	0.846	0.118	6.63168e-17	P1.2_vs_P1.3					Myofibroblasts	49.17	17.45	Mesothelial cells	31.73
MT-CO3	1.1	1	1	9.66003e-24	P1.2_vs_P1.3					Fibro4 (CCL2)	100	0	Macrophages	100
SDC1	1.09	0.889	0.333	1.3052e-15	P1.2_vs_P1.3		Y	Y	Y	Fibro5 (FN1, COL3A1)	16.12	5.41	B/Plasma cells	10.71
S100A10	1.05	0.881	0.176	6.55224e-15	P1.2_vs_P1.3					Mesothelial cells	92.77	15.16	Endothelial cells	77.61
SOD3	1.05	0.809	0.118	4.75907e-15	P1.2_vs_P1.3				Y	Myofibroblasts	70.78	31.54	Fibro3 (RAMP1, CFD)	39.25
MT-CO2	1.04	1	1	1.42922e-22	P1.2_vs_P1.3					T cells	99.75	0.07	Tumour cells	99.67
MT-ATP8	1	0.782	0.137	2.58751e-12	P1.2_vs_P1.3					Tumour cells	10.31	3.08	Mesothelial cells	7.23
GRN	0.95	0.976	0.608	1.52476e-17	P1.2_vs_P1.3	Y			Y	Macrophages	72.61	31.43	Fibro5 (FN1, COL3A1)	41.18
HSPB1	0.95	0.995	0.745	1.12074e-17	P1.2_vs_P1.3					Myofibroblasts	97.49	4.39	Endothelial cells	93.11
MGP	0.94	0.989	0.745	6.35029e-13	P1.2_vs_P1.3				Y	Fibro5 (FN1, COL3A1)	70.15	13.41	Endothelial cells	56.74
KRT7	0.93	0.968	0.667	1.26346e-15	P1.2_vs_P1.3					Tumour cells	70.87	25.49	Mesothelial cells	45.38
B2M	0.89	1	0.863	8.33315e-16	P1.2_vs_P1.3	Y			Y	B/Plasma cells	100	0	Endothelial cells	100
EMP1	0.89	0.838	0.235	5.49363e-13	P1.2_vs_P1.3			Y		Endothelial cells	65.95	28.48	Tumour cells	37.48
VTCN1	0.88	0.83	0.176	7.34662e-13	P1.2_vs_P1.3		Y	Y		Tumour cells	7.2	7.07	T cells	0.13
SLPI	0.84	0.96	0.745	1.36831e-11	P1.2_vs_P1.3	Y			Y	Tumour cells	88.54	8.62	Mesothelial cells	79.92
S100A2	0.83	0.741	0.098	3.51242e-12	P1.2_vs_P1.3					Tumour cells	21.44	18.23	Mesothelial cells	3.21
CALM1	0.82	0.968	0.686	8.344e-15	P1.2_vs_P1.3					T cells	76.75	1.4	Endothelial cells	75.35
FTL	0.82	1	1	1.50057e-19	P1.2_vs_P1.3					Fibro3 (RAMP1, CFD)	100	0.3	Fibro2 (RBP1, DCN)	99.7
S100A6	0.82	0.987	0.843	5.87939e-15	P1.2_vs_P1.3					Fibro3 (RAMP1, CFD)	96.77	1.56	Myofibroblasts	95.21
C9orf16	0.81	0.873	0.373	8.44664e-12	P1.2_vs_P1.3					Tumour cells	55.65	23.43	Endothelial cells	32.21
VAV3	0.81	0.615	0.02	2.52512e-09	P1.2_vs_P1.3					T cells	2.54	0.41	Tumour cells	2.13
LCN2	0.8	0.62	0.059	1.87377e-08	P1.2_vs_P1.3	Y			Y	Tumour cells	54.17	52.9	Macrophages	1.27
SLURP1	0.79	0.65	0.078	5.28589e-09	P1.2_vs_P1.3	Y			Y	undetected
CTSD	0.78	0.935	0.529	1.06674e-11	P1.2_vs_P1.3				Y	Macrophages	63.06	20.57	Fibro5 (FN1, COL3A1)	42.48
HLA-DRB1	0.78	0.887	0.451	3.47683e-10	P1.2_vs_P1.3			Y		Macrophages	97.77	12.11	Endothelial cells	85.66
NPC2	0.78	0.957	0.725	7.06761e-12	P1.2_vs_P1.3				Y	Macrophages	89.49	16.8	Mesothelial cells	72.69
S100A11	0.78	0.997	0.882	1.68497e-16	P1.2_vs_P1.3					Macrophages	91.4	11.37	Tumour cells	80.03
CAPG	0.77	0.852	0.373	1.89032e-11	P1.2_vs_P1.3					Macrophages	54.78	23.19	Tumour cells	31.59
VAMP8	0.76	0.833	0.333	9.30009e-11	P1.2_vs_P1.3			Y		Macrophages	55.1	6.65	Tumour cells	48.45
KRT5	0.74	0.701	0.118	6.27795e-10	P1.2_vs_P1.3					Tumour cells	14.73	9.91	Mesothelial cells	4.82
SDC4	0.74	0.717	0.118	1.40027e-10	P1.2_vs_P1.3		Y	Y	Y	Tumour cells	47.79	17.67	Mesothelial cells	30.12
CD63	0.73	1	0.961	6.40253e-17	P1.2_vs_P1.3		Y	Y		Fibro5 (FN1, COL3A1)	94.77	3.12	Tumour cells	91.65
NDRG1	0.73	0.857	0.471	1.39118e-10	P1.2_vs_P1.3					Endothelial cells	33.56	18.5	Fibro3 (RAMP1, CFD)	15.05
GSN	0.71	0.712	0.176	2.40521e-07	P1.2_vs_P1.3				Y	Endothelial cells	84.81	7.93	Fibro3 (RAMP1, CFD)	76.88
HLA-B	0.71	0.984	0.804	1.98289e-09	P1.2_vs_P1.3	Y		Y	Y	Endothelial cells	98.84	0.49	T cells	98.35
HLA-C	0.71	0.995	0.765	3.40602e-10	P1.2_vs_P1.3	Y		Y		B/Plasma cells	100	1.14	T cells	98.86
LGALS1	0.7	1	0.902	2.04754e-15	P1.2_vs_P1.3	Y			Y	Fibro3 (RAMP1, CFD)	100	0.65	Fibro5 (FN1, COL3A1)	99.35
SPP1	0.7	0.588	0.176	0.000548934	P1.2_vs_P1.3	Y			Y	Macrophages	28.66	25.43	Endothelial cells	3.23
FTH1	0.68	1	1	1.95688e-21	P1.2_vs_P1.3					Fibro2 (RBP1, DCN)	100	0	Fibro3 (RAMP1, CFD)	100
MFAP4	0.68	0.895	0.627	1.02945e-05	P1.2_vs_P1.3				Y	Myofibroblasts	54.41	1.18	Fibro3 (RAMP1, CFD)	53.23
RRAGD	0.68	0.79	0.333	1.7496e-08	P1.2_vs_P1.3					B/Plasma cells	3.57	1.02	Macrophages	2.55
IDS	0.67	0.801	0.314	6.47031e-09	P1.2_vs_P1.3					T cells	39.39	21.56	Macrophages	17.83
HLA-DRA	0.66	0.854	0.451	1.00724e-06	P1.2_vs_P1.3			Y		Macrophages	98.41	18.66	Endothelial cells	79.74
LBH	0.66	0.693	0.216	6.90777e-07	P1.2_vs_P1.3					Myofibroblasts	50.87	27.62	Fibro1 (EIF4A3, STAR)	23.25
PCP4	0.66	0.582	0.059	7.23138e-07	P1.2_vs_P1.3					Tumour cells	21.6	1.12	Mesothelial cells	20.48
PEA15	0.66	0.817	0.412	1.26154e-07	P1.2_vs_P1.3					Tumour cells	25.37	1.16	Macrophages	24.2
TMBIM6	0.64	0.96	0.843	2.05013e-11	P1.2_vs_P1.3					B/Plasma cells	67.86	9.1	Tumour cells	58.76
CTSA	0.63	0.919	0.745	6.15149e-09	P1.2_vs_P1.3				Y	Macrophages	28.03	2.1	Fibro5 (FN1, COL3A1)	25.93
TAGLN2	0.63	0.949	0.706	9.27137e-10	P1.2_vs_P1.3					Endothelial cells	74.56	12.04	Tumour cells	62.52
HLA-DPA1	0.61	0.722	0.275	1.22365e-05	P1.2_vs_P1.3			Y		Macrophages	94.9	24.31	Endothelial cells	70.59
MAL2	0.61	0.72	0.275	2.18465e-06	P1.2_vs_P1.3			Y		Tumour cells	45.01	28.54	Mesothelial cells	16.47
ARPC1B	0.59	0.73	0.235	6.01285e-08	P1.2_vs_P1.3					Macrophages	65.29	21.54	Endothelial cells	43.75
NT5E	0.59	0.523	0.02	1.6118e-06	P1.2_vs_P1.3		Y	Y		Fibro5 (FN1, COL3A1)	10.89	1.22	Fibro3 (RAMP1, CFD)	9.68
RARRES3	0.59	0.598	0.176	9.11928e-05	P1.2_vs_P1.3					T cells	37.48	7.77	Mesothelial cells	29.72
TMTC1	0.59	0.814	0.471	8.68467e-06	P1.2_vs_P1.3					Endothelial cells	7.63	3.15	Myofibroblasts	4.47
LGMN	0.58	0.798	0.608	0.000605032	P1.2_vs_P1.3					Macrophages	31.53	17.87	Mesothelial cells	13.65
TIMP2	0.58	0.752	0.373	1.52558e-05	P1.2_vs_P1.3	Y			Y	Fibro5 (FN1, COL3A1)	51.63	12.63	Fibro4 (CCL2)	39
TXNIP	0.58	0.79	0.431	6.58919e-05	P1.2_vs_P1.3					Fibro3 (RAMP1, CFD)	67.2	7.77	Mesothelial cells	59.44
L1CAM	0.57	0.561	0.059	1.60185e-06	P1.2_vs_P1.3	Y	Y	Y		Tumour cells	0.65	0.44	Fibro5 (FN1, COL3A1)	0.22
S100A4	0.57	0.768	0.392	0.000149685	P1.2_vs_P1.3					T cells	77.64	5.34	Macrophages	72.29
ASAH1	0.56	0.817	0.471	1.16918e-05	P1.2_vs_P1.3					Macrophages	57.32	18.21	Tumour cells	39.12
HSPB8	0.56	0.598	0.098	1.24548e-06	P1.2_vs_P1.3					Tumour cells	24.22	9.28	Myofibroblasts	14.94
CD24	0.55	1	1	4.05077e-22	P1.2_vs_P1.3	Y		Y		Tumour cells	61.05	37.39	Fibro3 (RAMP1, CFD)	23.66
CXCL14	0.55	0.59	0.137	4.73657e-05	P1.2_vs_P1.3	Y			Y	Fibro5 (FN1, COL3A1)	20.48	13.61	Tumour cells	6.87
GPC1	0.55	0.679	0.255	6.02092e-05	P1.2_vs_P1.3		Y	Y	Y	Fibro5 (FN1, COL3A1)	15.47	4.83	Tumour cells	10.64
PRDX5	0.55	1	0.941	1.23833e-08	P1.2_vs_P1.3					Tumour cells	86.25	18.78	Mesothelial cells	67.47
METRN	0.54	0.606	0.157	9.8246e-05	P1.2_vs_P1.3				Y	Tumour cells	27.5	22.27	Fibro5 (FN1, COL3A1)	5.23
VIM	0.53	1	1	9.98596e-10	P1.2_vs_P1.3	Y			Y	Fibro3 (RAMP1, CFD)	100	0	Fibro5 (FN1, COL3A1)	100
FAM107A	0.52	0.725	0.333	0.000200846	P1.2_vs_P1.3					Endothelial cells	25.32	6.5	Tumour cells	18.82
LAPTM4A	0.52	0.995	0.98	2.89279e-09	P1.2_vs_P1.3					Fibro3 (RAMP1, CFD)	88.17	2.33	Fibro5 (FN1, COL3A1)	85.84
SNCG	0.52	0.663	0.314	0.000793587	P1.2_vs_P1.3					Myofibroblasts	37.9	3.2	Tumour cells	34.7
TMEM176A	0.51	0.542	0.078	2.223e-05	P1.2_vs_P1.3					Macrophages	28.66	0.15	Mesothelial cells	28.51
MACC1	0.5	0.55	0.137	0.000780696	P1.2_vs_P1.3					Tumour cells	5.24	3.09	Fibro3 (RAMP1, CFD)	2.15
FOXM1	-0.5	0.173	0.647	4.53105e-11	P1.2_vs_P1.3					T cells	0.51	0.29	Fibro5 (FN1, COL3A1)	0.22
GSTA1	-0.5	0.186	0.549	3.20164e-06	P1.2_vs_P1.3				Y	Fibro1 (EIF4A3, STAR)	5.86	2.32	Fibro2 (RBP1, DCN)	3.54
LAMA5	-0.5	0.679	0.961	1.17644e-06	P1.2_vs_P1.3	Y			Y	Tumour cells	12.77	3.61	Endothelial cells	9.15
DDR1	-0.51	0.563	0.902	6.43012e-07	P1.2_vs_P1.3		Y	Y		Tumour cells	23.9	14.66	Mesothelial cells	9.24
DDX11	-0.51	0.431	0.784	5.62873e-06	P1.2_vs_P1.3					Tumour cells	2.78	0.37	Mesothelial cells	2.41
HNRNPM	-0.51	0.52	0.922	6.28289e-09	P1.2_vs_P1.3					T cells	35.2	0.66	Tumour cells	34.53
NCAPD2	-0.51	0.361	0.725	2.20142e-06	P1.2_vs_P1.3					Macrophages	1.27	0.51	T cells	0.76
TUBB4B	-0.51	0.714	0.961	3.97137e-08	P1.2_vs_P1.3					Tumour cells	75.78	19.95	Mesothelial cells	55.82
HNRNPU	-0.52	0.76	0.902	3.97674e-06	P1.2_vs_P1.3					Fibro1 (EIF4A3, STAR)	50.14	2.84	Fibro4 (CCL2)	47.3
IQANK1	-0.52	0.439	0.863	1.89999e-08	P1.2_vs_P1.3					Tumour cells	0.98	0.97	Fibro1 (EIF4A3, STAR)	0.01
LPAR2	-0.52	0.154	0.667	2.51687e-14	P1.2_vs_P1.3		Y	Y		Tumour cells	3.6	0.04	T cells	3.56
MARCKSL1	-0.52	0.73	0.98	1.3834e-07	P1.2_vs_P1.3					Fibro1 (EIF4A3, STAR)	71.49	9.67	Fibro4 (CCL2)	61.83
SMARCA4	-0.52	0.439	0.863	1.06984e-09	P1.2_vs_P1.3					Tumour cells	14.08	6.63	Endothelial cells	7.44
TSPAN32	-0.52	0.388	0.745	1.4173e-06	P1.2_vs_P1.3					T cells	3.05	1.14	Macrophages	1.91
FOXP4	-0.53	0.72	0.961	2.57512e-07	P1.2_vs_P1.3					Tumour cells	5.73	3.33	Fibro5 (FN1, COL3A1)	2.4
PRDX6	-0.53	0.841	1	1.1111e-09	P1.2_vs_P1.3					Tumour cells	77.74	30.35	Mesothelial cells	47.39
PTTG1	-0.53	0.197	0.667	6.18916e-11	P1.2_vs_P1.3					T cells	11.05	2.77	Macrophages	8.28
RPL18A	-0.53	1	1	2.04551e-20	P1.2_vs_P1.3					Fibro3 (RAMP1, CFD)	100	0	Fibro4 (CCL2)	100
SCRIB	-0.53	0.625	1	9.62478e-09	P1.2_vs_P1.3					Tumour cells	8.51	6.68	Endothelial cells	1.83
CAPS	-0.54	0.755	0.98	1.44638e-09	P1.2_vs_P1.3					Tumour cells	30.77	27.2	B/Plasma cells	3.57
H1FX	-0.54	0.631	0.941	5.43994e-08	P1.2_vs_P1.3					Endothelial cells	37.89	0.08	Myofibroblasts	37.81
NDUFA1	-0.54	0.957	1	3.00913e-10	P1.2_vs_P1.3					Tumour cells	68.25	20.46	Mesothelial cells	47.79
NR2F6	-0.54	0.782	1	1.94415e-09	P1.2_vs_P1.3					Tumour cells	18.49	13.67	Mesothelial cells	4.82
AC122685.1	-0.55	0.224	0.686	2.57459e-10	P1.2_vs_P1.3					undetected
BEX3	-0.55	0.817	0.98	1.29676e-09	P1.2_vs_P1.3		Y			Tumour cells	67.92	3.26	Mesothelial cells	64.66
NDUFA7	-0.55	0.806	0.98	2.23747e-09	P1.2_vs_P1.3					Tumour cells	20.95	6.89	Mesothelial cells	14.06
NOTCH3	-0.55	0.286	0.784	8.2193e-11	P1.2_vs_P1.3		Y	Y		Myofibroblasts	24.52	17.01	Endothelial cells	7.5
RBM39	-0.55	0.655	0.961	5.75034e-08	P1.2_vs_P1.3					Tumour cells	56.3	2.89	Mesothelial cells	53.41
SLC3A2	-0.55	0.507	0.902	4.3406e-10	P1.2_vs_P1.3			Y	Y	Tumour cells	49.75	14.86	Endothelial cells	34.9
SUGP2	-0.55	0.299	0.627	1.46152e-05	P1.2_vs_P1.3					Tumour cells	8.18	2.08	Fibro5 (FN1, COL3A1)	6.1
BOC	-0.56	0.633	0.863	0.000226519	P1.2_vs_P1.3		Y	Y		Fibro5 (FN1, COL3A1)	16.99	9.76	Mesothelial cells	7.23
PLXNB1	-0.56	0.229	0.745	1.57631e-12	P1.2_vs_P1.3		Y	Y	Y	Mesothelial cells	12.05	0.1	Tumour cells	11.95
RPS4X	-0.56	1	1	2.31288e-17	P1.2_vs_P1.3					Fibro2 (RBP1, DCN)	100	0	Fibro3 (RAMP1, CFD)	100
ACTG1	-0.57	1	1	7.33275e-18	P1.2_vs_P1.3					Fibro3 (RAMP1, CFD)	98.39	0.19	Tumour cells	98.2
CRABP1	-0.57	0.536	0.882	1.82352e-08	P1.2_vs_P1.3					undetected
DMKN	-0.57	0.722	1	5.00897e-11	P1.2_vs_P1.3				Y	Tumour cells	46.81	5.04	Mesothelial cells	41.77
HNRNPH1	-0.57	0.536	0.882	5.77882e-09	P1.2_vs_P1.3					Tumour cells	41.24	1.85	T cells	39.39
LINC01833	-0.57	0.259	0.804	3.39987e-13	P1.2_vs_P1.3					undetected
MDK	-0.57	0.949	1	6.74971e-13	P1.2_vs_P1.3	Y			Y	Fibro3 (RAMP1, CFD)	94.09	12.6	Fibro5 (FN1, COL3A1)	81.48
PDCD5	-0.57	0.598	0.941	1.92398e-09	P1.2_vs_P1.3					Tumour cells	39.93	18.8	Fibro5 (FN1, COL3A1)	21.13
RPS20	-0.57	1	1	1.22786e-19	P1.2_vs_P1.3					Mesothelial cells	100	0.3	Fibro2 (RBP1, DCN)	99.7
TCEAL4	-0.57	0.472	0.882	4.504e-09	P1.2_vs_P1.3					Fibro3 (RAMP1, CFD)	57.53	7.65	Fibro2 (RBP1, DCN)	49.88
TUBB	-0.57	0.846	0.98	2.13813e-12	P1.2_vs_P1.3					Fibro3 (RAMP1, CFD)	80.65	4.83	Fibro5 (FN1, COL3A1)	75.82
EIF3K	-0.58	0.539	0.902	9.53858e-11	P1.2_vs_P1.3					Tumour cells	61.54	8.35	Macrophages	53.18
FBN3	-0.58	0.733	0.98	1.58114e-10	P1.2_vs_P1.3				Y	Tumour cells	0.98	0.94	Myofibroblasts	0.04
PRDX2	-0.58	0.906	1	6.00493e-13	P1.2_vs_P1.3					Tumour cells	58.43	8.63	Mesothelial cells	49.8
TOX	-0.58	0.205	0.725	3.66517e-13	P1.2_vs_P1.3					T cells	3.56	2.07	Fibro1 (EIF4A3, STAR)	1.48
WT1	-0.58	0.197	0.686	4.66047e-12	P1.2_vs_P1.3					Mesothelial cells	34.94	17.92	Tumour cells	17.02
ODC1	-0.59	0.456	0.882	2.85357e-09	P1.2_vs_P1.3					Mesothelial cells	38.55	0.75	Tumour cells	37.81
SLC25A6	-0.59	0.906	1	1.57303e-13	P1.2_vs_P1.3					Tumour cells	87.4	3.58	Fibro4 (CCL2)	83.82
EEF2	-0.6	0.965	1	3.05421e-16	P1.2_vs_P1.3					Fibro1 (EIF4A3, STAR)	93.91	0.34	Mesothelial cells	93.57
HMGN2	-0.6	0.663	0.98	7.42692e-11	P1.2_vs_P1.3					Tumour cells	62.36	1.33	Myofibroblasts	61.03
NUP107	-0.6	0.593	0.961	2.01171e-11	P1.2_vs_P1.3					Tumour cells	7.2	0.75	Fibro3 (RAMP1, CFD)	6.45
RBP1	-0.6	0.844	1	1.0357e-12	P1.2_vs_P1.3				Y	Fibro1 (EIF4A3, STAR)	81.26	0.53	Fibro2 (RBP1, DCN)	80.73
RPL22	-0.6	0.965	1	1.52843e-14	P1.2_vs_P1.3					Tumour cells	98.85	2.07	Mesothelial cells	96.79
RPS12	-0.6	1	1	1.47447e-20	P1.2_vs_P1.3					Fibro3 (RAMP1, CFD)	100	0	Fibro4 (CCL2)	100
AGAP6	-0.62	0.31	0.804	1.35329e-12	P1.2_vs_P1.3					Endothelial cells	1.04	0.22	Tumour cells	0.82
EEF1A1	-0.62	1	1	8.08307e-21	P1.2_vs_P1.3					Endothelial cells	100	0	Fibro1 (EIF4A3, STAR)	100
UCHL1	-0.62	0.795	0.98	1.56165e-10	P1.2_vs_P1.3					Mesothelial cells	14.86	3.75	Fibro5 (FN1, COL3A1)	11.11
GPC3	-0.63	0.235	0.804	2.80979e-16	P1.2_vs_P1.3	Y		Y	Y	Fibro2 (RBP1, DCN)	14.21	1.14	Fibro5 (FN1, COL3A1)	13.07
RPS3A	-0.63	0.997	1	1.08277e-14	P1.2_vs_P1.3					Fibro4 (CCL2)	100	0	Mesothelial cells	100
SNRNP200	-0.63	0.639	0.98	5.95107e-13	P1.2_vs_P1.3					Tumour cells	9.82	0.98	Mesothelial cells	8.84
CBX3	-0.64	0.596	0.941	1.03214e-11	P1.2_vs_P1.3					Tumour cells	30.11	7.89	Fibro5 (FN1, COL3A1)	22.22
COMMD3	-0.64	0.367	0.843	2.74211e-11	P1.2_vs_P1.3					Fibro5 (FN1, COL3A1)	16.78	3.12	Mesothelial cells	13.65
RPS24	-0.64	0.997	1	1.76699e-18	P1.2_vs_P1.3					Fibro3 (RAMP1, CFD)	100	0	Fibro4 (CCL2)	100
NRBP2	-0.65	0.458	0.902	7.0285e-12	P1.2_vs_P1.3					Tumour cells	7.36	3.75	Mesothelial cells	3.61
FABP5	-0.66	0.582	0.961	9.40629e-10	P1.2_vs_P1.3					Macrophages	44.9	14.38	Mesothelial cells	30.52
FGF19	-0.66	0.038	0.627	1.21039e-33	P1.2_vs_P1.3	Y			Y	undetected
FGFR3	-0.66	0.321	0.784	3.3179e-11	P1.2_vs_P1.3		Y	Y	Y	Tumour cells	1.15	0.74	Mesothelial cells	0.4
FGFRL1	-0.66	0.504	0.941	8.7472e-11	P1.2_vs_P1.3		Y	Y		Tumour cells	10.47	6.86	Mesothelial cells	3.61
RPS23	-0.66	0.997	1	9.58864e-19	P1.2_vs_P1.3					Fibro3 (RAMP1, CFD)	100	0	Fibro4 (CCL2)	100
H2AFZ	-0.68	0.461	0.922	3.43498e-12	P1.2_vs_P1.3					Fibro4 (CCL2)	73.03	4.5	Fibro1 (EIF4A3, STAR)	68.53
HMGA2	-0.68	0.348	0.804	3.7599e-10	P1.2_vs_P1.3					Tumour cells	2.62	1.79	Fibro4 (CCL2)	0.83
EFNB1	-0.69	0.38	0.843	1.53745e-12	P1.2_vs_P1.3	Y	Y	Y		Fibro3 (RAMP1, CFD)	8.6	0.91	Tumour cells	7.69
RPS10	-0.69	0.995	1	6.16253e-20	P1.2_vs_P1.3					Tumour cells	97.05	7.09	Mesothelial cells	89.96
TSC22D3	-0.69	0.52	0.98	1.04192e-13	P1.2_vs_P1.3					T cells	59.72	19.99	Myofibroblasts	39.73
STMN1	-0.7	0.563	0.98	4.62343e-14	P1.2_vs_P1.3					Fibro1 (EIF4A3, STAR)	52.53	6.47	Fibro4 (CCL2)	46.06
UBE2C	-0.7	0.399	0.804	9.67978e-10	P1.2_vs_P1.3					Tumour cells	3.76	3	T cells	0.76
HMGB2	-0.72	0.286	0.804	2.73885e-14	P1.2_vs_P1.3					T cells	40.91	14.03	Fibro3 (RAMP1, CFD)	26.88
TUBB2B	-0.73	0.321	0.804	7.05213e-13	P1.2_vs_P1.3					Fibro3 (RAMP1, CFD)	11.83	7.47	Fibro5 (FN1, COL3A1)	4.36
HNRNPA2B1	-0.76	0.879	0.98	1.47783e-15	P1.2_vs_P1.3					Tumour cells	73.32	3.22	Endothelial cells	70.1
PGRMC1	-0.76	0.677	0.98	2.62576e-17	P1.2_vs_P1.3			Y		Tumour cells	36.01	1.87	Mesothelial cells	34.14
PUF60	-0.76	0.863	1	9.20051e-18	P1.2_vs_P1.3					Tumour cells	34.86	18.52	Fibro5 (FN1, COL3A1)	16.34
RPS15	-0.77	1	1	3.908e-22	P1.2_vs_P1.3					Fibro3 (RAMP1, CFD)	100	0	Fibro4 (CCL2)	100
ILF3	-0.85	0.574	0.961	9.02765e-16	P1.2_vs_P1.3					Tumour cells	25.04	9.57	Fibro5 (FN1, COL3A1)	15.47
SOX17	-0.86	0.337	0.98	4.06453e-22	P1.2_vs_P1.3					Endothelial cells	44.05	2.81	Tumour cells	41.24
PTN	-0.88	0.534	0.902	7.07924e-13	P1.2_vs_P1.3	Y			Y	Myofibroblasts	37.45	9.78	Fibro5 (FN1, COL3A1)	27.67
EEF1D	-0.9	0.995	1	1.42987e-22	P1.2_vs_P1.3					Mesothelial cells	92.77	3.57	Tumour cells	89.2
PTMS	-0.99	0.86	1	3.76524e-23	P1.2_vs_P1.3					Endothelial cells	63.45	3.63	Myofibroblasts	59.82
MT-ND2	1.52	0.985	0.941	1.71042e-12	P1.1_vs_P1.3					Myofibroblasts	99.91	0.31	Mesothelial cells	99.6
MT-ND3	1.35	0.947	0.706	1.59377e-11	P1.1_vs_P1.3					Myofibroblasts	98.43	0.32	Fibro2 (RBP1, DCN)	98.11
MT-ND5	1.11	0.8	0.431	1.75819e-08	P1.1_vs_P1.3					Tumour cells	90.67	1.51	Mesothelial cells	89.16
MT-ND4L	0.92	0.588	0.157	1.12428e-05	P1.1_vs_P1.3					Tumour cells	52.86	9.89	Mesothelial cells	42.97
MT-CO1	0.88	1	1	4.69828e-12	P1.1_vs_P1.3					Endothelial cells	100	0	Fibro4 (CCL2)	100
MT-ND1	0.88	1	1	1.65076e-09	P1.1_vs_P1.3					Tumour cells	98.53	0.99	Myofibroblasts	97.54
MT-CYB	0.85	1	1	1.79147e-08	P1.1_vs_P1.3					Myofibroblasts	99.96	0.17	Fibro5 (FN1, COL3A1)	99.78
MT-ND4	0.85	1	1	1.84922e-09	P1.1_vs_P1.3					Mesothelial cells	100	0	T cells	100
MT-ATP6	0.84	1	1	1.7204e-09	P1.1_vs_P1.3					Myofibroblasts	99.78	0.58	Mesothelial cells	99.2
MT-CO3	0.8	1	1	2.07896e-13	P1.1_vs_P1.3					Fibro4 (CCL2)	100	0	Macrophages	100
MT-CO2	0.74	1	1	2.92909e-11	P1.1_vs_P1.3					T cells	99.75	0.07	Tumour cells	99.67
HSPB1	0.68	0.958	0.745	1.68363e-09	P1.1_vs_P1.3					Myofibroblasts	97.49	4.39	Endothelial cells	93.11
TAGLN2	0.61	0.971	0.706	1.31469e-09	P1.1_vs_P1.3					Endothelial cells	74.56	12.04	Tumour cells	62.52
CHI3L1	0.59	0.802	0.412	0.000117832	P1.1_vs_P1.3				Y	Tumour cells	21.44	8.99	Mesothelial cells	12.45
CALM1	0.58	0.944	0.686	1.24829e-08	P1.1_vs_P1.3					T cells	76.75	1.4	Endothelial cells	75.35
S100A4	0.58	0.795	0.392	5.32914e-06	P1.1_vs_P1.3					T cells	77.64	5.34	Macrophages	72.29
KRT7	0.54	0.922	0.667	1.27687e-05	P1.1_vs_P1.3					Tumour cells	70.87	25.49	Mesothelial cells	45.38
S100A10	0.54	0.632	0.176	0.000348689	P1.1_vs_P1.3					Mesothelial cells	92.77	15.16	Endothelial cells	77.61
RPS29	0.53	1	1	7.58427e-14	P1.1_vs_P1.3					T cells	99.87	0.29	Fibro4 (CCL2)	99.59
S100A6	0.53	0.959	0.843	2.19857e-05	P1.1_vs_P1.3					Fibro3 (RAMP1, CFD)	96.77	1.56	Myofibroblasts	95.21
MTCH1	-0.5	0.688	0.961	3.60896e-07	P1.1_vs_P1.3					Tumour cells	49.75	1.91	Fibro3 (RAMP1, CFD)	47.85
TUBB2B	-0.5	0.524	0.804	5.3778e-05	P1.1_vs_P1.3					Fibro3 (RAMP1, CFD)	11.83	7.47	Fibro5 (FN1, COL3A1)	4.36
COMMD3	-0.51	0.493	0.843	9.82267e-07	P1.1_vs_P1.3					Fibro5 (FN1, COL3A1)	16.78	3.12	Mesothelial cells	13.65
FKBP9	-0.51	0.708	0.961	2.08307e-08	P1.1_vs_P1.3					Fibro5 (FN1, COL3A1)	21.35	5.3	Endothelial cells	16.05
AC100803.3	-0.52	0.359	0.765	8.41662e-08	P1.1_vs_P1.3					Myofibroblasts	1.03	0.54	Tumour cells	0.49
BOC	-0.54	0.634	0.863	0.000239048	P1.1_vs_P1.3		Y	Y		Fibro5 (FN1, COL3A1)	16.99	9.76	Mesothelial cells	7.23
SLC3A2	-0.54	0.512	0.902	4.65932e-10	P1.1_vs_P1.3			Y	Y	Tumour cells	49.75	14.86	Endothelial cells	34.9
BEX3	-0.57	0.839	0.98	9.51099e-12	P1.1_vs_P1.3		Y			Tumour cells	67.92	3.26	Mesothelial cells	64.66
FBN3	-0.57	0.761	0.98	4.74611e-11	P1.1_vs_P1.3				Y	Tumour cells	0.98	0.94	Myofibroblasts	0.04
TSC22D3	-0.57	0.603	0.98	7.44531e-10	P1.1_vs_P1.3					T cells	59.72	19.99	Myofibroblasts	39.73
NDUFA1	-0.59	0.942	1	1.07623e-12	P1.1_vs_P1.3					Tumour cells	68.25	20.46	Mesothelial cells	47.79
RBP1	-0.61	0.837	1	5.45713e-14	P1.1_vs_P1.3				Y	Fibro1 (EIF4A3, STAR)	81.26	0.53	Fibro2 (RBP1, DCN)	80.73
MDFI	-0.65	0.466	0.941	1.80932e-13	P1.1_vs_P1.3					Fibro5 (FN1, COL3A1)	10.24	5	Tumour cells	5.24
PGRMC1	-0.66	0.714	0.98	1.4889e-14	P1.1_vs_P1.3			Y		Tumour cells	36.01	1.87	Mesothelial cells	34.14
FGFR3	-0.67	0.336	0.784	2.58003e-12	P1.1_vs_P1.3		Y	Y	Y	Tumour cells	1.15	0.74	Mesothelial cells	0.4
DLK1	-0.9	0.763	1	9.92334e-16	P1.1_vs_P1.3	Y		Y	Y	Fibro2 (RBP1, DCN)	18.35	2.93	Fibro1 (EIF4A3, STAR)	15.42
SOX17	0.89	0.869	0.337	2.42796e-72	P1.1_vs_P1.2					Endothelial cells	44.05	2.81	Tumour cells	41.24
PTMS	0.73	0.993	0.86	3.15155e-73	P1.1_vs_P1.2					Endothelial cells	63.45	3.63	Myofibroblasts	59.82
UBE2C	0.64	0.798	0.399	4.19222e-44	P1.1_vs_P1.2					Tumour cells	3.76	3	T cells	0.76
HMGA2	0.59	0.766	0.348	1.21294e-41	P1.1_vs_P1.2					Tumour cells	2.62	1.79	Fibro4 (CCL2)	0.83
HMGB2	0.55	0.675	0.286	2.75212e-35	P1.1_vs_P1.2					T cells	40.91	14.03	Fibro3 (RAMP1, CFD)	26.88
EEF1A1	0.54	1	1	1.02259e-84	P1.1_vs_P1.2					Endothelial cells	100	0	Fibro1 (EIF4A3, STAR)	100
RPL34	0.54	1	0.997	4.70852e-68	P1.1_vs_P1.2					Endothelial cells	100	0	Fibro1 (EIF4A3, STAR)	100
RPS12	0.54	1	1	1.37961e-77	P1.1_vs_P1.2					Fibro3 (RAMP1, CFD)	100	0	Fibro4 (CCL2)	100
HNRNPA1	0.52	0.986	0.957	3.68176e-48	P1.1_vs_P1.2					Fibro1 (EIF4A3, STAR)	97.73	0.66	Fibro2 (RBP1, DCN)	97.07
ODC1	0.52	0.78	0.456	5.36293e-31	P1.1_vs_P1.2					Mesothelial cells	38.55	0.75	Tumour cells	37.81
RPL36A	0.52	0.998	0.989	1.00468e-51	P1.1_vs_P1.2					Mesothelial cells	96.39	1.46	Tumour cells	94.93
RPS3A	0.52	0.998	0.997	3.46158e-65	P1.1_vs_P1.2					Fibro4 (CCL2)	100	0	Mesothelial cells	100
FABP5	0.51	0.837	0.582	1.90323e-30	P1.1_vs_P1.2					Macrophages	44.9	14.38	Mesothelial cells	30.52
RHEX	0.51	0.654	0.272	5.04608e-32	P1.1_vs_P1.2					Tumour cells	3.76	2.49	Macrophages	1.27
TOX	0.51	0.653	0.205	6.28951e-39	P1.1_vs_P1.2					T cells	3.56	2.07	Fibro1 (EIF4A3, STAR)	1.48
LBH	-0.51	0.31	0.693	3.67068e-33	P1.1_vs_P1.2					Myofibroblasts	50.87	27.62	Fibro1 (EIF4A3, STAR)	23.25
HLA-DPA1	-0.52	0.356	0.722	4.80131e-34	P1.1_vs_P1.2			Y		Macrophages	94.9	24.31	Endothelial cells	70.59
S100A10	-0.52	0.632	0.881	5.76048e-32	P1.1_vs_P1.2					Mesothelial cells	92.77	15.16	Endothelial cells	77.61
LGMN	-0.53	0.495	0.798	9.39531e-30	P1.1_vs_P1.2					Macrophages	31.53	17.87	Mesothelial cells	13.65
CTSA	-0.55	0.697	0.919	2.84828e-44	P1.1_vs_P1.2				Y	Macrophages	28.03	2.1	Fibro5 (FN1, COL3A1)	25.93
CTSD	-0.55	0.659	0.935	8.93909e-42	P1.1_vs_P1.2				Y	Macrophages	63.06	20.57	Fibro5 (FN1, COL3A1)	42.48
GRN	-0.55	0.797	0.976	1.6343e-48	P1.1_vs_P1.2	Y			Y	Macrophages	72.61	31.43	Fibro5 (FN1, COL3A1)	41.18
HLA-A	-0.55	0.642	0.911	3.54183e-36	P1.1_vs_P1.2	Y		Y	Y	T cells	99.36	0.77	Endothelial cells	98.6
MT-ATP6	-0.55	1	1	1.15691e-47	P1.1_vs_P1.2					Myofibroblasts	99.78	0.58	Mesothelial cells	99.2
SLURP1	-0.56	0.251	0.65	1.2421e-35	P1.1_vs_P1.2	Y			Y	undetected
TMTC1	-0.56	0.469	0.814	1.19354e-39	P1.1_vs_P1.2					Endothelial cells	7.63	3.15	Myofibroblasts	4.47
MT-ND3	-0.57	0.947	0.997	1.72417e-40	P1.1_vs_P1.2					Myofibroblasts	98.43	0.32	Fibro2 (RBP1, DCN)	98.11
FRZB	-0.59	0.763	0.925	4.21782e-27	P1.1_vs_P1.2				Y	Myofibroblasts	49.71	36.42	Fibro5 (FN1, COL3A1)	13.29
LCN2	-0.59	0.241	0.62	1.52257e-35	P1.1_vs_P1.2	Y			Y	Tumour cells	54.17	52.9	Macrophages	1.27
FTL	-0.61	0.997	1	5.59639e-75	P1.1_vs_P1.2					Fibro3 (RAMP1, CFD)	100	0.3	Fibro2 (RBP1, DCN)	99.7
MT-CO1	-0.63	1	1	1.61509e-71	P1.1_vs_P1.2					Endothelial cells	100	0	Fibro4 (CCL2)	100
HLA-DRA	-0.64	0.493	0.854	3.84764e-44	P1.1_vs_P1.2			Y		Macrophages	98.41	18.66	Endothelial cells	79.74
MT-ND4L	-0.64	0.588	0.933	8.06903e-41	P1.1_vs_P1.2					Tumour cells	52.86	9.89	Mesothelial cells	42.97
VAV3	-0.64	0.156	0.615	2.53421e-50	P1.1_vs_P1.2					T cells	2.54	0.41	Tumour cells	2.13
CTSB	-0.66	0.91	0.995	3.99823e-69	P1.1_vs_P1.2				Y	Macrophages	73.57	18.19	Fibro3 (RAMP1, CFD)	55.38
MT-ND1	-0.66	1	1	7.99913e-58	P1.1_vs_P1.2					Tumour cells	98.53	0.99	Myofibroblasts	97.54
MT-ND2	-0.67	0.985	1	1.18554e-46	P1.1_vs_P1.2					Myofibroblasts	99.91	0.31	Mesothelial cells	99.6
PSCA	-0.67	0.531	0.884	7.48005e-49	P1.1_vs_P1.2			Y		undetected
SDC1	-0.69	0.586	0.889	6.93124e-51	P1.1_vs_P1.2		Y	Y	Y	Fibro5 (FN1, COL3A1)	16.12	5.41	B/Plasma cells	10.71
HLA-C	-0.72	0.856	0.995	7.50076e-69	P1.1_vs_P1.2	Y		Y		B/Plasma cells	100	1.14	T cells	98.86
SLPI	-0.72	0.751	0.96	1.55819e-55	P1.1_vs_P1.2	Y			Y	Tumour cells	88.54	8.62	Mesothelial cells	79.92
SOD3	-0.75	0.346	0.809	1.58553e-59	P1.1_vs_P1.2				Y	Myofibroblasts	70.78	31.54	Fibro3 (RAMP1, CFD)	39.25
CRYAB	-0.76	0.371	0.846	1.23757e-61	P1.1_vs_P1.2					Myofibroblasts	49.17	17.45	Mesothelial cells	31.73
B2M	-0.79	0.915	1	4.12462e-81	P1.1_vs_P1.2	Y			Y	B/Plasma cells	100	0	Endothelial cells	100
HLA-DRB1	-0.79	0.4	0.887	1.48461e-69	P1.1_vs_P1.2			Y		Macrophages	97.77	12.11	Endothelial cells	85.66
HLA-B	-0.84	0.768	0.984	5.67606e-74	P1.1_vs_P1.2	Y		Y	Y	Endothelial cells	98.84	0.49	T cells	98.35
MGP	-0.89	0.802	0.989	3.69512e-76	P1.1_vs_P1.2				Y	Fibro5 (FN1, COL3A1)	70.15	13.41	Endothelial cells	56.74
CHI3L1	-0.94	0.802	0.984	1.26209e-78	P1.1_vs_P1.2				Y	Tumour cells	21.44	8.99	Mesothelial cells	12.45
GPNMB	-0.95	0.825	0.992	9.704e-90	P1.1_vs_P1.2			Y		Fibro3 (RAMP1, CFD)	32.8	2.54	Macrophages	30.25
MFAP4	-1.03	0.403	0.895	5.18671e-79	P1.1_vs_P1.2				Y	Myofibroblasts	54.41	1.18	Fibro3 (RAMP1, CFD)	53.23
CD74	-1.05	0.776	0.989	3.32652e-89	P1.1_vs_P1.2		Y	Y		Macrophages	99.36	3.69	Endothelial cells	95.67
LTF	-1.21	0.256	0.852	7.33379e-93	P1.1_vs_P1.2	Y			Y	Mesothelial cells	3.21	1.9	Tumour cells	1.31
GPX3	-1.25	0.637	0.968	7.04218e-93	P1.1_vs_P1.2				Y	Myofibroblasts	61.97	38	Fibro5 (FN1, COL3A1)	23.97
CLU	-1.38	0.888	0.997	7.21861e-107	P1.1_vs_P1.2				Y	Tumour cells	91.16	19.96	Endothelial cells	71.2

## Sheet: P4
	Differential expression					Gene type				Presence in scRNA-seq dataset
Gene	avg_logFC	pct.1	pct.2	p_val_adj	pair of malignant subclones	ligand?	receptor?	plasma membrane?	secreted?	top cell type	detection rate	difference with the 2nd	top 2nd cell type	detection rate 2nd
ATF3	1.43	0.871	0.313	5.47018e-134	P4.2_vs_P4.1					Myofibroblasts	62.28	8.76	Tumour cells	53.52
TPPP3	1.32	0.944	0.297	2.81232e-179	P4.2_vs_P4.1					Myofibroblasts	15.12	0.88	Tumour cells	14.24
C1orf194	1.23	0.905	0.218	7.52694e-188	P4.2_vs_P4.1				Y	Tumour cells	5.07	4.76	Macrophages	0.32
SCGB2A1	1.19	0.983	0.815	5.30386e-115	P4.2_vs_P4.1				Y	Tumour cells	28.81	28	Mesothelial cells	0.8
FAM183A	1.18	0.899	0.189	6.814e-199	P4.2_vs_P4.1					Tumour cells	3.76	3.7	Fibro2 (RBP1, DCN)	0.06
PSENEN	1.13	0.95	0.613	1.75688e-128	P4.2_vs_P4.1					Tumour cells	32.57	15.05	Macrophages	17.52
RSPH1	1.13	0.877	0.241	2.8303e-164	P4.2_vs_P4.1					Tumour cells	11.78	11.11	Fibro2 (RBP1, DCN)	0.67
AGR3	1.1	0.849	0.18	8.91833e-177	P4.2_vs_P4.1				Y	Tumour cells	17.51	14.7	Mesothelial cells	2.81
C20orf85	1.1	0.832	0.182	1.05721e-164	P4.2_vs_P4.1					Tumour cells	1.47	1.47	B/Plasma cells	0
CAPS	1.09	1	0.981	6.7433e-142	P4.2_vs_P4.1					Tumour cells	30.77	27.2	B/Plasma cells	3.57
C9orf24	1.08	0.871	0.196	1.29441e-175	P4.2_vs_P4.1					Tumour cells	4.42	4.02	Mesothelial cells	0.4
FOXJ1	1.07	0.933	0.5	2.3687e-121	P4.2_vs_P4.1					Tumour cells	13.58	8.36	Mesothelial cells	5.22
ZMYND10	1.05	0.849	0.192	3.60326e-171	P4.2_vs_P4.1					Tumour cells	3.44	3	Fibro5 (FN1, COL3A1)	0.44
MMP7	0.98	0.65	0.21	3.6563e-80	P4.2_vs_P4.1	Y			Y	Tumour cells	42.23	40.92	Fibro5 (FN1, COL3A1)	1.31
MORN2	0.97	0.86	0.268	4.88409e-138	P4.2_vs_P4.1					Tumour cells	16.04	8.41	Mesothelial cells	7.63
PIFO	0.96	0.866	0.208	3.35012e-165	P4.2_vs_P4.1				Y	Tumour cells	7.86	5.45	Mesothelial cells	2.41
CFAP126	0.94	0.798	0.136	3.33224e-183	P4.2_vs_P4.1					Tumour cells	5.73	5.31	Fibro4 (CCL2)	0.41
DYNLL1	0.92	0.992	0.912	1.23372e-110	P4.2_vs_P4.1					Tumour cells	70.7	2.08	Fibro5 (FN1, COL3A1)	68.63
C5orf49	0.9	0.821	0.155	3.6979e-173	P4.2_vs_P4.1					Tumour cells	9.49	7.88	Fibro3 (RAMP1, CFD)	1.61
ADGRE5	0.89	0.852	0.324	1.44031e-116	P4.2_vs_P4.1	Y	Y			T cells	34.05	13.03	Macrophages	21.02
NR4A1	0.87	0.773	0.476	6.2624e-51	P4.2_vs_P4.1					Fibro4 (CCL2)	88.38	6.94	Fibro1 (EIF4A3, STAR)	81.44
CALM1	0.85	0.98	0.784	1.0032e-100	P4.2_vs_P4.1					T cells	76.75	1.4	Endothelial cells	75.35
CATSPERD	0.84	0.731	0.102	3.852e-178	P4.2_vs_P4.1					Tumour cells	0.49	0.27	Fibro5 (FN1, COL3A1)	0.22
SLC44A4	0.82	0.874	0.487	1.26891e-90	P4.2_vs_P4.1			Y		Tumour cells	7.2	4.94	Endothelial cells	2.26
C9orf116	0.81	0.762	0.155	8.77328e-148	P4.2_vs_P4.1				Y	Tumour cells	9	6.82	Fibro5 (FN1, COL3A1)	2.18
SCGB1D2	0.81	0.7	0.337	9.15699e-54	P4.2_vs_P4.1				Y	Tumour cells	17.18	16.87	Macrophages	0.32
IFT57	0.8	0.804	0.322	8.15632e-95	P4.2_vs_P4.1					Tumour cells	29.95	12.3	Fibro5 (FN1, COL3A1)	17.65
TSPAN1	0.8	0.969	0.839	1.7807e-85	P4.2_vs_P4.1		Y	Y		Tumour cells	33.22	31.21	Endothelial cells	2.01
AC007906.2	0.78	0.882	0.359	1.08263e-111	P4.2_vs_P4.1					Tumour cells	13.09	8.68	Mesothelial cells	4.42
CTXN1	0.77	0.849	0.378	9.407e-92	P4.2_vs_P4.1			Y		Tumour cells	22.26	9.41	Mesothelial cells	12.85
CFAP298	0.76	0.815	0.3	1.38933e-102	P4.2_vs_P4.1					Tumour cells	16.86	2	Mesothelial cells	14.86
CTGF	0.76	0.944	0.706	5.90552e-67	P4.2_vs_P4.1				Y	Fibro5 (FN1, COL3A1)	62.75	20.85	Tumour cells	41.9
FBLN1	0.75	0.854	0.333	3.28849e-103	P4.2_vs_P4.1	Y			Y	Fibro5 (FN1, COL3A1)	84.31	6.36	Fibro3 (RAMP1, CFD)	77.96
TMEM231	0.75	0.748	0.236	1.81701e-100	P4.2_vs_P4.1					Tumour cells	3.6	0.92	Endothelial cells	2.68
WDR54	0.75	0.787	0.221	7.18424e-121	P4.2_vs_P4.1					Tumour cells	10.47	2.04	Mesothelial cells	8.43
FOS	0.74	0.933	0.839	1.65186e-54	P4.2_vs_P4.1					Fibro1 (EIF4A3, STAR)	98.82	0.48	Fibro4 (CCL2)	98.34
CAPSL	0.73	0.7	0.092	1.12941e-171	P4.2_vs_P4.1					Tumour cells	3.44	3.44	B/Plasma cells	0
DNALI1	0.73	0.762	0.206	1.27257e-117	P4.2_vs_P4.1					Tumour cells	9.49	3.68	Fibro4 (CCL2)	5.81
LRRC46	0.73	0.709	0.118	3.49275e-152	P4.2_vs_P4.1				Y	B/Plasma cells	3.57	1.77	Tumour cells	1.8
CIB1	0.72	0.891	0.55	3.25875e-75	P4.2_vs_P4.1					Macrophages	37.26	5.24	T cells	32.02
CETN2	0.71	0.927	0.586	2.38359e-80	P4.2_vs_P4.1					Tumour cells	35.68	11.58	Mesothelial cells	24.1
RFX2	0.71	0.672	0.126	3.17702e-131	P4.2_vs_P4.1					Tumour cells	7.04	1.94	Macrophages	5.1
RSPH9	0.71	0.65	0.08	1.45846e-163	P4.2_vs_P4.1					Tumour cells	1.31	0.1	Mesothelial cells	1.2
TUBA1A	0.71	0.866	0.485	1.09299e-79	P4.2_vs_P4.1					Fibro5 (FN1, COL3A1)	73.64	5.59	Fibro4 (CCL2)	68.05
DNAAF1	0.7	0.647	0.11	2.99792e-131	P4.2_vs_P4.1					B/Plasma cells	25	18.31	Macrophages	6.69
NUDC	0.7	0.871	0.404	1.37764e-94	P4.2_vs_P4.1					Tumour cells	38.13	8.25	Myofibroblasts	29.89
EFCAB1	0.69	0.686	0.103	1.44395e-153	P4.2_vs_P4.1					Fibro4 (CCL2)	2.9	0.09	Fibro1 (EIF4A3, STAR)	2.81
CCDC17	0.68	0.633	0.097	7.55191e-138	P4.2_vs_P4.1					Tumour cells	0.65	0.11	Fibro2 (RBP1, DCN)	0.55
CFAP157	0.68	0.647	0.113	2.99507e-129	P4.2_vs_P4.1					Tumour cells	5.4	5.18	Fibro5 (FN1, COL3A1)	0.22
DYDC2	0.67	0.655	0.095	9.54289e-150	P4.2_vs_P4.1					Tumour cells	1.8	1.67	T cells	0.13
IER3	0.67	0.599	0.302	2.24889e-34	P4.2_vs_P4.1					Macrophages	57.01	14.3	Fibro5 (FN1, COL3A1)	42.7
IFI6	0.67	0.711	0.31	1.30593e-58	P4.2_vs_P4.1					Mesothelial cells	50.2	8.15	Fibro5 (FN1, COL3A1)	42.05
CCDC74A	0.66	0.583	0.104	1.27034e-112	P4.2_vs_P4.1					Fibro3 (RAMP1, CFD)	6.45	1.22	Fibro5 (FN1, COL3A1)	5.23
DLEC1	0.66	0.599	0.121	1.25772e-105	P4.2_vs_P4.1					Tumour cells	0.65	0.25	Mesothelial cells	0.4
NEAT1	0.66	0.997	0.951	2.69416e-76	P4.2_vs_P4.1					Macrophages	90.76	0.83	Endothelial cells	89.93
ODF3B	0.66	0.706	0.193	6.35853e-102	P4.2_vs_P4.1					B/Plasma cells	17.86	6.07	Macrophages	11.78
SPEF1	0.66	0.633	0.097	1.17068e-137	P4.2_vs_P4.1					Tumour cells	3.11	2.79	Macrophages	0.32
ATP5IF1	0.65	0.885	0.55	2.40618e-72	P4.2_vs_P4.1					Tumour cells	63.83	31.3	Mesothelial cells	32.53
CLU	0.65	1	1	1.6743e-98	P4.2_vs_P4.1				Y	Tumour cells	91.16	19.96	Endothelial cells	71.2
CDHR3	0.64	0.639	0.09	1.92583e-145	P4.2_vs_P4.1			Y		Tumour cells	1.64	0.98	Fibro5 (FN1, COL3A1)	0.65
CRLF1	0.64	0.633	0.091	2.6128e-142	P4.2_vs_P4.1	Y	Y		Y	undetected
JUN	0.64	0.843	0.514	5.34865e-54	P4.2_vs_P4.1					Fibro1 (EIF4A3, STAR)	97.61	0.1	Fibro4 (CCL2)	97.51
TUBA4B	0.64	0.555	0.058	5.40467e-148	P4.2_vs_P4.1					Tumour cells	0.65	0.65	B/Plasma cells	0
TUBB4B	0.64	0.95	0.79	7.85084e-67	P4.2_vs_P4.1					Tumour cells	75.78	19.95	Mesothelial cells	55.82
TOGARAM2	0.63	0.65	0.086	1.22716e-154	P4.2_vs_P4.1					Mesothelial cells	0.8	0.17	T cells	0.64
C2orf40	0.62	0.613	0.155	1.15941e-86	P4.2_vs_P4.1				Y	Myofibroblasts	37.72	11.21	Mesothelial cells	26.51
CYB5R1	0.61	0.835	0.499	1.09424e-63	P4.2_vs_P4.1					Fibro3 (RAMP1, CFD)	13.98	3.91	Endothelial cells	10.07
DMKN	0.6	0.978	0.92	1.58274e-74	P4.2_vs_P4.1				Y	Tumour cells	46.81	5.04	Mesothelial cells	41.77
DUSP1	0.6	0.888	0.723	1.02047e-38	P4.2_vs_P4.1					Mesothelial cells	85.14	1.27	Fibro3 (RAMP1, CFD)	83.87
JUND	0.6	0.972	0.787	3.76002e-67	P4.2_vs_P4.1					Tumour cells	65.14	6.26	Endothelial cells	58.88
AL357093.2	0.59	0.574	0.056	6.94554e-156	P4.2_vs_P4.1					Tumour cells	1.15	1.15	B/Plasma cells	0
OSCP1	0.59	0.619	0.117	3.59301e-114	P4.2_vs_P4.1					Tumour cells	6.06	3.98	Fibro4 (CCL2)	2.07
ZFP36	0.59	0.754	0.49	3.82399e-35	P4.2_vs_P4.1					Fibro4 (CCL2)	93.36	3.55	Endothelial cells	89.81
BTG2	0.58	0.843	0.661	1.06134e-39	P4.2_vs_P4.1					Fibro1 (EIF4A3, STAR)	71.75	5.84	Myofibroblasts	65.91
CCDC78	0.58	0.58	0.087	9.31496e-125	P4.2_vs_P4.1					Tumour cells	1.8	1.4	Mesothelial cells	0.4
CFAP45	0.58	0.65	0.108	4.34391e-131	P4.2_vs_P4.1					B/Plasma cells	3.57	1.12	Tumour cells	2.45
DPY30	0.58	0.874	0.641	2.27527e-47	P4.2_vs_P4.1					Tumour cells	32.9	12.85	Fibro5 (FN1, COL3A1)	20.04
RSPH4A	0.58	0.563	0.077	8.63956e-127	P4.2_vs_P4.1					Mesothelial cells	0.8	0.15	Tumour cells	0.65
TNFAIP8L1	0.58	0.616	0.099	9.97235e-127	P4.2_vs_P4.1					Endothelial cells	5.98	2.41	B/Plasma cells	3.57
VWA3A	0.58	0.591	0.085	2.67671e-130	P4.2_vs_P4.1				Y	Tumour cells	1.15	1.15	B/Plasma cells	0
WDR66	0.58	0.633	0.158	2.14429e-92	P4.2_vs_P4.1					Tumour cells	4.42	3.78	Macrophages	0.64
CDHR4	0.56	0.569	0.069	7.73228e-138	P4.2_vs_P4.1			Y		Tumour cells	0.82	0.28	Fibro3 (RAMP1, CFD)	0.54
KIF9	0.56	0.639	0.192	1.33645e-78	P4.2_vs_P4.1					Tumour cells	29.3	20.45	Endothelial cells	8.85
MLF1	0.56	0.627	0.136	1.66668e-103	P4.2_vs_P4.1					Tumour cells	28.64	5.41	Fibro4 (CCL2)	23.24
NELL2	0.56	0.585	0.112	1.81229e-103	P4.2_vs_P4.1	Y			Y	Mesothelial cells	11.65	4.66	T cells	6.99
SPATA17	0.56	0.602	0.097	1.40945e-122	P4.2_vs_P4.1					Tumour cells	2.95	2.29	Fibro5 (FN1, COL3A1)	0.65
WFDC2	0.56	1	1	7.14622e-91	P4.2_vs_P4.1				Y	Tumour cells	84.94	64.46	Mesothelial cells	20.48
CCDC65	0.55	0.518	0.057	5.52751e-131	P4.2_vs_P4.1					Tumour cells	1.31	0.8	T cells	0.51
CCND1	0.55	0.938	0.74	1.2296e-58	P4.2_vs_P4.1					Tumour cells	41.08	24.12	Endothelial cells	16.96
GPR162	0.55	0.569	0.091	4.62996e-115	P4.2_vs_P4.1			Y		Macrophages	1.27	0.86	Fibro4 (CCL2)	0.41
LDLRAD1	0.55	0.58	0.095	1.23537e-116	P4.2_vs_P4.1				Y	Tumour cells	1.15	1.15	B/Plasma cells	0
LRRC23	0.55	0.594	0.129	1.11724e-95	P4.2_vs_P4.1					Tumour cells	5.89	1.07	Mesothelial cells	4.82
ALPP	0.54	0.515	0.101	9.04195e-85	P4.2_vs_P4.1				Y	Tumour cells	0.33	0.33	B/Plasma cells	0
HSPA1A	0.54	0.86	0.548	2.79561e-55	P4.2_vs_P4.1					Endothelial cells	76.39	0.79	Fibro5 (FN1, COL3A1)	75.6
MORN5	0.54	0.56	0.073	9.24118e-130	P4.2_vs_P4.1					Tumour cells	1.15	0.73	Fibro4 (CCL2)	0.41
TXN	0.54	0.86	0.664	7.32508e-44	P4.2_vs_P4.1				Y	Tumour cells	73.98	9.46	Fibro3 (RAMP1, CFD)	64.52
CCDC146	0.53	0.697	0.247	1.7045e-70	P4.2_vs_P4.1					Tumour cells	15.06	13.35	Endothelial cells	1.71
DNAI2	0.53	0.529	0.061	8.23348e-130	P4.2_vs_P4.1					Tumour cells	0.65	0.34	Macrophages	0.32
EFCAB10	0.53	0.583	0.09	9.14447e-120	P4.2_vs_P4.1					Tumour cells	0.49	0.49	B/Plasma cells	0
NR4A2	0.53	0.636	0.229	4.98728e-59	P4.2_vs_P4.1					Fibro4 (CCL2)	57.26	6.39	Fibro1 (EIF4A3, STAR)	50.87
TEKT2	0.53	0.58	0.099	2.54019e-111	P4.2_vs_P4.1					Tumour cells	1.96	1.75	Fibro5 (FN1, COL3A1)	0.22
C9orf135	0.52	0.532	0.071	2.19833e-118	P4.2_vs_P4.1					Tumour cells	3.11	1.9	Mesothelial cells	1.2
CD46	0.52	0.952	0.751	2.3051e-51	P4.2_vs_P4.1		Y	Y		Mesothelial cells	20.88	0.81	Endothelial cells	20.07
DEFB1	0.52	0.885	0.707	1.32597e-30	P4.2_vs_P4.1	Y			Y	Tumour cells	22.26	19.57	Fibro3 (RAMP1, CFD)	2.69
H3F3A	0.52	1	1	1.07883e-106	P4.2_vs_P4.1					Tumour cells	94.76	6.23	Macrophages	88.54
JUNB	0.52	0.944	0.902	7.84083e-30	P4.2_vs_P4.1					Fibro4 (CCL2)	100	1.59	Fibro1 (EIF4A3, STAR)	98.41
NQO1	0.52	0.706	0.319	2.89069e-54	P4.2_vs_P4.1					Mesothelial cells	10.84	1.19	Tumour cells	9.66
SAMHD1	0.52	0.627	0.196	6.61702e-70	P4.2_vs_P4.1					Macrophages	21.02	14	Endothelial cells	7.02
TMEM190	0.52	0.501	0.057	1.72444e-122	P4.2_vs_P4.1				Y	Tumour cells	1.47	1.35	T cells	0.13
CALM2	0.51	0.994	0.975	1.51389e-63	P4.2_vs_P4.1					Tumour cells	90.83	2.2	Myofibroblasts	88.64
CKB	0.51	0.826	0.492	5.03759e-52	P4.2_vs_P4.1					Myofibroblasts	44.83	4.57	Tumour cells	40.26
DNAJA4	0.51	0.616	0.162	6.67834e-83	P4.2_vs_P4.1					Macrophages	9.87	2.25	Fibro5 (FN1, COL3A1)	7.63
EFHC1	0.51	0.661	0.211	1.59392e-73	P4.2_vs_P4.1					Mesothelial cells	16.06	2.99	Fibro5 (FN1, COL3A1)	13.07
GDF15	0.51	0.773	0.458	1.35218e-43	P4.2_vs_P4.1	Y			Y	Fibro3 (RAMP1, CFD)	12.37	3.36	Tumour cells	9
IFI27	0.51	0.95	0.911	9.9697e-31	P4.2_vs_P4.1					Endothelial cells	94.75	37.89	Fibro5 (FN1, COL3A1)	56.86
LRTOMT	0.51	0.557	0.1	2.57187e-102	P4.2_vs_P4.1					Tumour cells	5.4	2.59	Mesothelial cells	2.81
UCP2	0.51	0.868	0.556	6.62535e-53	P4.2_vs_P4.1					Macrophages	29.94	10.95	Tumour cells	18.99
EVL	0.5	0.664	0.305	2.20391e-47	P4.2_vs_P4.1					T cells	30.24	10.18	Macrophages	20.06
IFT22	0.5	0.602	0.185	1.46921e-69	P4.2_vs_P4.1					Tumour cells	15.55	5.96	Fibro5 (FN1, COL3A1)	9.59
PLTP	0.5	0.899	0.653	7.55543e-48	P4.2_vs_P4.1	Y			Y	Fibro5 (FN1, COL3A1)	37.91	3.88	Fibro4 (CCL2)	34.02
C7	-0.51	0.252	0.546	1.07629e-23	P4.2_vs_P4.1				Y	Fibro4 (CCL2)	60.58	3.93	Fibro2 (RBP1, DCN)	56.65
ASS1	-0.52	0.535	0.859	1.23295e-48	P4.2_vs_P4.1					Tumour cells	39.77	21.83	Endothelial cells	17.94
NDRG1	-0.54	0.415	0.765	2.93093e-44	P4.2_vs_P4.1					Endothelial cells	33.56	18.5	Fibro3 (RAMP1, CFD)	15.05
GAS6	-0.56	0.725	0.952	5.22129e-57	P4.2_vs_P4.1	Y			Y	Fibro5 (FN1, COL3A1)	66.45	6.06	Tumour cells	60.39
CSRP1	-0.58	0.857	0.983	1.3012e-71	P4.2_vs_P4.1					Myofibroblasts	58.93	25.06	Fibro3 (RAMP1, CFD)	33.87
BST2	-0.61	0.359	0.67	4.33572e-27	P4.2_vs_P4.1	Y		Y		Fibro1 (EIF4A3, STAR)	87.45	0.13	Fibro2 (RBP1, DCN)	87.32
DCN	-0.65	0.305	0.671	1.61135e-39	P4.2_vs_P4.1	Y			Y	Fibro5 (FN1, COL3A1)	98.91	0.37	Fibro2 (RBP1, DCN)	98.54
ADIRF	-0.66	0.683	0.956	1.27351e-68	P4.2_vs_P4.1					Myofibroblasts	99.06	23.56	Mesothelial cells	75.5
MT1E	-0.69	0.224	0.767	3.25668e-73	P4.2_vs_P4.1					Mesothelial cells	53.82	17.04	Myofibroblasts	36.78
RPL10	-0.69	1	1	2.0453e-149	P4.2_vs_P4.1					Endothelial cells	100	0	Fibro1 (EIF4A3, STAR)	100
COL1A1	-0.7	0.557	0.878	2.92439e-48	P4.2_vs_P4.1	Y			Y	Fibro5 (FN1, COL3A1)	93.9	40.14	Fibro3 (RAMP1, CFD)	53.76
COL1A1	0.7	0.878	0.557	2.92439e-48	P4.1_vs_P4.2	Y			Y	Fibro5 (FN1, COL3A1)	93.9	40.14	Fibro3 (RAMP1, CFD)	53.76
MT1E	0.69	0.767	0.224	3.25668e-73	P4.1_vs_P4.2					Mesothelial cells	53.82	17.04	Myofibroblasts	36.78
RPL10	0.69	1	1	2.0453e-149	P4.1_vs_P4.2					Endothelial cells	100	0	Fibro1 (EIF4A3, STAR)	100
ADIRF	0.66	0.956	0.683	1.27351e-68	P4.1_vs_P4.2					Myofibroblasts	99.06	23.56	Mesothelial cells	75.5
DCN	0.65	0.671	0.305	1.61135e-39	P4.1_vs_P4.2	Y			Y	Fibro5 (FN1, COL3A1)	98.91	0.37	Fibro2 (RBP1, DCN)	98.54
BST2	0.61	0.67	0.359	4.33572e-27	P4.1_vs_P4.2	Y		Y		Fibro1 (EIF4A3, STAR)	87.45	0.13	Fibro2 (RBP1, DCN)	87.32
CSRP1	0.58	0.983	0.857	1.3012e-71	P4.1_vs_P4.2					Myofibroblasts	58.93	25.06	Fibro3 (RAMP1, CFD)	33.87
GAS6	0.56	0.952	0.725	5.22129e-57	P4.1_vs_P4.2	Y			Y	Fibro5 (FN1, COL3A1)	66.45	6.06	Tumour cells	60.39
NDRG1	0.54	0.765	0.415	2.93093e-44	P4.1_vs_P4.2					Endothelial cells	33.56	18.5	Fibro3 (RAMP1, CFD)	15.05
ASS1	0.52	0.859	0.535	1.23295e-48	P4.1_vs_P4.2					Tumour cells	39.77	21.83	Endothelial cells	17.94
C7	0.51	0.546	0.252	1.07629e-23	P4.1_vs_P4.2				Y	Fibro4 (CCL2)	60.58	3.93	Fibro2 (RBP1, DCN)	56.65
EVL	-0.5	0.305	0.664	2.20391e-47	P4.1_vs_P4.2					T cells	30.24	10.18	Macrophages	20.06
IFT22	-0.5	0.185	0.602	1.46921e-69	P4.1_vs_P4.2					Tumour cells	15.55	5.96	Fibro5 (FN1, COL3A1)	9.59
PLTP	-0.5	0.653	0.899	7.55543e-48	P4.1_vs_P4.2	Y			Y	Fibro5 (FN1, COL3A1)	37.91	3.88	Fibro4 (CCL2)	34.02
CALM2	-0.51	0.975	0.994	1.51389e-63	P4.1_vs_P4.2					Tumour cells	90.83	2.2	Myofibroblasts	88.64
CKB	-0.51	0.492	0.826	5.03759e-52	P4.1_vs_P4.2					Myofibroblasts	44.83	4.57	Tumour cells	40.26
DNAJA4	-0.51	0.162	0.616	6.67834e-83	P4.1_vs_P4.2					Macrophages	9.87	2.25	Fibro5 (FN1, COL3A1)	7.63
EFHC1	-0.51	0.211	0.661	1.59392e-73	P4.1_vs_P4.2					Mesothelial cells	16.06	2.99	Fibro5 (FN1, COL3A1)	13.07
GDF15	-0.51	0.458	0.773	1.35218e-43	P4.1_vs_P4.2	Y			Y	Fibro3 (RAMP1, CFD)	12.37	3.36	Tumour cells	9
IFI27	-0.51	0.911	0.95	9.9697e-31	P4.1_vs_P4.2					Endothelial cells	94.75	37.89	Fibro5 (FN1, COL3A1)	56.86
LRTOMT	-0.51	0.1	0.557	2.57187e-102	P4.1_vs_P4.2					Tumour cells	5.4	2.59	Mesothelial cells	2.81
UCP2	-0.51	0.556	0.868	6.62535e-53	P4.1_vs_P4.2					Macrophages	29.94	10.95	Tumour cells	18.99
C9orf135	-0.52	0.071	0.532	2.19833e-118	P4.1_vs_P4.2					Tumour cells	3.11	1.9	Mesothelial cells	1.2
CD46	-0.52	0.751	0.952	2.3051e-51	P4.1_vs_P4.2		Y	Y		Mesothelial cells	20.88	0.81	Endothelial cells	20.07
DEFB1	-0.52	0.707	0.885	1.32597e-30	P4.1_vs_P4.2	Y			Y	Tumour cells	22.26	19.57	Fibro3 (RAMP1, CFD)	2.69
H3F3A	-0.52	1	1	1.07883e-106	P4.1_vs_P4.2					Tumour cells	94.76	6.23	Macrophages	88.54
JUNB	-0.52	0.902	0.944	7.84083e-30	P4.1_vs_P4.2					Fibro4 (CCL2)	100	1.59	Fibro1 (EIF4A3, STAR)	98.41
NQO1	-0.52	0.319	0.706	2.89069e-54	P4.1_vs_P4.2					Mesothelial cells	10.84	1.19	Tumour cells	9.66
SAMHD1	-0.52	0.196	0.627	6.61702e-70	P4.1_vs_P4.2					Macrophages	21.02	14	Endothelial cells	7.02
TMEM190	-0.52	0.057	0.501	1.72444e-122	P4.1_vs_P4.2				Y	Tumour cells	1.47	1.35	T cells	0.13
CCDC146	-0.53	0.247	0.697	1.7045e-70	P4.1_vs_P4.2					Tumour cells	15.06	13.35	Endothelial cells	1.71
DNAI2	-0.53	0.061	0.529	8.23348e-130	P4.1_vs_P4.2					Tumour cells	0.65	0.34	Macrophages	0.32
EFCAB10	-0.53	0.09	0.583	9.14447e-120	P4.1_vs_P4.2					Tumour cells	0.49	0.49	B/Plasma cells	0
NR4A2	-0.53	0.229	0.636	4.98728e-59	P4.1_vs_P4.2					Fibro4 (CCL2)	57.26	6.39	Fibro1 (EIF4A3, STAR)	50.87
TEKT2	-0.53	0.099	0.58	2.54019e-111	P4.1_vs_P4.2					Tumour cells	1.96	1.75	Fibro5 (FN1, COL3A1)	0.22
ALPP	-0.54	0.101	0.515	9.04195e-85	P4.1_vs_P4.2				Y	Tumour cells	0.33	0.33	B/Plasma cells	0
HSPA1A	-0.54	0.548	0.86	2.79561e-55	P4.1_vs_P4.2					Endothelial cells	76.39	0.79	Fibro5 (FN1, COL3A1)	75.6
MORN5	-0.54	0.073	0.56	9.24118e-130	P4.1_vs_P4.2					Tumour cells	1.15	0.73	Fibro4 (CCL2)	0.41
TXN	-0.54	0.664	0.86	7.32508e-44	P4.1_vs_P4.2				Y	Tumour cells	73.98	9.46	Fibro3 (RAMP1, CFD)	64.52
CCDC65	-0.55	0.057	0.518	5.52751e-131	P4.1_vs_P4.2					Tumour cells	1.31	0.8	T cells	0.51
CCND1	-0.55	0.74	0.938	1.2296e-58	P4.1_vs_P4.2					Tumour cells	41.08	24.12	Endothelial cells	16.96
GPR162	-0.55	0.091	0.569	4.62996e-115	P4.1_vs_P4.2			Y		Macrophages	1.27	0.86	Fibro4 (CCL2)	0.41
LDLRAD1	-0.55	0.095	0.58	1.23537e-116	P4.1_vs_P4.2				Y	Tumour cells	1.15	1.15	B/Plasma cells	0
LRRC23	-0.55	0.129	0.594	1.11724e-95	P4.1_vs_P4.2					Tumour cells	5.89	1.07	Mesothelial cells	4.82
CDHR4	-0.56	0.069	0.569	7.73228e-138	P4.1_vs_P4.2			Y		Tumour cells	0.82	0.28	Fibro3 (RAMP1, CFD)	0.54
KIF9	-0.56	0.192	0.639	1.33645e-78	P4.1_vs_P4.2					Tumour cells	29.3	20.45	Endothelial cells	8.85
MLF1	-0.56	0.136	0.627	1.66668e-103	P4.1_vs_P4.2					Tumour cells	28.64	5.41	Fibro4 (CCL2)	23.24
NELL2	-0.56	0.112	0.585	1.81229e-103	P4.1_vs_P4.2	Y			Y	Mesothelial cells	11.65	4.66	T cells	6.99
SPATA17	-0.56	0.097	0.602	1.40945e-122	P4.1_vs_P4.2					Tumour cells	2.95	2.29	Fibro5 (FN1, COL3A1)	0.65
WFDC2	-0.56	1	1	7.14622e-91	P4.1_vs_P4.2				Y	Tumour cells	84.94	64.46	Mesothelial cells	20.48
BTG2	-0.58	0.661	0.843	1.06134e-39	P4.1_vs_P4.2					Fibro1 (EIF4A3, STAR)	71.75	5.84	Myofibroblasts	65.91
CCDC78	-0.58	0.087	0.58	9.31496e-125	P4.1_vs_P4.2					Tumour cells	1.8	1.4	Mesothelial cells	0.4
CFAP45	-0.58	0.108	0.65	4.34391e-131	P4.1_vs_P4.2					B/Plasma cells	3.57	1.12	Tumour cells	2.45
DPY30	-0.58	0.641	0.874	2.27527e-47	P4.1_vs_P4.2					Tumour cells	32.9	12.85	Fibro5 (FN1, COL3A1)	20.04
RSPH4A	-0.58	0.077	0.563	8.63956e-127	P4.1_vs_P4.2					Mesothelial cells	0.8	0.15	Tumour cells	0.65
TNFAIP8L1	-0.58	0.099	0.616	9.97235e-127	P4.1_vs_P4.2					Endothelial cells	5.98	2.41	B/Plasma cells	3.57
VWA3A	-0.58	0.085	0.591	2.67671e-130	P4.1_vs_P4.2				Y	Tumour cells	1.15	1.15	B/Plasma cells	0
WDR66	-0.58	0.158	0.633	2.14429e-92	P4.1_vs_P4.2					Tumour cells	4.42	3.78	Macrophages	0.64
AL357093.2	-0.59	0.056	0.574	6.94554e-156	P4.1_vs_P4.2					Tumour cells	1.15	1.15	B/Plasma cells	0
OSCP1	-0.59	0.117	0.619	3.59301e-114	P4.1_vs_P4.2					Tumour cells	6.06	3.98	Fibro4 (CCL2)	2.07
ZFP36	-0.59	0.49	0.754	3.82399e-35	P4.1_vs_P4.2					Fibro4 (CCL2)	93.36	3.55	Endothelial cells	89.81
DMKN	-0.6	0.92	0.978	1.58274e-74	P4.1_vs_P4.2				Y	Tumour cells	46.81	5.04	Mesothelial cells	41.77
DUSP1	-0.6	0.723	0.888	1.02047e-38	P4.1_vs_P4.2					Mesothelial cells	85.14	1.27	Fibro3 (RAMP1, CFD)	83.87
JUND	-0.6	0.787	0.972	3.76002e-67	P4.1_vs_P4.2					Tumour cells	65.14	6.26	Endothelial cells	58.88
CYB5R1	-0.61	0.499	0.835	1.09424e-63	P4.1_vs_P4.2					Fibro3 (RAMP1, CFD)	13.98	3.91	Endothelial cells	10.07
C2orf40	-0.62	0.155	0.613	1.15941e-86	P4.1_vs_P4.2				Y	Myofibroblasts	37.72	11.21	Mesothelial cells	26.51
TOGARAM2	-0.63	0.086	0.65	1.22716e-154	P4.1_vs_P4.2					Mesothelial cells	0.8	0.17	T cells	0.64
CDHR3	-0.64	0.09	0.639	1.92583e-145	P4.1_vs_P4.2			Y		Tumour cells	1.64	0.98	Fibro5 (FN1, COL3A1)	0.65
CRLF1	-0.64	0.091	0.633	2.6128e-142	P4.1_vs_P4.2	Y	Y		Y	undetected
JUN	-0.64	0.514	0.843	5.34865e-54	P4.1_vs_P4.2					Fibro1 (EIF4A3, STAR)	97.61	0.1	Fibro4 (CCL2)	97.51
TUBA4B	-0.64	0.058	0.555	5.40467e-148	P4.1_vs_P4.2					Tumour cells	0.65	0.65	B/Plasma cells	0
TUBB4B	-0.64	0.79	0.95	7.85084e-67	P4.1_vs_P4.2					Tumour cells	75.78	19.95	Mesothelial cells	55.82
ATP5IF1	-0.65	0.55	0.885	2.40618e-72	P4.1_vs_P4.2					Tumour cells	63.83	31.3	Mesothelial cells	32.53
CLU	-0.65	1	1	1.6743e-98	P4.1_vs_P4.2				Y	Tumour cells	91.16	19.96	Endothelial cells	71.2
CCDC74A	-0.66	0.104	0.583	1.27034e-112	P4.1_vs_P4.2					Fibro3 (RAMP1, CFD)	6.45	1.22	Fibro5 (FN1, COL3A1)	5.23
DLEC1	-0.66	0.121	0.599	1.25772e-105	P4.1_vs_P4.2					Tumour cells	0.65	0.25	Mesothelial cells	0.4
NEAT1	-0.66	0.951	0.997	2.69416e-76	P4.1_vs_P4.2					Macrophages	90.76	0.83	Endothelial cells	89.93
ODF3B	-0.66	0.193	0.706	6.35853e-102	P4.1_vs_P4.2					B/Plasma cells	17.86	6.07	Macrophages	11.78
SPEF1	-0.66	0.097	0.633	1.17068e-137	P4.1_vs_P4.2					Tumour cells	3.11	2.79	Macrophages	0.32
DYDC2	-0.67	0.095	0.655	9.54289e-150	P4.1_vs_P4.2					Tumour cells	1.8	1.67	T cells	0.13
IER3	-0.67	0.302	0.599	2.24889e-34	P4.1_vs_P4.2					Macrophages	57.01	14.3	Fibro5 (FN1, COL3A1)	42.7
IFI6	-0.67	0.31	0.711	1.30593e-58	P4.1_vs_P4.2					Mesothelial cells	50.2	8.15	Fibro5 (FN1, COL3A1)	42.05
CCDC17	-0.68	0.097	0.633	7.55191e-138	P4.1_vs_P4.2					Tumour cells	0.65	0.11	Fibro2 (RBP1, DCN)	0.55
CFAP157	-0.68	0.113	0.647	2.99507e-129	P4.1_vs_P4.2					Tumour cells	5.4	5.18	Fibro5 (FN1, COL3A1)	0.22
EFCAB1	-0.69	0.103	0.686	1.44395e-153	P4.1_vs_P4.2					Fibro4 (CCL2)	2.9	0.09	Fibro1 (EIF4A3, STAR)	2.81
DNAAF1	-0.7	0.11	0.647	2.99792e-131	P4.1_vs_P4.2					B/Plasma cells	25	18.31	Macrophages	6.69
NUDC	-0.7	0.404	0.871	1.37764e-94	P4.1_vs_P4.2					Tumour cells	38.13	8.25	Myofibroblasts	29.89
CETN2	-0.71	0.586	0.927	2.38359e-80	P4.1_vs_P4.2					Tumour cells	35.68	11.58	Mesothelial cells	24.1
RFX2	-0.71	0.126	0.672	3.17702e-131	P4.1_vs_P4.2					Tumour cells	7.04	1.94	Macrophages	5.1
RSPH9	-0.71	0.08	0.65	1.45846e-163	P4.1_vs_P4.2					Tumour cells	1.31	0.1	Mesothelial cells	1.2
TUBA1A	-0.71	0.485	0.866	1.09299e-79	P4.1_vs_P4.2					Fibro5 (FN1, COL3A1)	73.64	5.59	Fibro4 (CCL2)	68.05
CIB1	-0.72	0.55	0.891	3.25875e-75	P4.1_vs_P4.2					Macrophages	37.26	5.24	T cells	32.02
CAPSL	-0.73	0.092	0.7	1.12941e-171	P4.1_vs_P4.2					Tumour cells	3.44	3.44	B/Plasma cells	0
DNALI1	-0.73	0.206	0.762	1.27257e-117	P4.1_vs_P4.2					Tumour cells	9.49	3.68	Fibro4 (CCL2)	5.81
LRRC46	-0.73	0.118	0.709	3.49275e-152	P4.1_vs_P4.2				Y	B/Plasma cells	3.57	1.77	Tumour cells	1.8
FOS	-0.74	0.839	0.933	1.65186e-54	P4.1_vs_P4.2					Fibro1 (EIF4A3, STAR)	98.82	0.48	Fibro4 (CCL2)	98.34
FBLN1	-0.75	0.333	0.854	3.28849e-103	P4.1_vs_P4.2	Y			Y	Fibro5 (FN1, COL3A1)	84.31	6.36	Fibro3 (RAMP1, CFD)	77.96
TMEM231	-0.75	0.236	0.748	1.81701e-100	P4.1_vs_P4.2					Tumour cells	3.6	0.92	Endothelial cells	2.68
WDR54	-0.75	0.221	0.787	7.18424e-121	P4.1_vs_P4.2					Tumour cells	10.47	2.04	Mesothelial cells	8.43
CFAP298	-0.76	0.3	0.815	1.38933e-102	P4.1_vs_P4.2					Tumour cells	16.86	2	Mesothelial cells	14.86
CTGF	-0.76	0.706	0.944	5.90552e-67	P4.1_vs_P4.2				Y	Fibro5 (FN1, COL3A1)	62.75	20.85	Tumour cells	41.9
CTXN1	-0.77	0.378	0.849	9.407e-92	P4.1_vs_P4.2			Y		Tumour cells	22.26	9.41	Mesothelial cells	12.85
AC007906.2	-0.78	0.359	0.882	1.08263e-111	P4.1_vs_P4.2					Tumour cells	13.09	8.68	Mesothelial cells	4.42
IFT57	-0.8	0.322	0.804	8.15632e-95	P4.1_vs_P4.2					Tumour cells	29.95	12.3	Fibro5 (FN1, COL3A1)	17.65
TSPAN1	-0.8	0.839	0.969	1.7807e-85	P4.1_vs_P4.2		Y	Y		Tumour cells	33.22	31.21	Endothelial cells	2.01
C9orf116	-0.81	0.155	0.762	8.77328e-148	P4.1_vs_P4.2				Y	Tumour cells	9	6.82	Fibro5 (FN1, COL3A1)	2.18
SCGB1D2	-0.81	0.337	0.7	9.15699e-54	P4.1_vs_P4.2				Y	Tumour cells	17.18	16.87	Macrophages	0.32
SLC44A4	-0.82	0.487	0.874	1.26891e-90	P4.1_vs_P4.2			Y		Tumour cells	7.2	4.94	Endothelial cells	2.26
CATSPERD	-0.84	0.102	0.731	3.852e-178	P4.1_vs_P4.2					Tumour cells	0.49	0.27	Fibro5 (FN1, COL3A1)	0.22
CALM1	-0.85	0.784	0.98	1.0032e-100	P4.1_vs_P4.2					T cells	76.75	1.4	Endothelial cells	75.35
NR4A1	-0.87	0.476	0.773	6.2624e-51	P4.1_vs_P4.2					Fibro4 (CCL2)	88.38	6.94	Fibro1 (EIF4A3, STAR)	81.44
ADGRE5	-0.89	0.324	0.852	1.44031e-116	P4.1_vs_P4.2	Y	Y			T cells	34.05	13.03	Macrophages	21.02
C5orf49	-0.9	0.155	0.821	3.6979e-173	P4.1_vs_P4.2					Tumour cells	9.49	7.88	Fibro3 (RAMP1, CFD)	1.61
DYNLL1	-0.92	0.912	0.992	1.23372e-110	P4.1_vs_P4.2					Tumour cells	70.7	2.08	Fibro5 (FN1, COL3A1)	68.63
CFAP126	-0.94	0.136	0.798	3.33224e-183	P4.1_vs_P4.2					Tumour cells	5.73	5.31	Fibro4 (CCL2)	0.41
PIFO	-0.96	0.208	0.866	3.35012e-165	P4.1_vs_P4.2				Y	Tumour cells	7.86	5.45	Mesothelial cells	2.41
MORN2	-0.97	0.268	0.86	4.88409e-138	P4.1_vs_P4.2					Tumour cells	16.04	8.41	Mesothelial cells	7.63
MMP7	-0.98	0.21	0.65	3.6563e-80	P4.1_vs_P4.2	Y			Y	Tumour cells	42.23	40.92	Fibro5 (FN1, COL3A1)	1.31
ZMYND10	-1.05	0.192	0.849	3.60326e-171	P4.1_vs_P4.2					Tumour cells	3.44	3	Fibro5 (FN1, COL3A1)	0.44
FOXJ1	-1.07	0.5	0.933	2.3687e-121	P4.1_vs_P4.2					Tumour cells	13.58	8.36	Mesothelial cells	5.22
C9orf24	-1.08	0.196	0.871	1.29441e-175	P4.1_vs_P4.2					Tumour cells	4.42	4.02	Mesothelial cells	0.4
CAPS	-1.09	0.981	1	6.7433e-142	P4.1_vs_P4.2					Tumour cells	30.77	27.2	B/Plasma cells	3.57
AGR3	-1.1	0.18	0.849	8.91833e-177	P4.1_vs_P4.2				Y	Tumour cells	17.51	14.7	Mesothelial cells	2.81
C20orf85	-1.1	0.182	0.832	1.05721e-164	P4.1_vs_P4.2					Tumour cells	1.47	1.47	B/Plasma cells	0
PSENEN	-1.13	0.613	0.95	1.75688e-128	P4.1_vs_P4.2					Tumour cells	32.57	15.05	Macrophages	17.52
RSPH1	-1.13	0.241	0.877	2.8303e-164	P4.1_vs_P4.2					Tumour cells	11.78	11.11	Fibro2 (RBP1, DCN)	0.67
FAM183A	-1.18	0.189	0.899	6.814e-199	P4.1_vs_P4.2					Tumour cells	3.76	3.7	Fibro2 (RBP1, DCN)	0.06
SCGB2A1	-1.19	0.815	0.983	5.30386e-115	P4.1_vs_P4.2				Y	Tumour cells	28.81	28	Mesothelial cells	0.8
C1orf194	-1.23	0.218	0.905	7.52694e-188	P4.1_vs_P4.2				Y	Tumour cells	5.07	4.76	Macrophages	0.32
TPPP3	-1.32	0.297	0.944	2.81232e-179	P4.1_vs_P4.2					Myofibroblasts	15.12	0.88	Tumour cells	14.24
ATF3	-1.43	0.313	0.871	5.47018e-134	P4.1_vs_P4.2					Myofibroblasts	62.28	8.76	Tumour cells	53.52

## Sheet: P5
	Differential expression					Gene type				Presence in scRNA-seq dataset
Gene	avg_logFC	pct.1	pct.2	p_val_adj	pair of malignant subclones	ligand?	receptor?	plasma membrane?	secreted?	top cell type	detection rate	difference with the 2nd	top 2nd cell type	detection rate 2nd
IGHM	1.31	0.952	0.737	1.10573e-09	P5.2_vs_P5.1					B/Plasma cells	32.14	30.87	T cells	1.27
PTGS1	1.17	0.917	0.544	3.97411e-18	P5.2_vs_P5.1					Tumour cells	23.57	9.11	Mesothelial cells	14.46
ALPG	1.05	0.774	0.14	5.4179e-18	P5.2_vs_P5.1					Tumour cells	0.98	0.98	B/Plasma cells	0
MMP7	0.92	0.857	0.456	8.75818e-09	P5.2_vs_P5.1	Y			Y	Tumour cells	42.23	40.92	Fibro5 (FN1, COL3A1)	1.31
ADIRF	0.88	0.917	0.763	4.73487e-12	P5.2_vs_P5.1					Myofibroblasts	99.06	23.56	Mesothelial cells	75.5
THY1	0.86	0.893	0.447	1.76529e-15	P5.2_vs_P5.1		Y	Y		Fibro5 (FN1, COL3A1)	45.97	26.29	Mesothelial cells	19.68
INHBB	0.84	0.631	0.14	8.72992e-11	P5.2_vs_P5.1	Y			Y	Endothelial cells	5.8	1.21	Tumour cells	4.58
PAX8	0.79	0.702	0.158	1.37776e-12	P5.2_vs_P5.1					Tumour cells	39.12	29.08	Mesothelial cells	10.04
TAGLN	0.79	0.988	0.675	1.44716e-13	P5.2_vs_P5.1					Myofibroblasts	98.61	24.96	Fibro3 (RAMP1, CFD)	73.66
MFGE8	0.76	0.786	0.404	1.39431e-08	P5.2_vs_P5.1	Y			Y	Myofibroblasts	81.43	11	Fibro3 (RAMP1, CFD)	70.43
IGFBP2	0.75	0.929	0.693	1.1214e-08	P5.2_vs_P5.1				Y	Fibro5 (FN1, COL3A1)	72.55	10.72	Fibro3 (RAMP1, CFD)	61.83
KRT17	0.75	0.655	0.202	1.55774e-08	P5.2_vs_P5.1				Y	Tumour cells	37.32	36.23	Fibro5 (FN1, COL3A1)	1.09
MROH6	0.71	0.786	0.447	4.4017e-09	P5.2_vs_P5.1					Mesothelial cells	3.21	0.27	Tumour cells	2.95
EPS8L1	0.7	0.75	0.316	7.34148e-09	P5.2_vs_P5.1					Mesothelial cells	19.28	1.6	Tumour cells	17.68
KLK10	0.68	0.821	0.623	5.65278e-06	P5.2_vs_P5.1				Y	Tumour cells	17.51	7.47	Mesothelial cells	10.04
NRBP2	0.68	0.726	0.368	1.71458e-08	P5.2_vs_P5.1					Tumour cells	7.36	3.75	Mesothelial cells	3.61
L1CAM	0.67	0.714	0.184	8.24836e-12	P5.2_vs_P5.1	Y	Y	Y		Tumour cells	0.65	0.44	Fibro5 (FN1, COL3A1)	0.22
SNCG	0.67	0.821	0.456	1.0259e-07	P5.2_vs_P5.1					Myofibroblasts	37.9	3.2	Tumour cells	34.7
KLK5	0.66	0.548	0.018	1.89846e-13	P5.2_vs_P5.1				Y	Tumour cells	7.69	5.28	Mesothelial cells	2.41
S100A1	0.64	0.548	0.158	5.65978e-06	P5.2_vs_P5.1					Tumour cells	53.85	51.44	Mesothelial cells	2.41
C20orf204	0.63	0.571	0.088	4.82973e-10	P5.2_vs_P5.1					Tumour cells	6.55	2.98	B/Plasma cells	3.57
MLLT6	0.62	0.774	0.544	6.4475e-07	P5.2_vs_P5.1					Endothelial cells	12.45	0.01	Tumour cells	12.44
PCGF2	0.62	0.607	0.114	2.63561e-10	P5.2_vs_P5.1					Endothelial cells	12.45	3.28	Tumour cells	9.17
TPM2	0.62	0.75	0.368	3.71235e-07	P5.2_vs_P5.1				Y	Myofibroblasts	93.02	27.44	Fibro5 (FN1, COL3A1)	65.58
AFDN	0.61	0.702	0.36	1.54761e-06	P5.2_vs_P5.1	Y				Tumour cells	21.44	4.36	Endothelial cells	17.08
SCD	0.61	1	0.588	8.45645e-09	P5.2_vs_P5.1					Macrophages	3.5	1.98	Fibro5 (FN1, COL3A1)	1.53
LSM8	0.6	0.893	0.711	5.88218e-07	P5.2_vs_P5.1					Fibro5 (FN1, COL3A1)	18.95	2.89	Mesothelial cells	16.06
SCRIB	0.6	0.845	0.596	5.55107e-07	P5.2_vs_P5.1					Tumour cells	8.51	6.68	Endothelial cells	1.83
FLOT1	0.59	0.75	0.518	0.000169686	P5.2_vs_P5.1		Y			Endothelial cells	29.23	6.64	Tumour cells	22.59
KLK6	0.59	0.679	0.237	7.7008e-08	P5.2_vs_P5.1				Y	Tumour cells	33.22	31.22	Mesothelial cells	2.01
PSAT1	0.59	0.702	0.298	4.82122e-07	P5.2_vs_P5.1					Tumour cells	16.04	14.79	Fibro4 (CCL2)	1.24
CPSF1	0.58	0.821	0.623	5.6117e-05	P5.2_vs_P5.1					Tumour cells	6.22	2.73	Fibro5 (FN1, COL3A1)	3.49
DMKN	0.58	0.798	0.404	5.67065e-09	P5.2_vs_P5.1				Y	Tumour cells	46.81	5.04	Mesothelial cells	41.77
EEF1D	0.58	1	0.991	2.13653e-10	P5.2_vs_P5.1					Mesothelial cells	92.77	3.57	Tumour cells	89.2
RBM38	0.58	0.845	0.64	3.04177e-06	P5.2_vs_P5.1					T cells	30.37	14.66	Tumour cells	15.71
GSN	0.57	0.964	0.816	3.69868e-05	P5.2_vs_P5.1				Y	Endothelial cells	84.81	7.93	Fibro3 (RAMP1, CFD)	76.88
CLDN3	0.56	0.81	0.658	0.00043314	P5.2_vs_P5.1			Y		Tumour cells	67.92	66.32	Mesothelial cells	1.61
PLXNB1	0.56	0.833	0.561	1.21913e-05	P5.2_vs_P5.1		Y	Y	Y	Mesothelial cells	12.05	0.1	Tumour cells	11.95
PTMS	0.56	0.881	0.632	4.47177e-07	P5.2_vs_P5.1					Endothelial cells	63.45	3.63	Myofibroblasts	59.82
SPIN1	0.56	0.667	0.368	3.80018e-05	P5.2_vs_P5.1					Tumour cells	13.75	4.16	Fibro5 (FN1, COL3A1)	9.59
ALPP	0.55	0.524	0.044	1.16532e-10	P5.2_vs_P5.1				Y	Tumour cells	0.33	0.33	B/Plasma cells	0
DDAH2	0.55	0.762	0.535	0.000123305	P5.2_vs_P5.1					Fibro3 (RAMP1, CFD)	45.7	7.89	Tumour cells	37.81
RHEX	0.55	0.667	0.228	2.186e-07	P5.2_vs_P5.1					Tumour cells	3.76	2.49	Macrophages	1.27
RNASET2	0.55	0.964	0.851	2.21336e-07	P5.2_vs_P5.1				Y	Macrophages	64.65	5.08	Tumour cells	59.57
MT-ND2	0.54	0.988	0.816	0.0267505	P5.2_vs_P5.1					Myofibroblasts	99.91	0.31	Mesothelial cells	99.6
GAPDH	0.53	1	1	4.55669e-15	P5.2_vs_P5.1				Y	Tumour cells	98.85	3.43	T cells	95.43
PABPC1L	0.53	0.548	0.202	0.000187013	P5.2_vs_P5.1					Tumour cells	3.11	1.9	Mesothelial cells	1.2
SRRM2	0.53	0.917	0.737	5.22968e-06	P5.2_vs_P5.1					Tumour cells	38.79	0.05	Endothelial cells	38.74
VPS28	0.53	0.881	0.711	5.37359e-06	P5.2_vs_P5.1					Tumour cells	48.12	10.48	Fibro3 (RAMP1, CFD)	37.63
BCAM	0.52	0.798	0.579	0.000524401	P5.2_vs_P5.1		Y	Y		Tumour cells	86.74	15.66	Mesothelial cells	71.08
RPL23	0.51	1	1	4.1739e-12	P5.2_vs_P5.1					Fibro1 (EIF4A3, STAR)	96.17	0.07	Fibro2 (RBP1, DCN)	96.1
ZFP36L2	0.51	0.988	0.93	1.24441e-05	P5.2_vs_P5.1					Fibro1 (EIF4A3, STAR)	80.13	5.16	T cells	74.97
ATP2B4	0.5	0.798	0.728	0.00566322	P5.2_vs_P5.1			Y		Fibro3 (RAMP1, CFD)	9.68	0.59	Endothelial cells	9.09
CA12	0.5	0.643	0.333	0.000907957	P5.2_vs_P5.1			Y		Mesothelial cells	3.61	1.22	Fibro5 (FN1, COL3A1)	2.4
SUB1	0.5	0.869	0.781	0.000335298	P5.2_vs_P5.1					B/Plasma cells	64.29	1.11	Tumour cells	63.18
BSG	-0.51	0.857	0.93	3.39519e-07	P5.2_vs_P5.1	Y		Y		Tumour cells	67.43	3.58	Mesothelial cells	63.86
PABPC1	-0.51	0.988	1	1.77741e-08	P5.2_vs_P5.1					T cells	86.91	0.17	Tumour cells	86.74
RBPMS	-0.52	0.143	0.605	8.08109e-07	P5.2_vs_P5.1					Myofibroblasts	27.56	9.09	Mesothelial cells	18.47
WFDC2	-0.52	1	1	1.42278e-05	P5.2_vs_P5.1				Y	Tumour cells	84.94	64.46	Mesothelial cells	20.48
ELF3	-0.53	0.762	0.877	0.0005429	P5.2_vs_P5.1					Tumour cells	71.36	66.54	Mesothelial cells	4.82
HEBP2	-0.53	0.571	0.886	2.26371e-05	P5.2_vs_P5.1					Tumour cells	36.17	10.36	Fibro3 (RAMP1, CFD)	25.81
HSPA1B	-0.54	0.155	0.596	2.27071e-06	P5.2_vs_P5.1					Fibro5 (FN1, COL3A1)	76.47	3.78	Mesothelial cells	72.69
AES	-0.55	0.738	0.93	1.3943e-08	P5.2_vs_P5.1					Fibro3 (RAMP1, CFD)	38.17	1.63	Mesothelial cells	36.55
HLA-C	-0.55	1	1	2.72038e-17	P5.2_vs_P5.1	Y		Y		B/Plasma cells	100	1.14	T cells	98.86
MDK	-0.55	0.952	0.982	8.19487e-06	P5.2_vs_P5.1	Y			Y	Fibro3 (RAMP1, CFD)	94.09	12.6	Fibro5 (FN1, COL3A1)	81.48
S100A16	-0.55	0.512	0.877	6.54877e-06	P5.2_vs_P5.1					Tumour cells	42.23	2.63	Endothelial cells	39.6
QSOX1	-0.56	0.5	0.886	1.41723e-07	P5.2_vs_P5.1				Y	Fibro5 (FN1, COL3A1)	27.45	1.75	Mesothelial cells	25.7
KRT19	-0.57	0.714	0.921	6.44973e-05	P5.2_vs_P5.1					Mesothelial cells	89.56	13.94	Tumour cells	75.61
AQP5	-0.58	0.095	0.579	7.7222e-08	P5.2_vs_P5.1			Y		Tumour cells	3.93	3.74	Endothelial cells	0.18
CYP4X1	-0.58	0.095	0.658	2.66664e-11	P5.2_vs_P5.1					Mesothelial cells	6.83	3.47	Myofibroblasts	3.36
IGFBP5	-0.58	0.44	0.816	6.59666e-05	P5.2_vs_P5.1				Y	Fibro2 (RBP1, DCN)	88.84	1.25	Fibro1 (EIF4A3, STAR)	87.59
PERP	-0.58	0.464	0.86	6.60531e-08	P5.2_vs_P5.1			Y		Tumour cells	55.16	18.21	Mesothelial cells	36.95
RELN	-0.58	0.06	0.518	1.19646e-07	P5.2_vs_P5.1	Y			Y	Tumour cells	3.93	3.44	Endothelial cells	0.49
S100P	-0.58	0.012	0.518	7.50197e-10	P5.2_vs_P5.1					Fibro5 (FN1, COL3A1)	0.22	0.1	Endothelial cells	0.12
SLC25A6	-0.58	0.905	0.991	1.7999e-11	P5.2_vs_P5.1					Tumour cells	87.4	3.58	Fibro4 (CCL2)	83.82
DAPL1	-0.59	0.607	0.816	0.00110703	P5.2_vs_P5.1					Tumour cells	35.19	30.37	Mesothelial cells	4.82
RPS29	-0.62	1	1	2.50139e-18	P5.2_vs_P5.1					T cells	99.87	0.29	Fibro4 (CCL2)	99.59
ZFAT	-0.64	0.095	0.667	9.85461e-12	P5.2_vs_P5.1					Fibro4 (CCL2)	0.83	0.18	Tumour cells	0.65
CXCL10	-0.65	0.488	0.816	0.000187119	P5.2_vs_P5.1	Y			Y	Tumour cells	8.18	0.86	Macrophages	7.32
RPS28	-0.65	0.988	1	1.48237e-22	P5.2_vs_P5.1					Fibro4 (CCL2)	100	0	Mesothelial cells	100
IGHG1	-0.66	0.905	0.965	0.00678055	P5.2_vs_P5.1					B/Plasma cells	85.71	81.3	Mesothelial cells	4.42
KRT8	-0.66	0.833	0.974	1.02021e-08	P5.2_vs_P5.1				Y	Mesothelial cells	86.35	3.2	Tumour cells	83.14
TMSB4X	-0.66	1	1	1.60354e-18	P5.2_vs_P5.1					Fibro3 (RAMP1, CFD)	100	0	Macrophages	100
C1QC	-0.68	0.643	0.912	2.75581e-09	P5.2_vs_P5.1				Y	Macrophages	61.46	60.59	Fibro5 (FN1, COL3A1)	0.87
SAA2	-0.68	0	0.509	4.13992e-10	P5.2_vs_P5.1				Y	Tumour cells	1.47	1.38	Myofibroblasts	0.09
RPL36	-0.69	1	1	5.6769e-21	P5.2_vs_P5.1					Fibro4 (CCL2)	100	0.12	Fibro2 (RBP1, DCN)	99.88
FXYD3	-0.71	0.393	0.825	2.71592e-09	P5.2_vs_P5.1			Y		Tumour cells	46.15	43.34	Mesothelial cells	2.81
PDZK1IP1	-0.71	0.524	0.877	1.3252e-08	P5.2_vs_P5.1			Y		Mesothelial cells	33.73	2.8	Tumour cells	30.93
RDH10	-0.72	0.179	0.737	4.10732e-11	P5.2_vs_P5.1					Mesothelial cells	9.64	4.56	Tumour cells	5.07
SRD5A3	-0.74	0.25	0.816	1.20237e-12	P5.2_vs_P5.1					Macrophages	7.96	0.43	Tumour cells	7.53
RPL41	-0.75	1	1	9.65894e-26	P5.2_vs_P5.1					Endothelial cells	100	0	Fibro1 (EIF4A3, STAR)	100
RARRES3	-0.77	0.393	0.895	2.81572e-12	P5.2_vs_P5.1					T cells	37.48	7.77	Mesothelial cells	29.72
CRABP2	-0.81	0.738	0.991	5.61429e-12	P5.2_vs_P5.1					Tumour cells	40.1	12.43	Fibro5 (FN1, COL3A1)	27.67
PI3	-0.82	0.131	0.632	3.77976e-09	P5.2_vs_P5.1				Y	Tumour cells	4.75	4.34	Mesothelial cells	0.4
IGHG4	-0.84	0.988	1	1.70035e-09	P5.2_vs_P5.1					B/Plasma cells	60.71	53.08	Mesothelial cells	7.63
RBP1	-0.9	0.452	0.947	2.21195e-15	P5.2_vs_P5.1				Y	Fibro1 (EIF4A3, STAR)	81.26	0.53	Fibro2 (RBP1, DCN)	80.73
IGHA1	-0.91	1	1	1.18398e-06	P5.2_vs_P5.1					B/Plasma cells	28.57	26.67	T cells	1.91
IGKC	-0.93	1	1	1.50428e-09	P5.2_vs_P5.1					B/Plasma cells	57.14	41.76	Tumour cells	15.38
MUC1	-1	0.917	0.982	4.2827e-16	P5.2_vs_P5.1	Y		Y	Y	Tumour cells	57.94	53.92	Mesothelial cells	4.02
CXCL9	-1.02	0.381	0.807	1.56078e-08	P5.2_vs_P5.1	Y			Y	Macrophages	7.01	6.47	Fibro3 (RAMP1, CFD)	0.54
C15orf48	-1.03	0.369	0.877	4.17096e-15	P5.2_vs_P5.1					Macrophages	52.87	50.9	Tumour cells	1.96
ASS1	-1.05	0.488	0.912	1.92497e-16	P5.2_vs_P5.1					Tumour cells	39.77	21.83	Endothelial cells	17.94
CFB	-1.09	0.821	0.965	3.23143e-14	P5.2_vs_P5.1				Y	Mesothelial cells	21.69	6.3	Tumour cells	15.38
CXCL17	-1.1	0.155	0.842	6.38135e-19	P5.2_vs_P5.1	Y			Y	Tumour cells	15.55	15.29	T cells	0.25
SLPI	-1.21	0.917	1	2.55937e-16	P5.2_vs_P5.1	Y			Y	Tumour cells	88.54	8.62	Mesothelial cells	79.92
C3	-1.25	0.988	1	2.15034e-27	P5.2_vs_P5.1	Y			Y	Mesothelial cells	71.49	17.46	Fibro5 (FN1, COL3A1)	54.03
LYPD2	-1.26	0.143	0.711	2.61026e-12	P5.2_vs_P5.1				Y	Macrophages	2.23	1.08	Tumour cells	1.15
LCN2	-1.27	0.476	0.939	3.98183e-18	P5.2_vs_P5.1	Y			Y	Tumour cells	54.17	52.9	Macrophages	1.27
S100A7	-1.59	0.06	0.842	1.93068e-21	P5.2_vs_P5.1				Y	Macrophages	0.64	0.1	Fibro3 (RAMP1, CFD)	0.54
HP	-1.69	0.06	0.912	1.73256e-25	P5.2_vs_P5.1	Y			Y	Mesothelial cells	29.32	26.7	Tumour cells	2.62
SAA1	-1.82	0.131	0.947	5.02866e-26	P5.2_vs_P5.1	Y			Y	Tumour cells	5.56	3.56	Mesothelial cells	2.01
PIGR	-1.92	0.119	0.956	5.70571e-27	P5.2_vs_P5.1			Y	Y	Tumour cells	2.13	2.13	B/Plasma cells	0
S100A9	-1.95	0.476	0.982	1.15601e-25	P5.2_vs_P5.1	Y			Y	Macrophages	34.08	25.24	Tumour cells	8.84
S100A8	-2.46	0.405	0.974	7.44592e-27	P5.2_vs_P5.1	Y			Y	Macrophages	19.75	12.54	Tumour cells	7.2
S100A8	2.46	0.974	0.405	7.44592e-27	P5.1_vs_P5.2	Y			Y	Macrophages	19.75	12.54	Tumour cells	7.2
S100A9	1.95	0.982	0.476	1.15601e-25	P5.1_vs_P5.2	Y			Y	Macrophages	34.08	25.24	Tumour cells	8.84
PIGR	1.92	0.956	0.119	5.70571e-27	P5.1_vs_P5.2			Y	Y	Tumour cells	2.13	2.13	B/Plasma cells	0
SAA1	1.82	0.947	0.131	5.02866e-26	P5.1_vs_P5.2	Y			Y	Tumour cells	5.56	3.56	Mesothelial cells	2.01
HP	1.69	0.912	0.06	1.73256e-25	P5.1_vs_P5.2	Y			Y	Mesothelial cells	29.32	26.7	Tumour cells	2.62
S100A7	1.59	0.842	0.06	1.93068e-21	P5.1_vs_P5.2				Y	Macrophages	0.64	0.1	Fibro3 (RAMP1, CFD)	0.54
LCN2	1.27	0.939	0.476	3.98183e-18	P5.1_vs_P5.2	Y			Y	Tumour cells	54.17	52.9	Macrophages	1.27
LYPD2	1.26	0.711	0.143	2.61026e-12	P5.1_vs_P5.2				Y	Macrophages	2.23	1.08	Tumour cells	1.15
C3	1.25	1	0.988	2.15034e-27	P5.1_vs_P5.2	Y			Y	Mesothelial cells	71.49	17.46	Fibro5 (FN1, COL3A1)	54.03
SLPI	1.21	1	0.917	2.55937e-16	P5.1_vs_P5.2	Y			Y	Tumour cells	88.54	8.62	Mesothelial cells	79.92
CXCL17	1.1	0.842	0.155	6.38135e-19	P5.1_vs_P5.2	Y			Y	Tumour cells	15.55	15.29	T cells	0.25
CFB	1.09	0.965	0.821	3.23143e-14	P5.1_vs_P5.2				Y	Mesothelial cells	21.69	6.3	Tumour cells	15.38
ASS1	1.05	0.912	0.488	1.92497e-16	P5.1_vs_P5.2					Tumour cells	39.77	21.83	Endothelial cells	17.94
C15orf48	1.03	0.877	0.369	4.17096e-15	P5.1_vs_P5.2					Macrophages	52.87	50.9	Tumour cells	1.96
CXCL9	1.02	0.807	0.381	1.56078e-08	P5.1_vs_P5.2	Y			Y	Macrophages	7.01	6.47	Fibro3 (RAMP1, CFD)	0.54
MUC1	1	0.982	0.917	4.2827e-16	P5.1_vs_P5.2	Y		Y	Y	Tumour cells	57.94	53.92	Mesothelial cells	4.02
IGKC	0.93	1	1	1.50428e-09	P5.1_vs_P5.2					B/Plasma cells	57.14	41.76	Tumour cells	15.38
IGHA1	0.91	1	1	1.18398e-06	P5.1_vs_P5.2					B/Plasma cells	28.57	26.67	T cells	1.91
RBP1	0.9	0.947	0.452	2.21195e-15	P5.1_vs_P5.2				Y	Fibro1 (EIF4A3, STAR)	81.26	0.53	Fibro2 (RBP1, DCN)	80.73
IGHG4	0.84	1	0.988	1.70035e-09	P5.1_vs_P5.2					B/Plasma cells	60.71	53.08	Mesothelial cells	7.63
PI3	0.82	0.632	0.131	3.77976e-09	P5.1_vs_P5.2				Y	Tumour cells	4.75	4.34	Mesothelial cells	0.4
CRABP2	0.81	0.991	0.738	5.61429e-12	P5.1_vs_P5.2					Tumour cells	40.1	12.43	Fibro5 (FN1, COL3A1)	27.67
RARRES3	0.77	0.895	0.393	2.81572e-12	P5.1_vs_P5.2					T cells	37.48	7.77	Mesothelial cells	29.72
RPL41	0.75	1	1	9.65894e-26	P5.1_vs_P5.2					Endothelial cells	100	0	Fibro1 (EIF4A3, STAR)	100
SRD5A3	0.74	0.816	0.25	1.20237e-12	P5.1_vs_P5.2					Macrophages	7.96	0.43	Tumour cells	7.53
RDH10	0.72	0.737	0.179	4.10732e-11	P5.1_vs_P5.2					Mesothelial cells	9.64	4.56	Tumour cells	5.07
FXYD3	0.71	0.825	0.393	2.71592e-09	P5.1_vs_P5.2			Y		Tumour cells	46.15	43.34	Mesothelial cells	2.81
PDZK1IP1	0.71	0.877	0.524	1.3252e-08	P5.1_vs_P5.2			Y		Mesothelial cells	33.73	2.8	Tumour cells	30.93
RPL36	0.69	1	1	5.6769e-21	P5.1_vs_P5.2					Fibro4 (CCL2)	100	0.12	Fibro2 (RBP1, DCN)	99.88
C1QC	0.68	0.912	0.643	2.75581e-09	P5.1_vs_P5.2				Y	Macrophages	61.46	60.59	Fibro5 (FN1, COL3A1)	0.87
SAA2	0.68	0.509	0	4.13992e-10	P5.1_vs_P5.2				Y	Tumour cells	1.47	1.38	Myofibroblasts	0.09
IGHG1	0.66	0.965	0.905	0.00678055	P5.1_vs_P5.2					B/Plasma cells	85.71	81.3	Mesothelial cells	4.42
KRT8	0.66	0.974	0.833	1.02021e-08	P5.1_vs_P5.2				Y	Mesothelial cells	86.35	3.2	Tumour cells	83.14
TMSB4X	0.66	1	1	1.60354e-18	P5.1_vs_P5.2					Fibro3 (RAMP1, CFD)	100	0	Macrophages	100
CXCL10	0.65	0.816	0.488	0.000187119	P5.1_vs_P5.2	Y			Y	Tumour cells	8.18	0.86	Macrophages	7.32
RPS28	0.65	1	0.988	1.48237e-22	P5.1_vs_P5.2					Fibro4 (CCL2)	100	0	Mesothelial cells	100
ZFAT	0.64	0.667	0.095	9.85461e-12	P5.1_vs_P5.2					Fibro4 (CCL2)	0.83	0.18	Tumour cells	0.65
RPS29	0.62	1	1	2.50139e-18	P5.1_vs_P5.2					T cells	99.87	0.29	Fibro4 (CCL2)	99.59
DAPL1	0.59	0.816	0.607	0.00110703	P5.1_vs_P5.2					Tumour cells	35.19	30.37	Mesothelial cells	4.82
AQP5	0.58	0.579	0.095	7.7222e-08	P5.1_vs_P5.2			Y		Tumour cells	3.93	3.74	Endothelial cells	0.18
CYP4X1	0.58	0.658	0.095	2.66664e-11	P5.1_vs_P5.2					Mesothelial cells	6.83	3.47	Myofibroblasts	3.36
IGFBP5	0.58	0.816	0.44	6.59666e-05	P5.1_vs_P5.2				Y	Fibro2 (RBP1, DCN)	88.84	1.25	Fibro1 (EIF4A3, STAR)	87.59
PERP	0.58	0.86	0.464	6.60531e-08	P5.1_vs_P5.2			Y		Tumour cells	55.16	18.21	Mesothelial cells	36.95
RELN	0.58	0.518	0.06	1.19646e-07	P5.1_vs_P5.2	Y			Y	Tumour cells	3.93	3.44	Endothelial cells	0.49
S100P	0.58	0.518	0.012	7.50197e-10	P5.1_vs_P5.2					Fibro5 (FN1, COL3A1)	0.22	0.1	Endothelial cells	0.12
SLC25A6	0.58	0.991	0.905	1.7999e-11	P5.1_vs_P5.2					Tumour cells	87.4	3.58	Fibro4 (CCL2)	83.82
KRT19	0.57	0.921	0.714	6.44973e-05	P5.1_vs_P5.2					Mesothelial cells	89.56	13.94	Tumour cells	75.61
QSOX1	0.56	0.886	0.5	1.41723e-07	P5.1_vs_P5.2				Y	Fibro5 (FN1, COL3A1)	27.45	1.75	Mesothelial cells	25.7
AES	0.55	0.93	0.738	1.3943e-08	P5.1_vs_P5.2					Fibro3 (RAMP1, CFD)	38.17	1.63	Mesothelial cells	36.55
HLA-C	0.55	1	1	2.72038e-17	P5.1_vs_P5.2	Y		Y		B/Plasma cells	100	1.14	T cells	98.86
MDK	0.55	0.982	0.952	8.19487e-06	P5.1_vs_P5.2	Y			Y	Fibro3 (RAMP1, CFD)	94.09	12.6	Fibro5 (FN1, COL3A1)	81.48
S100A16	0.55	0.877	0.512	6.54877e-06	P5.1_vs_P5.2					Tumour cells	42.23	2.63	Endothelial cells	39.6
HSPA1B	0.54	0.596	0.155	2.27071e-06	P5.1_vs_P5.2					Fibro5 (FN1, COL3A1)	76.47	3.78	Mesothelial cells	72.69
ELF3	0.53	0.877	0.762	0.0005429	P5.1_vs_P5.2					Tumour cells	71.36	66.54	Mesothelial cells	4.82
HEBP2	0.53	0.886	0.571	2.26371e-05	P5.1_vs_P5.2					Tumour cells	36.17	10.36	Fibro3 (RAMP1, CFD)	25.81
RBPMS	0.52	0.605	0.143	8.08109e-07	P5.1_vs_P5.2					Myofibroblasts	27.56	9.09	Mesothelial cells	18.47
WFDC2	0.52	1	1	1.42278e-05	P5.1_vs_P5.2				Y	Tumour cells	84.94	64.46	Mesothelial cells	20.48
BSG	0.51	0.93	0.857	3.39519e-07	P5.1_vs_P5.2	Y		Y		Tumour cells	67.43	3.58	Mesothelial cells	63.86
PABPC1	0.51	1	0.988	1.77741e-08	P5.1_vs_P5.2					T cells	86.91	0.17	Tumour cells	86.74
ATP2B4	-0.5	0.728	0.798	0.00566322	P5.1_vs_P5.2			Y		Fibro3 (RAMP1, CFD)	9.68	0.59	Endothelial cells	9.09
CA12	-0.5	0.333	0.643	0.000907957	P5.1_vs_P5.2			Y		Mesothelial cells	3.61	1.22	Fibro5 (FN1, COL3A1)	2.4
SUB1	-0.5	0.781	0.869	0.000335298	P5.1_vs_P5.2					B/Plasma cells	64.29	1.11	Tumour cells	63.18
RPL23	-0.51	1	1	4.1739e-12	P5.1_vs_P5.2					Fibro1 (EIF4A3, STAR)	96.17	0.07	Fibro2 (RBP1, DCN)	96.1
ZFP36L2	-0.51	0.93	0.988	1.24441e-05	P5.1_vs_P5.2					Fibro1 (EIF4A3, STAR)	80.13	5.16	T cells	74.97
BCAM	-0.52	0.579	0.798	0.000524401	P5.1_vs_P5.2		Y	Y		Tumour cells	86.74	15.66	Mesothelial cells	71.08
GAPDH	-0.53	1	1	4.55669e-15	P5.1_vs_P5.2				Y	Tumour cells	98.85	3.43	T cells	95.43
PABPC1L	-0.53	0.202	0.548	0.000187013	P5.1_vs_P5.2					Tumour cells	3.11	1.9	Mesothelial cells	1.2
SRRM2	-0.53	0.737	0.917	5.22968e-06	P5.1_vs_P5.2					Tumour cells	38.79	0.05	Endothelial cells	38.74
VPS28	-0.53	0.711	0.881	5.37359e-06	P5.1_vs_P5.2					Tumour cells	48.12	10.48	Fibro3 (RAMP1, CFD)	37.63
MT-ND2	-0.54	0.816	0.988	0.0267505	P5.1_vs_P5.2					Myofibroblasts	99.91	0.31	Mesothelial cells	99.6
ALPP	-0.55	0.044	0.524	1.16532e-10	P5.1_vs_P5.2				Y	Tumour cells	0.33	0.33	B/Plasma cells	0
DDAH2	-0.55	0.535	0.762	0.000123305	P5.1_vs_P5.2					Fibro3 (RAMP1, CFD)	45.7	7.89	Tumour cells	37.81
RHEX	-0.55	0.228	0.667	2.186e-07	P5.1_vs_P5.2					Tumour cells	3.76	2.49	Macrophages	1.27
RNASET2	-0.55	0.851	0.964	2.21336e-07	P5.1_vs_P5.2				Y	Macrophages	64.65	5.08	Tumour cells	59.57
CLDN3	-0.56	0.658	0.81	0.00043314	P5.1_vs_P5.2			Y		Tumour cells	67.92	66.32	Mesothelial cells	1.61
PLXNB1	-0.56	0.561	0.833	1.21913e-05	P5.1_vs_P5.2		Y	Y	Y	Mesothelial cells	12.05	0.1	Tumour cells	11.95
PTMS	-0.56	0.632	0.881	4.47177e-07	P5.1_vs_P5.2					Endothelial cells	63.45	3.63	Myofibroblasts	59.82
SPIN1	-0.56	0.368	0.667	3.80018e-05	P5.1_vs_P5.2					Tumour cells	13.75	4.16	Fibro5 (FN1, COL3A1)	9.59
GSN	-0.57	0.816	0.964	3.69868e-05	P5.1_vs_P5.2				Y	Endothelial cells	84.81	7.93	Fibro3 (RAMP1, CFD)	76.88
CPSF1	-0.58	0.623	0.821	5.6117e-05	P5.1_vs_P5.2					Tumour cells	6.22	2.73	Fibro5 (FN1, COL3A1)	3.49
DMKN	-0.58	0.404	0.798	5.67065e-09	P5.1_vs_P5.2				Y	Tumour cells	46.81	5.04	Mesothelial cells	41.77
EEF1D	-0.58	0.991	1	2.13653e-10	P5.1_vs_P5.2					Mesothelial cells	92.77	3.57	Tumour cells	89.2
RBM38	-0.58	0.64	0.845	3.04177e-06	P5.1_vs_P5.2					T cells	30.37	14.66	Tumour cells	15.71
FLOT1	-0.59	0.518	0.75	0.000169686	P5.1_vs_P5.2		Y			Endothelial cells	29.23	6.64	Tumour cells	22.59
KLK6	-0.59	0.237	0.679	7.7008e-08	P5.1_vs_P5.2				Y	Tumour cells	33.22	31.22	Mesothelial cells	2.01
PSAT1	-0.59	0.298	0.702	4.82122e-07	P5.1_vs_P5.2					Tumour cells	16.04	14.79	Fibro4 (CCL2)	1.24
LSM8	-0.6	0.711	0.893	5.88218e-07	P5.1_vs_P5.2					Fibro5 (FN1, COL3A1)	18.95	2.89	Mesothelial cells	16.06
SCRIB	-0.6	0.596	0.845	5.55107e-07	P5.1_vs_P5.2					Tumour cells	8.51	6.68	Endothelial cells	1.83
AFDN	-0.61	0.36	0.702	1.54761e-06	P5.1_vs_P5.2	Y				Tumour cells	21.44	4.36	Endothelial cells	17.08
SCD	-0.61	0.588	1	8.45645e-09	P5.1_vs_P5.2					Macrophages	3.5	1.98	Fibro5 (FN1, COL3A1)	1.53
MLLT6	-0.62	0.544	0.774	6.4475e-07	P5.1_vs_P5.2					Endothelial cells	12.45	0.01	Tumour cells	12.44
PCGF2	-0.62	0.114	0.607	2.63561e-10	P5.1_vs_P5.2					Endothelial cells	12.45	3.28	Tumour cells	9.17
TPM2	-0.62	0.368	0.75	3.71235e-07	P5.1_vs_P5.2				Y	Myofibroblasts	93.02	27.44	Fibro5 (FN1, COL3A1)	65.58
C20orf204	-0.63	0.088	0.571	4.82973e-10	P5.1_vs_P5.2					Tumour cells	6.55	2.98	B/Plasma cells	3.57
S100A1	-0.64	0.158	0.548	5.65978e-06	P5.1_vs_P5.2					Tumour cells	53.85	51.44	Mesothelial cells	2.41
KLK5	-0.66	0.018	0.548	1.89846e-13	P5.1_vs_P5.2				Y	Tumour cells	7.69	5.28	Mesothelial cells	2.41
L1CAM	-0.67	0.184	0.714	8.24836e-12	P5.1_vs_P5.2	Y	Y	Y		Tumour cells	0.65	0.44	Fibro5 (FN1, COL3A1)	0.22
SNCG	-0.67	0.456	0.821	1.0259e-07	P5.1_vs_P5.2					Myofibroblasts	37.9	3.2	Tumour cells	34.7
KLK10	-0.68	0.623	0.821	5.65278e-06	P5.1_vs_P5.2				Y	Tumour cells	17.51	7.47	Mesothelial cells	10.04
NRBP2	-0.68	0.368	0.726	1.71458e-08	P5.1_vs_P5.2					Tumour cells	7.36	3.75	Mesothelial cells	3.61
EPS8L1	-0.7	0.316	0.75	7.34148e-09	P5.1_vs_P5.2					Mesothelial cells	19.28	1.6	Tumour cells	17.68
MROH6	-0.71	0.447	0.786	4.4017e-09	P5.1_vs_P5.2					Mesothelial cells	3.21	0.27	Tumour cells	2.95
IGFBP2	-0.75	0.693	0.929	1.1214e-08	P5.1_vs_P5.2				Y	Fibro5 (FN1, COL3A1)	72.55	10.72	Fibro3 (RAMP1, CFD)	61.83
KRT17	-0.75	0.202	0.655	1.55774e-08	P5.1_vs_P5.2				Y	Tumour cells	37.32	36.23	Fibro5 (FN1, COL3A1)	1.09
MFGE8	-0.76	0.404	0.786	1.39431e-08	P5.1_vs_P5.2	Y			Y	Myofibroblasts	81.43	11	Fibro3 (RAMP1, CFD)	70.43
PAX8	-0.79	0.158	0.702	1.37776e-12	P5.1_vs_P5.2					Tumour cells	39.12	29.08	Mesothelial cells	10.04
TAGLN	-0.79	0.675	0.988	1.44716e-13	P5.1_vs_P5.2					Myofibroblasts	98.61	24.96	Fibro3 (RAMP1, CFD)	73.66
INHBB	-0.84	0.14	0.631	8.72992e-11	P5.1_vs_P5.2	Y			Y	Endothelial cells	5.8	1.21	Tumour cells	4.58
THY1	-0.86	0.447	0.893	1.76529e-15	P5.1_vs_P5.2		Y	Y		Fibro5 (FN1, COL3A1)	45.97	26.29	Mesothelial cells	19.68
ADIRF	-0.88	0.763	0.917	4.73487e-12	P5.1_vs_P5.2					Myofibroblasts	99.06	23.56	Mesothelial cells	75.5
MMP7	-0.92	0.456	0.857	8.75818e-09	P5.1_vs_P5.2	Y			Y	Tumour cells	42.23	40.92	Fibro5 (FN1, COL3A1)	1.31
ALPG	-1.05	0.14	0.774	5.4179e-18	P5.1_vs_P5.2					Tumour cells	0.98	0.98	B/Plasma cells	0
PTGS1	-1.17	0.544	0.917	3.97411e-18	P5.1_vs_P5.2					Tumour cells	23.57	9.11	Mesothelial cells	14.46
IGHM	-1.31	0.737	0.952	1.10573e-09	P5.1_vs_P5.2					B/Plasma cells	32.14	30.87	T cells	1.27

## Sheet: P6
	Differential expression					Gene type				Presence in scRNA-seq dataset
Gene	avg_logFC	pct.1	pct.2	p_val_adj	pair of malignant subclones	ligand?	receptor?	plasma membrane?	secreted?	top cell type	detection rate	difference with the 2nd	top 2nd cell type	detection rate 2nd
IGHM	2.23	1	0.483	1.35396e-10	P6.2_vs_P6.1					B/Plasma cells	32.14	30.87	T cells	1.27
COL9A2	2.18	1	0.328	1.17117e-11	P6.2_vs_P6.1	Y			Y	Tumour cells	7.86	6.26	Macrophages	1.59
IGFBP3	1.67	1	0.741	1.53918e-10	P6.2_vs_P6.1				Y	Fibro5 (FN1, COL3A1)	39.65	5.38	Fibro2 (RBP1, DCN)	34.27
SLPI	1.56	1	0.603	1.83079e-10	P6.2_vs_P6.1	Y			Y	Tumour cells	88.54	8.62	Mesothelial cells	79.92
WFDC2	1.51	1	0.966	2.02015e-10	P6.2_vs_P6.1				Y	Tumour cells	84.94	64.46	Mesothelial cells	20.48
FN1	1.4	1	0.534	2.06223e-09	P6.2_vs_P6.1	Y			Y	Fibro5 (FN1, COL3A1)	58.39	25.5	Endothelial cells	32.89
ID4	1.27	1	0.517	2.0915e-10	P6.2_vs_P6.1					Myofibroblasts	55.39	0.55	Fibro3 (RAMP1, CFD)	54.84
TSPAN1	1.24	1	0.397	5.95316e-09	P6.2_vs_P6.1		Y	Y		Tumour cells	33.22	31.21	Endothelial cells	2.01
IGLC3	1.15	1	1	0.000103742	P6.2_vs_P6.1					B/Plasma cells	35.71	29.49	Tumour cells	6.22
CP	1.14	0.903	0.121	9.9891e-10	P6.2_vs_P6.1	Y			Y	Tumour cells	15.88	12.3	B/Plasma cells	3.57
VIM	1.09	1	1	4.09145e-10	P6.2_vs_P6.1	Y			Y	Fibro3 (RAMP1, CFD)	100	0	Fibro5 (FN1, COL3A1)	100
IGHG3	1.05	1	1	0.00501283	P6.2_vs_P6.1					B/Plasma cells	89.29	84.87	Mesothelial cells	4.42
PEA15	1.05	1	0.569	4.30498e-09	P6.2_vs_P6.1					Tumour cells	25.37	1.16	Macrophages	24.2
RNF144B	1.04	0.935	0.19	6.09057e-10	P6.2_vs_P6.1			Y		Macrophages	11.78	4.28	Endothelial cells	7.5
MECOM	1.01	0.935	0.052	4.147e-12	P6.2_vs_P6.1					Endothelial cells	14.89	4.41	Tumour cells	10.47
RPLP0	0.99	1	1	1.68936e-10	P6.2_vs_P6.1					Mesothelial cells	99.6	0.2	Fibro1 (EIF4A3, STAR)	99.4
CLDN4	0.98	1	0.448	1.74187e-06	P6.2_vs_P6.1			Y		Tumour cells	82.49	76.01	T cells	6.48
NFIA	0.92	0.935	0.172	2.14261e-09	P6.2_vs_P6.1					Mesothelial cells	34.14	5.51	Fibro4 (CCL2)	28.63
TSC22D1	0.92	1	0.759	1.50183e-08	P6.2_vs_P6.1					Endothelial cells	74.56	10.04	Myofibroblasts	64.52
FOXP4	0.89	1	0.603	1.57952e-07	P6.2_vs_P6.1					Tumour cells	5.73	3.33	Fibro5 (FN1, COL3A1)	2.4
THSD4	0.88	0.871	0.138	1.26162e-08	P6.2_vs_P6.1				Y	Mesothelial cells	12.05	1.25	Tumour cells	10.8
ALPL	0.87	0.839	0.069	4.47336e-09	P6.2_vs_P6.1			Y		Endothelial cells	2.44	1.79	Fibro5 (FN1, COL3A1)	0.65
FBL	0.87	1	0.983	1.0032e-08	P6.2_vs_P6.1					Tumour cells	45.01	12.55	Fibro1 (EIF4A3, STAR)	32.46
FBN2	0.87	0.871	0.086	1.50345e-09	P6.2_vs_P6.1				Y	Mesothelial cells	0.8	0.17	Macrophages	0.64
WLS	0.87	0.935	0.759	0.000102658	P6.2_vs_P6.1					Fibro5 (FN1, COL3A1)	15.47	3.46	Fibro2 (RBP1, DCN)	12.01
KRT7	0.85	0.968	0.672	3.10095e-06	P6.2_vs_P6.1					Tumour cells	70.87	25.49	Mesothelial cells	45.38
CCDC146	0.83	0.871	0.19	4.79557e-07	P6.2_vs_P6.1					Tumour cells	15.06	13.35	Endothelial cells	1.71
AGRN	0.81	0.968	0.5	1.33535e-06	P6.2_vs_P6.1	Y		Y	Y	Tumour cells	18.33	2.67	Mesothelial cells	15.66
DEK	0.81	0.968	0.552	1.1062e-05	P6.2_vs_P6.1					Myofibroblasts	31.95	4.78	Tumour cells	27.17
RPL13A	0.8	1	1	3.66196e-09	P6.2_vs_P6.1					Fibro1 (EIF4A3, STAR)	100	0	Fibro2 (RBP1, DCN)	100
CRIP1	0.79	0.935	0.569	5.60789e-05	P6.2_vs_P6.1					T cells	53.88	4.48	Mesothelial cells	49.4
RPS10	0.79	1	0.983	1.19353e-08	P6.2_vs_P6.1					Tumour cells	97.05	7.09	Mesothelial cells	89.96
SNRPF	0.79	0.968	0.603	1.60244e-05	P6.2_vs_P6.1					Tumour cells	49.43	20.51	Mesothelial cells	28.92
ARL4C	0.78	0.935	0.534	6.62699e-05	P6.2_vs_P6.1					Macrophages	31.21	1.1	T cells	30.11
PTMA	0.78	1	1	4.56538e-09	P6.2_vs_P6.1	Y				Mesothelial cells	100	0	Myofibroblasts	100
SLC34A2	0.78	0.774	0.034	6.49418e-09	P6.2_vs_P6.1			Y		Tumour cells	17.68	17.04	Macrophages	0.64
RPS11	0.77	1	1	2.09994e-08	P6.2_vs_P6.1					Fibro2 (RBP1, DCN)	98.17	0.13	Tumour cells	98.04
RPS8	0.77	1	1	7.70428e-10	P6.2_vs_P6.1					Fibro2 (RBP1, DCN)	100	0	Fibro3 (RAMP1, CFD)	100
RPS13	0.76	1	1	9.68225e-10	P6.2_vs_P6.1					Fibro1 (EIF4A3, STAR)	99.88	0.18	Fibro2 (RBP1, DCN)	99.7
BCAM	0.75	1	0.828	7.84155e-06	P6.2_vs_P6.1		Y	Y		Tumour cells	86.74	15.66	Mesothelial cells	71.08
LRIG1	0.74	0.968	0.345	5.0909e-07	P6.2_vs_P6.1			Y		Tumour cells	4.75	0.41	Endothelial cells	4.33
PAM	0.74	0.839	0.138	1.79787e-06	P6.2_vs_P6.1				Y	Fibro5 (FN1, COL3A1)	23.97	8.09	Tumour cells	15.88
RPS18	0.74	1	1	5.71884e-10	P6.2_vs_P6.1					Endothelial cells	100	0	Fibro1 (EIF4A3, STAR)	100
SERPINE2	0.73	0.871	0.224	1.53422e-06	P6.2_vs_P6.1	Y			Y	Fibro2 (RBP1, DCN)	37.74	6.51	Fibro1 (EIF4A3, STAR)	31.23
SLC25A3	0.73	1	0.845	1.5466e-06	P6.2_vs_P6.1					Tumour cells	65.3	11.57	Myofibroblasts	53.74
RPS27	0.72	1	1	7.96717e-09	P6.2_vs_P6.1					Fibro1 (EIF4A3, STAR)	100	0	Fibro2 (RBP1, DCN)	100
TUBB	0.71	1	1	2.7455e-07	P6.2_vs_P6.1					Fibro3 (RAMP1, CFD)	80.65	4.83	Fibro5 (FN1, COL3A1)	75.82
ZFP36L2	0.71	0.968	0.638	8.35501e-05	P6.2_vs_P6.1					Fibro1 (EIF4A3, STAR)	80.13	5.16	T cells	74.97
CD24	0.7	1	0.414	3.13589e-06	P6.2_vs_P6.1	Y		Y		Tumour cells	61.05	37.39	Fibro3 (RAMP1, CFD)	23.66
CLU	0.7	1	0.672	0.000227995	P6.2_vs_P6.1				Y	Tumour cells	91.16	19.96	Endothelial cells	71.2
WTIP	0.7	0.968	0.5	0.000203457	P6.2_vs_P6.1					Myofibroblasts	10.96	4.25	Tumour cells	6.71
CLDN6	0.69	0.645	0.121	0.000752223	P6.2_vs_P6.1			Y		Tumour cells	1.96	1.95	Fibro1 (EIF4A3, STAR)	0.01
ITGB8	0.68	0.935	0.362	0.000235233	P6.2_vs_P6.1		Y	Y		Tumour cells	15.22	3.93	Fibro3 (RAMP1, CFD)	11.29
FZD10	0.66	0.806	0.103	3.34939e-07	P6.2_vs_P6.1		Y	Y		Myofibroblasts	0.54	0.12	Fibro4 (CCL2)	0.41
IFI27	0.66	1	0.672	0.00321702	P6.2_vs_P6.1					Endothelial cells	94.75	37.89	Fibro5 (FN1, COL3A1)	56.86
STMN1	0.66	1	0.828	0.000185161	P6.2_vs_P6.1					Fibro1 (EIF4A3, STAR)	52.53	6.47	Fibro4 (CCL2)	46.06
IGFBP5	0.65	1	0.879	6.45294e-05	P6.2_vs_P6.1				Y	Fibro2 (RBP1, DCN)	88.84	1.25	Fibro1 (EIF4A3, STAR)	87.59
RPL27A	0.65	1	1	4.07197e-08	P6.2_vs_P6.1					Fibro4 (CCL2)	100	0	Mesothelial cells	100
RPL28	0.65	1	0.948	6.73422e-06	P6.2_vs_P6.1					T cells	100	0.16	Tumour cells	99.84
IFITM3	0.64	1	0.983	6.0653e-06	P6.2_vs_P6.1			Y		Mesothelial cells	97.19	0.13	Tumour cells	97.05
LAMB3	0.64	0.806	0.241	0.000356732	P6.2_vs_P6.1				Y	Tumour cells	22.91	19.3	Mesothelial cells	3.61
MSI1	0.64	0.839	0.138	5.13825e-07	P6.2_vs_P6.1					Tumour cells	4.75	2.74	Mesothelial cells	2.01
RPLP2	0.64	1	1	6.4074e-10	P6.2_vs_P6.1					Fibro3 (RAMP1, CFD)	100	0	Fibro4 (CCL2)	100
ACKR3	0.63	0.935	0.534	0.00179125	P6.2_vs_P6.1		Y	Y		Fibro5 (FN1, COL3A1)	9.8	5.46	Myofibroblasts	4.34
DDAH2	0.63	0.968	0.672	0.00426446	P6.2_vs_P6.1					Fibro3 (RAMP1, CFD)	45.7	7.89	Tumour cells	37.81
LIX1	0.63	0.71	0.034	1.99996e-07	P6.2_vs_P6.1					Tumour cells	0.65	0.65	B/Plasma cells	0
PROM1	0.63	0.71	0	5.47145e-09	P6.2_vs_P6.1			Y		Tumour cells	1.96	1.83	Myofibroblasts	0.13
RAB11FIP4	0.63	0.839	0.276	0.000386712	P6.2_vs_P6.1					Tumour cells	3.6	1.31	T cells	2.29
RPS12	0.63	1	1	3.45944e-08	P6.2_vs_P6.1					Fibro3 (RAMP1, CFD)	100	0	Fibro4 (CCL2)	100
S100A11	0.63	1	0.948	1.3875e-05	P6.2_vs_P6.1					Macrophages	91.4	11.37	Tumour cells	80.03
SOX12	0.63	0.839	0.241	0.000124436	P6.2_vs_P6.1					Tumour cells	5.4	3.39	Mesothelial cells	2.01
ANXA2	0.62	1	0.897	2.93055e-06	P6.2_vs_P6.1	Y			Y	Tumour cells	82.32	3.61	Mesothelial cells	78.71
ID1	0.62	0.839	0.414	0.0305754	P6.2_vs_P6.1					Endothelial cells	71.02	25.64	Mesothelial cells	45.38
H3F3A	0.61	1	1	9.77201e-07	P6.2_vs_P6.1					Tumour cells	94.76	6.23	Macrophages	88.54
LGR6	0.61	0.71	0.103	3.69002e-05	P6.2_vs_P6.1		Y	Y		Tumour cells	9	5.78	Myofibroblasts	3.22
CRIP2	0.6	1	0.879	0.0004833	P6.2_vs_P6.1					Endothelial cells	69.49	9.1	Tumour cells	60.39
LTBP4	0.6	1	0.931	0.000409208	P6.2_vs_P6.1				Y	Fibro3 (RAMP1, CFD)	41.94	7.3	Fibro2 (RBP1, DCN)	34.63
RPL18	0.6	1	1	8.34132e-08	P6.2_vs_P6.1					Fibro2 (RBP1, DCN)	100	0	Fibro3 (RAMP1, CFD)	100
RPL6	0.6	1	1	4.15144e-07	P6.2_vs_P6.1					Fibro3 (RAMP1, CFD)	100	0.24	Fibro2 (RBP1, DCN)	99.76
RPS6	0.6	1	1	1.1993e-07	P6.2_vs_P6.1					Endothelial cells	100	0	Fibro1 (EIF4A3, STAR)	100
SF3A3	0.6	0.839	0.276	0.000787138	P6.2_vs_P6.1					Tumour cells	11.78	4.46	Endothelial cells	7.32
KIAA1217	0.59	0.871	0.483	0.00460966	P6.2_vs_P6.1					Tumour cells	13.91	4.98	Fibro5 (FN1, COL3A1)	8.93
EBNA1BP2	0.58	0.871	0.379	0.000926305	P6.2_vs_P6.1					Tumour cells	24.88	12.46	Fibro5 (FN1, COL3A1)	12.42
GCSH	0.58	0.839	0.31	0.00305962	P6.2_vs_P6.1				Y	Tumour cells	40.59	25.34	Fibro5 (FN1, COL3A1)	15.25
MARCKSL1	0.58	1	0.741	0.00123905	P6.2_vs_P6.1					Fibro1 (EIF4A3, STAR)	71.49	9.67	Fibro4 (CCL2)	61.83
C19orf33	0.57	0.968	0.862	0.0255572	P6.2_vs_P6.1					Tumour cells	84.29	22.04	Mesothelial cells	62.25
CDH1	0.57	0.839	0.207	8.72137e-05	P6.2_vs_P6.1	Y		Y	Y	Tumour cells	23.9	16.75	B/Plasma cells	7.14
PABPC4	0.57	0.935	0.672	0.0307024	P6.2_vs_P6.1					Macrophages	28.98	6.23	Tumour cells	22.75
RPL18A	0.57	1	1	2.42398e-06	P6.2_vs_P6.1					Fibro3 (RAMP1, CFD)	100	0	Fibro4 (CCL2)	100
RPS19	0.57	1	1	4.48493e-07	P6.2_vs_P6.1	Y				Fibro3 (RAMP1, CFD)	100	0	Fibro4 (CCL2)	100
SNRPD2	0.57	1	0.914	2.73535e-05	P6.2_vs_P6.1					Tumour cells	78.72	18.08	Mesothelial cells	60.64
TMPO	0.57	0.806	0.31	0.0200676	P6.2_vs_P6.1					Endothelial cells	6.59	0.05	Fibro5 (FN1, COL3A1)	6.54
WNT7A	0.57	0.613	0	5.68581e-07	P6.2_vs_P6.1	Y			Y	Tumour cells	3.76	3.64	T cells	0.13
FAM107A	0.56	0.903	0.448	0.00773465	P6.2_vs_P6.1					Endothelial cells	25.32	6.5	Tumour cells	18.82
MEX3A	0.56	0.581	0.103	0.0132384	P6.2_vs_P6.1					B/Plasma cells	3.57	0.25	Fibro4 (CCL2)	3.32
NDUFS5	0.56	1	0.828	0.00190867	P6.2_vs_P6.1					Tumour cells	74.3	11.25	Mesothelial cells	63.05
RPS24	0.56	1	0.983	1.50171e-08	P6.2_vs_P6.1					Fibro3 (RAMP1, CFD)	100	0	Fibro4 (CCL2)	100
SNRPE	0.56	1	0.828	0.00130773	P6.2_vs_P6.1					Tumour cells	51.39	16.85	Mesothelial cells	34.54
CDH2	0.55	0.613	0.086	0.00171391	P6.2_vs_P6.1			Y		Tumour cells	10.15	3.32	Mesothelial cells	6.83
HNRNPA1	0.55	1	0.983	3.30411e-05	P6.2_vs_P6.1					Fibro1 (EIF4A3, STAR)	97.73	0.66	Fibro2 (RBP1, DCN)	97.07
LRRN2	0.55	0.968	0.569	0.00964915	P6.2_vs_P6.1				Y	Tumour cells	1.8	0.28	Fibro5 (FN1, COL3A1)	1.53
TM4SF1	0.55	0.71	0.086	3.13367e-05	P6.2_vs_P6.1			Y		Endothelial cells	89.63	15.16	Tumour cells	74.47
TUBB2B	0.55	0.871	0.362	0.0195551	P6.2_vs_P6.1					Fibro3 (RAMP1, CFD)	11.83	7.47	Fibro5 (FN1, COL3A1)	4.36
XPR1	0.55	0.871	0.328	0.00318774	P6.2_vs_P6.1			Y		Tumour cells	7.69	4.48	Mesothelial cells	3.21
BCAT1	0.54	1	0.466	0.0205198	P6.2_vs_P6.1					Tumour cells	11.95	2.71	Mesothelial cells	9.24
EIF3F	0.54	0.903	0.5	0.00590864	P6.2_vs_P6.1					Fibro1 (EIF4A3, STAR)	58.37	0.28	Fibro4 (CCL2)	58.09
LRRC41	0.54	0.613	0.086	0.000986297	P6.2_vs_P6.1					Mesothelial cells	10.84	0.04	Tumour cells	10.8
MEAF6	0.54	0.903	0.448	0.00292816	P6.2_vs_P6.1					Tumour cells	24.88	5.92	Fibro5 (FN1, COL3A1)	18.95
MT-CO1	0.54	1	1	0.000115171	P6.2_vs_P6.1					Endothelial cells	100	0	Fibro4 (CCL2)	100
NSMF	0.54	0.774	0.207	0.000633087	P6.2_vs_P6.1					Tumour cells	6.87	3.82	Fibro5 (FN1, COL3A1)	3.05
RPLP1	0.54	1	1	4.08502e-06	P6.2_vs_P6.1					Fibro1 (EIF4A3, STAR)	100	0	Fibro2 (RBP1, DCN)	100
SCARA3	0.54	0.613	0.069	0.00032192	P6.2_vs_P6.1					Tumour cells	37.81	29.37	Mesothelial cells	8.43
SOX17	0.54	0.806	0.19	0.000279265	P6.2_vs_P6.1					Endothelial cells	44.05	2.81	Tumour cells	41.24
RPL37A	0.53	1	1	1.68809e-06	P6.2_vs_P6.1					Tumour cells	100	0.18	Fibro2 (RBP1, DCN)	99.82
HSP90AB1	0.52	1	1	5.33402e-07	P6.2_vs_P6.1					Tumour cells	97.71	1.04	Fibro1 (EIF4A3, STAR)	96.67
IDH3B	0.52	0.903	0.379	0.0269204	P6.2_vs_P6.1					Tumour cells	20.46	3.32	Myofibroblasts	17.14
PLPP3	0.52	0.968	0.621	0.0162015	P6.2_vs_P6.1					Fibro3 (RAMP1, CFD)	25.81	4.46	Fibro5 (FN1, COL3A1)	21.35
POLR2L	0.52	1	0.914	0.00102619	P6.2_vs_P6.1					Tumour cells	72.83	10.98	Mesothelial cells	61.85
PTPN6	0.52	0.71	0.155	0.0015638	P6.2_vs_P6.1					Macrophages	14.97	10.9	T cells	4.07
PTPRF	0.52	1	0.897	0.00753567	P6.2_vs_P6.1		Y	Y	Y	Mesothelial cells	26.51	4.9	Tumour cells	21.6
SCUBE3	0.52	0.742	0.224	0.0042886	P6.2_vs_P6.1				Y	Myofibroblasts	0.89	0.48	Fibro4 (CCL2)	0.41
RPS16	0.51	1	1	1.65564e-07	P6.2_vs_P6.1					Fibro2 (RBP1, DCN)	99.88	0.1	Fibro1 (EIF4A3, STAR)	99.78
RPL23A	0.5	1	1	5.73216e-05	P6.2_vs_P6.1					Fibro2 (RBP1, DCN)	100	0	Fibro4 (CCL2)	100
RPS27A	0.5	1	1	2.09191e-06	P6.2_vs_P6.1					Fibro2 (RBP1, DCN)	100	0	Fibro3 (RAMP1, CFD)	100
SLC7A8	-0.5	0	0.534	0.0138712	P6.2_vs_P6.1			Y		Fibro3 (RAMP1, CFD)	10.22	2.52	Tumour cells	7.69
TRIM29	-0.5	0	0.534	0.0151508	P6.2_vs_P6.1					Tumour cells	5.89	4.69	Mesothelial cells	1.2
PTTG1IP	-0.51	0.548	0.914	0.0400751	P6.2_vs_P6.1					Endothelial cells	35.2	3.48	Mesothelial cells	31.73
FYN	-0.52	0.032	0.621	0.00280985	P6.2_vs_P6.1					T cells	37.74	21.07	Fibro3 (RAMP1, CFD)	16.67
IQSEC3	-0.52	0	0.552	0.00825369	P6.2_vs_P6.1					Tumour cells	2.13	0.47	Fibro4 (CCL2)	1.66
CD63	-0.53	0.968	0.983	0.00887279	P6.2_vs_P6.1		Y	Y		Fibro5 (FN1, COL3A1)	94.77	3.12	Tumour cells	91.65
DPP6	-0.53	0	0.552	0.00862244	P6.2_vs_P6.1			Y		Fibro3 (RAMP1, CFD)	11.29	8.84	Tumour cells	2.45
SLC22A23	-0.53	0.065	0.621	0.0122249	P6.2_vs_P6.1			Y		Tumour cells	2.29	0.14	Fibro3 (RAMP1, CFD)	2.15
CREG1	-0.54	0.677	0.931	0.0254366	P6.2_vs_P6.1				Y	Macrophages	34.71	12.49	Fibro5 (FN1, COL3A1)	22.22
LINC01287	-0.54	0	0.534	0.0171148	P6.2_vs_P6.1					undetected
SUMO3	-0.54	0.323	0.81	0.0116464	P6.2_vs_P6.1					Tumour cells	28.64	8.6	Fibro5 (FN1, COL3A1)	20.04
CTSD	-0.56	0.903	0.983	0.0370601	P6.2_vs_P6.1				Y	Macrophages	63.06	20.57	Fibro5 (FN1, COL3A1)	42.48
QSOX1	-0.56	0.613	0.879	0.0435252	P6.2_vs_P6.1				Y	Fibro5 (FN1, COL3A1)	27.45	1.75	Mesothelial cells	25.7
TRAM1	-0.56	0.161	0.741	0.0189434	P6.2_vs_P6.1					B/Plasma cells	50	17.07	Mesothelial cells	32.93
AGPAT3	-0.57	0.097	0.672	0.0128789	P6.2_vs_P6.1					Macrophages	4.78	1.99	Tumour cells	2.78
KLC1	-0.58	0.419	0.828	0.0332282	P6.2_vs_P6.1					Endothelial cells	11.65	0.94	B/Plasma cells	10.71
LSS	-0.58	0.065	0.638	0.00643138	P6.2_vs_P6.1					Fibro5 (FN1, COL3A1)	3.49	0.3	Macrophages	3.18
KCNH2	-0.59	0	0.621	0.000711249	P6.2_vs_P6.1			Y		Tumour cells	0.98	0.74	Fibro2 (RBP1, DCN)	0.24
P4HB	-0.59	0.903	0.966	0.00196491	P6.2_vs_P6.1				Y	Fibro5 (FN1, COL3A1)	59.04	19.76	B/Plasma cells	39.29
STMN3	-0.59	0.032	0.655	0.000757277	P6.2_vs_P6.1					Mesothelial cells	14.46	0.51	Fibro5 (FN1, COL3A1)	13.94
TNFRSF1A	-0.59	0.387	0.845	0.0128137	P6.2_vs_P6.1		Y	Y	Y	Mesothelial cells	34.14	7.34	Fibro5 (FN1, COL3A1)	26.8
CD248	-0.6	0.065	0.638	0.00649694	P6.2_vs_P6.1		Y	Y		Fibro5 (FN1, COL3A1)	15.03	5.36	Fibro3 (RAMP1, CFD)	9.68
HOMER3	-0.6	0.194	0.724	0.0374268	P6.2_vs_P6.1				Y	Macrophages	6.05	0.49	Tumour cells	5.56
LPAR3	-0.6	0	0.517	0.0317003	P6.2_vs_P6.1		Y	Y		Tumour cells	1.64	1.33	Fibro2 (RBP1, DCN)	0.3
PMP22	-0.6	0.129	0.724	0.00527083	P6.2_vs_P6.1			Y		Fibro3 (RAMP1, CFD)	37.1	1.58	Fibro5 (FN1, COL3A1)	35.51
HSP90AA1	-0.61	0.968	0.983	0.00149045	P6.2_vs_P6.1	Y			Y	Tumour cells	92.47	4.02	Fibro1 (EIF4A3, STAR)	88.45
KIRREL2	-0.61	0.032	0.621	0.0031425	P6.2_vs_P6.1			Y		undetected
NCEH1	-0.61	0.194	0.707	0.0273135	P6.2_vs_P6.1					Tumour cells	7.36	4.18	Macrophages	3.18
TMBIM6	-0.61	0.903	1	0.000426297	P6.2_vs_P6.1					B/Plasma cells	67.86	9.1	Tumour cells	58.76
CTSZ	-0.62	0.161	0.741	0.0162858	P6.2_vs_P6.1					Macrophages	62.1	42.06	Fibro5 (FN1, COL3A1)	20.04
NRP1	-0.62	0.097	0.621	0.037254	P6.2_vs_P6.1		Y	Y	Y	Endothelial cells	15.31	8.68	Fibro4 (CCL2)	6.64
COL16A1	-0.63	0.065	0.603	0.0229655	P6.2_vs_P6.1				Y	Fibro5 (FN1, COL3A1)	32.9	20.03	Fibro4 (CCL2)	12.86
DPEP3	-0.63	0	0.517	0.0312167	P6.2_vs_P6.1				Y	undetected
DSG2	-0.63	0.161	0.81	0.000145296	P6.2_vs_P6.1	Y	Y	Y		Tumour cells	9	0.17	Mesothelial cells	8.84
GALNT2	-0.63	0.581	0.914	0.00600369	P6.2_vs_P6.1				Y	B/Plasma cells	14.29	5.14	Fibro5 (FN1, COL3A1)	9.15
LMNA	-0.63	0.194	0.741	0.0114965	P6.2_vs_P6.1					Fibro4 (CCL2)	80.08	2.9	Endothelial cells	77.18
PPP2R5C	-0.63	0.226	0.776	0.005045	P6.2_vs_P6.1					T cells	37.23	22.94	B/Plasma cells	14.29
RCN1	-0.63	0.452	0.879	0.00751442	P6.2_vs_P6.1					Fibro5 (FN1, COL3A1)	40.74	14.4	Fibro3 (RAMP1, CFD)	26.34
GLG1	-0.64	0.29	0.828	0.00284837	P6.2_vs_P6.1	Y		Y		Fibro5 (FN1, COL3A1)	18.74	2.67	Mesothelial cells	16.06
MAF	-0.64	0.129	0.759	0.00195998	P6.2_vs_P6.1					Fibro3 (RAMP1, CFD)	15.59	1.54	Mesothelial cells	14.06
MGAT4B	-0.64	0.645	0.966	0.00215477	P6.2_vs_P6.1					Tumour cells	11.95	5.92	Mesothelial cells	6.02
AP2M1	-0.65	1	1	1.7374e-05	P6.2_vs_P6.1					Fibro5 (FN1, COL3A1)	44.23	2.29	Fibro3 (RAMP1, CFD)	41.94
ATP1B1	-0.65	0.129	0.655	0.0458313	P6.2_vs_P6.1			Y		Tumour cells	43.54	21.41	Fibro1 (EIF4A3, STAR)	22.13
CD83	-0.65	0.129	0.672	0.0118692	P6.2_vs_P6.1			Y		Macrophages	71.97	55.81	Endothelial cells	16.17
ITGA6	-0.65	0.194	0.707	0.0183035	P6.2_vs_P6.1		Y	Y		Endothelial cells	23.37	12.89	Tumour cells	10.47
KLHDC8A	-0.65	0.097	0.672	0.015367	P6.2_vs_P6.1					Fibro1 (EIF4A3, STAR)	22.21	3.95	Fibro4 (CCL2)	18.26
NDN	-0.65	0.129	0.759	0.000487651	P6.2_vs_P6.1					Fibro3 (RAMP1, CFD)	33.33	1.96	Fibro5 (FN1, COL3A1)	31.37
PLBD1	-0.65	0.484	0.862	0.0139098	P6.2_vs_P6.1				Y	Macrophages	18.79	9.2	Fibro5 (FN1, COL3A1)	9.59
CD59	-0.66	0.516	0.931	0.00166065	P6.2_vs_P6.1	Y			Y	Endothelial cells	64.43	21.86	Mesothelial cells	42.57
ITM2C	-0.66	1	1	0.000238644	P6.2_vs_P6.1			Y		B/Plasma cells	67.86	41.5	Fibro5 (FN1, COL3A1)	26.36
SCG5	-0.66	0.065	0.621	0.00987565	P6.2_vs_P6.1				Y	Mesothelial cells	28.92	21.29	Fibro5 (FN1, COL3A1)	7.63
SPTAN1	-0.66	0.516	0.862	0.0489184	P6.2_vs_P6.1					Endothelial cells	20.74	1.07	Mesothelial cells	19.68
AQP2	-0.67	0	0.603	0.00154673	P6.2_vs_P6.1			Y		undetected
GM2A	-0.67	0	0.655	0.000177537	P6.2_vs_P6.1				Y	Macrophages	12.1	8.53	B/Plasma cells	3.57
PKDCC	-0.68	0.032	0.552	0.0388063	P6.2_vs_P6.1					Fibro5 (FN1, COL3A1)	4.79	2.1	Fibro3 (RAMP1, CFD)	2.69
PGBD5	-0.69	0	0.655	0.000230491	P6.2_vs_P6.1					Fibro3 (RAMP1, CFD)	3.23	2.57	Tumour cells	0.65
SH3KBP1	-0.69	0.194	0.828	8.12515e-05	P6.2_vs_P6.1					T cells	13.85	0.16	Macrophages	13.69
ANOS1	-0.7	0	0.655	0.000241098	P6.2_vs_P6.1	Y				Fibro5 (FN1, COL3A1)	2.83	1.23	Mesothelial cells	1.61
GRN	-0.7	0.871	1	0.00212353	P6.2_vs_P6.1	Y			Y	Macrophages	72.61	31.43	Fibro5 (FN1, COL3A1)	41.18
ISLR	-0.7	0.452	0.879	0.0238441	P6.2_vs_P6.1			Y		Fibro5 (FN1, COL3A1)	54.03	6.72	Fibro3 (RAMP1, CFD)	47.31
ITGB5	-0.7	0.548	0.931	0.000184794	P6.2_vs_P6.1		Y	Y		Fibro5 (FN1, COL3A1)	21.13	10.69	Mesothelial cells	10.44
ADGRG1	-0.71	0.065	0.724	0.00018725	P6.2_vs_P6.1		Y			Tumour cells	10.47	2.73	Endothelial cells	7.75
AKR1B1	-0.71	0.452	0.931	0.000371551	P6.2_vs_P6.1				Y	Macrophages	22.29	7.48	Fibro5 (FN1, COL3A1)	14.81
COL22A1	-0.71	0.065	0.621	0.0199393	P6.2_vs_P6.1				Y	Mesothelial cells	0.4	0.24	Tumour cells	0.16
PLD3	-0.73	0.871	1	2.24005e-05	P6.2_vs_P6.1					Fibro5 (FN1, COL3A1)	43.79	7.8	Macrophages	35.99
VCX3A	-0.73	0.129	0.724	0.00118437	P6.2_vs_P6.1					undetected
CRTAC1	-0.74	0	0.586	0.00331699	P6.2_vs_P6.1				Y	Tumour cells	9.17	7.96	Mesothelial cells	1.2
CTSL	-0.74	0.419	0.845	0.0269117	P6.2_vs_P6.1					Macrophages	52.23	5.99	Fibro3 (RAMP1, CFD)	46.24
NPHS1	-0.74	0	0.638	0.000509733	P6.2_vs_P6.1			Y	Y	Endothelial cells	1.77	0.13	Tumour cells	1.64
CPXM1	-0.75	0.258	0.862	6.87751e-05	P6.2_vs_P6.1				Y	Fibro5 (FN1, COL3A1)	24.62	4.19	Fibro3 (RAMP1, CFD)	20.43
OAF	-0.75	0.032	0.741	2.49268e-05	P6.2_vs_P6.1				Y	Fibro5 (FN1, COL3A1)	21.35	10.5	Fibro2 (RBP1, DCN)	10.85
CDC25B	-0.76	0	0.759	2.91107e-06	P6.2_vs_P6.1					Endothelial cells	3.29	0.07	Fibro3 (RAMP1, CFD)	3.23
DGKG	-0.76	0.032	0.586	0.011615	P6.2_vs_P6.1					Myofibroblasts	3.89	3.4	Tumour cells	0.49
AHNAK	-0.77	0.516	0.845	0.0347216	P6.2_vs_P6.1					Endothelial cells	34.53	4.01	Mesothelial cells	30.52
ENC1	-0.77	0.323	0.879	0.000217054	P6.2_vs_P6.1					Fibro5 (FN1, COL3A1)	7.63	3.06	Fibro4 (CCL2)	4.56
GLCE	-0.79	0.097	0.707	0.000846561	P6.2_vs_P6.1					Tumour cells	5.07	1.86	Mesothelial cells	3.21
SORL1	-0.79	0.355	0.793	0.0440567	P6.2_vs_P6.1		Y	Y		Tumour cells	20.13	7.39	Macrophages	12.74
MSI2	-0.82	0.323	0.879	3.76795e-05	P6.2_vs_P6.1					Fibro1 (EIF4A3, STAR)	12.48	0.43	Mesothelial cells	12.05
NPTX2	-0.82	0.194	0.759	0.0014012	P6.2_vs_P6.1				Y	Myofibroblasts	4.3	1.61	Endothelial cells	2.68
HEXB	-0.83	0.161	0.862	4.56502e-06	P6.2_vs_P6.1					Macrophages	25.8	3.14	Fibro5 (FN1, COL3A1)	22.66
TNFAIP2	-0.83	0.323	0.879	5.03646e-05	P6.2_vs_P6.1				Y	Macrophages	20.06	2.22	Tumour cells	17.84
MALAT1	-0.84	0.484	0.914	0.0115744	P6.2_vs_P6.1					B/Plasma cells	100	0	Endothelial cells	100
TIMP3	-0.84	0.452	0.914	0.000361189	P6.2_vs_P6.1	Y			Y	Myofibroblasts	66.98	6.64	Endothelial cells	60.34
BEX1	-0.86	0.032	0.69	0.000244543	P6.2_vs_P6.1					Tumour cells	11.78	0.54	Mesothelial cells	11.24
S100A6	-0.86	1	1	6.20071e-07	P6.2_vs_P6.1					Fibro3 (RAMP1, CFD)	96.77	1.56	Myofibroblasts	95.21
MAL	-0.89	0.065	0.776	1.61181e-05	P6.2_vs_P6.1			Y		Myofibroblasts	7.16	0.78	Tumour cells	6.38
CSTB	-0.91	0.516	1	5.68431e-07	P6.2_vs_P6.1					Macrophages	66.88	7.63	Tumour cells	59.25
DES	-0.91	0.032	0.741	2.82445e-05	P6.2_vs_P6.1					Myofibroblasts	25.91	15.06	Mesothelial cells	10.84
EMILIN3	-0.93	0.032	0.741	2.83558e-05	P6.2_vs_P6.1				Y	Fibro5 (FN1, COL3A1)	0.22	0.03	Fibro2 (RBP1, DCN)	0.18
APLP2	-0.95	0.839	1	8.30329e-07	P6.2_vs_P6.1		Y	Y		Mesothelial cells	46.18	7.01	Macrophages	39.17
MEG3	-0.95	0.097	0.759	9.23905e-05	P6.2_vs_P6.1					Fibro1 (EIF4A3, STAR)	80.3	6.44	Fibro4 (CCL2)	73.86
FXYD5	-0.96	0.065	0.776	1.54566e-05	P6.2_vs_P6.1			Y		Macrophages	61.78	4.22	T cells	57.56
PPP1R14A	-0.96	0.161	0.828	2.3175e-05	P6.2_vs_P6.1					Myofibroblasts	49.17	14.76	Fibro3 (RAMP1, CFD)	34.41
GPNMB	-0.99	0.097	0.707	0.000717465	P6.2_vs_P6.1			Y		Fibro3 (RAMP1, CFD)	32.8	2.54	Macrophages	30.25
NEAT1	-1.02	0.194	0.776	0.00114064	P6.2_vs_P6.1					Macrophages	90.76	0.83	Endothelial cells	89.93
NCAM1	-1.08	0.194	0.879	1.14544e-06	P6.2_vs_P6.1	Y	Y	Y	Y	Fibro3 (RAMP1, CFD)	6.45	2.31	Fibro5 (FN1, COL3A1)	4.14
CRYAB	-1.09	0	0.741	9.31658e-06	P6.2_vs_P6.1					Myofibroblasts	49.17	17.45	Mesothelial cells	31.73
CADM1	-1.12	0.484	0.948	1.34592e-06	P6.2_vs_P6.1	Y	Y	Y		Mesothelial cells	14.86	4.22	Tumour cells	10.64
COL6A1	-1.13	0.419	0.966	5.7582e-07	P6.2_vs_P6.1				Y	Fibro5 (FN1, COL3A1)	75.38	33.89	Fibro4 (CCL2)	41.49
LGMN	-1.15	0.387	0.914	3.62706e-06	P6.2_vs_P6.1					Macrophages	31.53	17.87	Mesothelial cells	13.65
DLK1	-1.32	0.613	0.931	9.60245e-06	P6.2_vs_P6.1	Y		Y	Y	Fibro2 (RBP1, DCN)	18.35	2.93	Fibro1 (EIF4A3, STAR)	15.42
SULF2	-1.47	0.226	1	7.20419e-10	P6.2_vs_P6.1				Y	Fibro3 (RAMP1, CFD)	22.04	3.09	Fibro5 (FN1, COL3A1)	18.95
MEST	-1.54	1	1	1.39681e-09	P6.2_vs_P6.1					Mesothelial cells	29.32	4.04	Fibro5 (FN1, COL3A1)	25.27
SPARC	-1.55	0.71	1	9.36967e-10	P6.2_vs_P6.1				Y	Fibro5 (FN1, COL3A1)	91.29	42.36	Fibro3 (RAMP1, CFD)	48.92
LAMP5	-1.63	0.258	1	6.66002e-10	P6.2_vs_P6.1			Y		Fibro5 (FN1, COL3A1)	24.18	5.9	Fibro3 (RAMP1, CFD)	18.28
GPX3	-1.8	0.097	0.879	2.17041e-07	P6.2_vs_P6.1				Y	Myofibroblasts	61.97	38	Fibro5 (FN1, COL3A1)	23.97
CCND2	-1.82	0.032	1	5.69397e-11	P6.2_vs_P6.1					Mesothelial cells	23.29	2.07	T cells	21.22
PLAT	-2.13	0.065	1	8.95186e-11	P6.2_vs_P6.1	Y			Y	Fibro3 (RAMP1, CFD)	32.26	0.45	Fibro5 (FN1, COL3A1)	31.81
SST	-2.62	0.129	0.948	4.92801e-09	P6.2_vs_P6.1	Y			Y	Mesothelial cells	0.8	0.31	Tumour cells	0.49
SST	2.62	0.948	0.129	4.92801e-09	P6.1_vs_P6.2	Y			Y	Mesothelial cells	0.8	0.31	Tumour cells	0.49
PLAT	2.13	1	0.065	8.95186e-11	P6.1_vs_P6.2	Y			Y	Fibro3 (RAMP1, CFD)	32.26	0.45	Fibro5 (FN1, COL3A1)	31.81
CCND2	1.82	1	0.032	5.69397e-11	P6.1_vs_P6.2					Mesothelial cells	23.29	2.07	T cells	21.22
GPX3	1.8	0.879	0.097	2.17041e-07	P6.1_vs_P6.2				Y	Myofibroblasts	61.97	38	Fibro5 (FN1, COL3A1)	23.97
LAMP5	1.63	1	0.258	6.66002e-10	P6.1_vs_P6.2			Y		Fibro5 (FN1, COL3A1)	24.18	5.9	Fibro3 (RAMP1, CFD)	18.28
SPARC	1.55	1	0.71	9.36967e-10	P6.1_vs_P6.2				Y	Fibro5 (FN1, COL3A1)	91.29	42.36	Fibro3 (RAMP1, CFD)	48.92
MEST	1.54	1	1	1.39681e-09	P6.1_vs_P6.2					Mesothelial cells	29.32	4.04	Fibro5 (FN1, COL3A1)	25.27
SULF2	1.47	1	0.226	7.20419e-10	P6.1_vs_P6.2				Y	Fibro3 (RAMP1, CFD)	22.04	3.09	Fibro5 (FN1, COL3A1)	18.95
DLK1	1.32	0.931	0.613	9.60245e-06	P6.1_vs_P6.2	Y		Y	Y	Fibro2 (RBP1, DCN)	18.35	2.93	Fibro1 (EIF4A3, STAR)	15.42
LGMN	1.15	0.914	0.387	3.62706e-06	P6.1_vs_P6.2					Macrophages	31.53	17.87	Mesothelial cells	13.65
COL6A1	1.13	0.966	0.419	5.7582e-07	P6.1_vs_P6.2				Y	Fibro5 (FN1, COL3A1)	75.38	33.89	Fibro4 (CCL2)	41.49
CADM1	1.12	0.948	0.484	1.34592e-06	P6.1_vs_P6.2	Y	Y	Y		Mesothelial cells	14.86	4.22	Tumour cells	10.64
CRYAB	1.09	0.741	0	9.31658e-06	P6.1_vs_P6.2					Myofibroblasts	49.17	17.45	Mesothelial cells	31.73
NCAM1	1.08	0.879	0.194	1.14544e-06	P6.1_vs_P6.2	Y	Y	Y	Y	Fibro3 (RAMP1, CFD)	6.45	2.31	Fibro5 (FN1, COL3A1)	4.14
NEAT1	1.02	0.776	0.194	0.00114064	P6.1_vs_P6.2					Macrophages	90.76	0.83	Endothelial cells	89.93
GPNMB	0.99	0.707	0.097	0.000717465	P6.1_vs_P6.2			Y		Fibro3 (RAMP1, CFD)	32.8	2.54	Macrophages	30.25
FXYD5	0.96	0.776	0.065	1.54566e-05	P6.1_vs_P6.2			Y		Macrophages	61.78	4.22	T cells	57.56
PPP1R14A	0.96	0.828	0.161	2.3175e-05	P6.1_vs_P6.2					Myofibroblasts	49.17	14.76	Fibro3 (RAMP1, CFD)	34.41
APLP2	0.95	1	0.839	8.30329e-07	P6.1_vs_P6.2		Y	Y		Mesothelial cells	46.18	7.01	Macrophages	39.17
MEG3	0.95	0.759	0.097	9.23905e-05	P6.1_vs_P6.2					Fibro1 (EIF4A3, STAR)	80.3	6.44	Fibro4 (CCL2)	73.86
EMILIN3	0.93	0.741	0.032	2.83558e-05	P6.1_vs_P6.2				Y	Fibro5 (FN1, COL3A1)	0.22	0.03	Fibro2 (RBP1, DCN)	0.18
CSTB	0.91	1	0.516	5.68431e-07	P6.1_vs_P6.2					Macrophages	66.88	7.63	Tumour cells	59.25
DES	0.91	0.741	0.032	2.82445e-05	P6.1_vs_P6.2					Myofibroblasts	25.91	15.06	Mesothelial cells	10.84
MAL	0.89	0.776	0.065	1.61181e-05	P6.1_vs_P6.2			Y		Myofibroblasts	7.16	0.78	Tumour cells	6.38
BEX1	0.86	0.69	0.032	0.000244543	P6.1_vs_P6.2					Tumour cells	11.78	0.54	Mesothelial cells	11.24
S100A6	0.86	1	1	6.20071e-07	P6.1_vs_P6.2					Fibro3 (RAMP1, CFD)	96.77	1.56	Myofibroblasts	95.21
MALAT1	0.84	0.914	0.484	0.0115744	P6.1_vs_P6.2					B/Plasma cells	100	0	Endothelial cells	100
TIMP3	0.84	0.914	0.452	0.000361189	P6.1_vs_P6.2	Y			Y	Myofibroblasts	66.98	6.64	Endothelial cells	60.34
HEXB	0.83	0.862	0.161	4.56502e-06	P6.1_vs_P6.2					Macrophages	25.8	3.14	Fibro5 (FN1, COL3A1)	22.66
TNFAIP2	0.83	0.879	0.323	5.03646e-05	P6.1_vs_P6.2				Y	Macrophages	20.06	2.22	Tumour cells	17.84
MSI2	0.82	0.879	0.323	3.76795e-05	P6.1_vs_P6.2					Fibro1 (EIF4A3, STAR)	12.48	0.43	Mesothelial cells	12.05
NPTX2	0.82	0.759	0.194	0.0014012	P6.1_vs_P6.2				Y	Myofibroblasts	4.3	1.61	Endothelial cells	2.68
GLCE	0.79	0.707	0.097	0.000846561	P6.1_vs_P6.2					Tumour cells	5.07	1.86	Mesothelial cells	3.21
SORL1	0.79	0.793	0.355	0.0440567	P6.1_vs_P6.2		Y	Y		Tumour cells	20.13	7.39	Macrophages	12.74
AHNAK	0.77	0.845	0.516	0.0347216	P6.1_vs_P6.2					Endothelial cells	34.53	4.01	Mesothelial cells	30.52
ENC1	0.77	0.879	0.323	0.000217054	P6.1_vs_P6.2					Fibro5 (FN1, COL3A1)	7.63	3.06	Fibro4 (CCL2)	4.56
CDC25B	0.76	0.759	0	2.91107e-06	P6.1_vs_P6.2					Endothelial cells	3.29	0.07	Fibro3 (RAMP1, CFD)	3.23
DGKG	0.76	0.586	0.032	0.011615	P6.1_vs_P6.2					Myofibroblasts	3.89	3.4	Tumour cells	0.49
CPXM1	0.75	0.862	0.258	6.87751e-05	P6.1_vs_P6.2				Y	Fibro5 (FN1, COL3A1)	24.62	4.19	Fibro3 (RAMP1, CFD)	20.43
OAF	0.75	0.741	0.032	2.49268e-05	P6.1_vs_P6.2				Y	Fibro5 (FN1, COL3A1)	21.35	10.5	Fibro2 (RBP1, DCN)	10.85
CRTAC1	0.74	0.586	0	0.00331699	P6.1_vs_P6.2				Y	Tumour cells	9.17	7.96	Mesothelial cells	1.2
CTSL	0.74	0.845	0.419	0.0269117	P6.1_vs_P6.2					Macrophages	52.23	5.99	Fibro3 (RAMP1, CFD)	46.24
NPHS1	0.74	0.638	0	0.000509733	P6.1_vs_P6.2			Y	Y	Endothelial cells	1.77	0.13	Tumour cells	1.64
PLD3	0.73	1	0.871	2.24005e-05	P6.1_vs_P6.2					Fibro5 (FN1, COL3A1)	43.79	7.8	Macrophages	35.99
VCX3A	0.73	0.724	0.129	0.00118437	P6.1_vs_P6.2					undetected
ADGRG1	0.71	0.724	0.065	0.00018725	P6.1_vs_P6.2		Y			Tumour cells	10.47	2.73	Endothelial cells	7.75
AKR1B1	0.71	0.931	0.452	0.000371551	P6.1_vs_P6.2				Y	Macrophages	22.29	7.48	Fibro5 (FN1, COL3A1)	14.81
COL22A1	0.71	0.621	0.065	0.0199393	P6.1_vs_P6.2				Y	Mesothelial cells	0.4	0.24	Tumour cells	0.16
ANOS1	0.7	0.655	0	0.000241098	P6.1_vs_P6.2	Y				Fibro5 (FN1, COL3A1)	2.83	1.23	Mesothelial cells	1.61
GRN	0.7	1	0.871	0.00212353	P6.1_vs_P6.2	Y			Y	Macrophages	72.61	31.43	Fibro5 (FN1, COL3A1)	41.18
ISLR	0.7	0.879	0.452	0.0238441	P6.1_vs_P6.2			Y		Fibro5 (FN1, COL3A1)	54.03	6.72	Fibro3 (RAMP1, CFD)	47.31
ITGB5	0.7	0.931	0.548	0.000184794	P6.1_vs_P6.2		Y	Y		Fibro5 (FN1, COL3A1)	21.13	10.69	Mesothelial cells	10.44
PGBD5	0.69	0.655	0	0.000230491	P6.1_vs_P6.2					Fibro3 (RAMP1, CFD)	3.23	2.57	Tumour cells	0.65
SH3KBP1	0.69	0.828	0.194	8.12515e-05	P6.1_vs_P6.2					T cells	13.85	0.16	Macrophages	13.69
PKDCC	0.68	0.552	0.032	0.0388063	P6.1_vs_P6.2					Fibro5 (FN1, COL3A1)	4.79	2.1	Fibro3 (RAMP1, CFD)	2.69
AQP2	0.67	0.603	0	0.00154673	P6.1_vs_P6.2			Y		undetected
GM2A	0.67	0.655	0	0.000177537	P6.1_vs_P6.2				Y	Macrophages	12.1	8.53	B/Plasma cells	3.57
CD59	0.66	0.931	0.516	0.00166065	P6.1_vs_P6.2	Y			Y	Endothelial cells	64.43	21.86	Mesothelial cells	42.57
ITM2C	0.66	1	1	0.000238644	P6.1_vs_P6.2			Y		B/Plasma cells	67.86	41.5	Fibro5 (FN1, COL3A1)	26.36
SCG5	0.66	0.621	0.065	0.00987565	P6.1_vs_P6.2				Y	Mesothelial cells	28.92	21.29	Fibro5 (FN1, COL3A1)	7.63
SPTAN1	0.66	0.862	0.516	0.0489184	P6.1_vs_P6.2					Endothelial cells	20.74	1.07	Mesothelial cells	19.68
AP2M1	0.65	1	1	1.7374e-05	P6.1_vs_P6.2					Fibro5 (FN1, COL3A1)	44.23	2.29	Fibro3 (RAMP1, CFD)	41.94
ATP1B1	0.65	0.655	0.129	0.0458313	P6.1_vs_P6.2			Y		Tumour cells	43.54	21.41	Fibro1 (EIF4A3, STAR)	22.13
CD83	0.65	0.672	0.129	0.0118692	P6.1_vs_P6.2			Y		Macrophages	71.97	55.81	Endothelial cells	16.17
ITGA6	0.65	0.707	0.194	0.0183035	P6.1_vs_P6.2		Y	Y		Endothelial cells	23.37	12.89	Tumour cells	10.47
KLHDC8A	0.65	0.672	0.097	0.015367	P6.1_vs_P6.2					Fibro1 (EIF4A3, STAR)	22.21	3.95	Fibro4 (CCL2)	18.26
NDN	0.65	0.759	0.129	0.000487651	P6.1_vs_P6.2					Fibro3 (RAMP1, CFD)	33.33	1.96	Fibro5 (FN1, COL3A1)	31.37
PLBD1	0.65	0.862	0.484	0.0139098	P6.1_vs_P6.2				Y	Macrophages	18.79	9.2	Fibro5 (FN1, COL3A1)	9.59
GLG1	0.64	0.828	0.29	0.00284837	P6.1_vs_P6.2	Y		Y		Fibro5 (FN1, COL3A1)	18.74	2.67	Mesothelial cells	16.06
MAF	0.64	0.759	0.129	0.00195998	P6.1_vs_P6.2					Fibro3 (RAMP1, CFD)	15.59	1.54	Mesothelial cells	14.06
MGAT4B	0.64	0.966	0.645	0.00215477	P6.1_vs_P6.2					Tumour cells	11.95	5.92	Mesothelial cells	6.02
COL16A1	0.63	0.603	0.065	0.0229655	P6.1_vs_P6.2				Y	Fibro5 (FN1, COL3A1)	32.9	20.03	Fibro4 (CCL2)	12.86
DPEP3	0.63	0.517	0	0.0312167	P6.1_vs_P6.2				Y	undetected
DSG2	0.63	0.81	0.161	0.000145296	P6.1_vs_P6.2	Y	Y	Y		Tumour cells	9	0.17	Mesothelial cells	8.84
GALNT2	0.63	0.914	0.581	0.00600369	P6.1_vs_P6.2				Y	B/Plasma cells	14.29	5.14	Fibro5 (FN1, COL3A1)	9.15
LMNA	0.63	0.741	0.194	0.0114965	P6.1_vs_P6.2					Fibro4 (CCL2)	80.08	2.9	Endothelial cells	77.18
PPP2R5C	0.63	0.776	0.226	0.005045	P6.1_vs_P6.2					T cells	37.23	22.94	B/Plasma cells	14.29
RCN1	0.63	0.879	0.452	0.00751442	P6.1_vs_P6.2					Fibro5 (FN1, COL3A1)	40.74	14.4	Fibro3 (RAMP1, CFD)	26.34
CTSZ	0.62	0.741	0.161	0.0162858	P6.1_vs_P6.2					Macrophages	62.1	42.06	Fibro5 (FN1, COL3A1)	20.04
NRP1	0.62	0.621	0.097	0.037254	P6.1_vs_P6.2		Y	Y	Y	Endothelial cells	15.31	8.68	Fibro4 (CCL2)	6.64
HSP90AA1	0.61	0.983	0.968	0.00149045	P6.1_vs_P6.2	Y			Y	Tumour cells	92.47	4.02	Fibro1 (EIF4A3, STAR)	88.45
KIRREL2	0.61	0.621	0.032	0.0031425	P6.1_vs_P6.2			Y		undetected
NCEH1	0.61	0.707	0.194	0.0273135	P6.1_vs_P6.2					Tumour cells	7.36	4.18	Macrophages	3.18
TMBIM6	0.61	1	0.903	0.000426297	P6.1_vs_P6.2					B/Plasma cells	67.86	9.1	Tumour cells	58.76
CD248	0.6	0.638	0.065	0.00649694	P6.1_vs_P6.2		Y	Y		Fibro5 (FN1, COL3A1)	15.03	5.36	Fibro3 (RAMP1, CFD)	9.68
HOMER3	0.6	0.724	0.194	0.0374268	P6.1_vs_P6.2				Y	Macrophages	6.05	0.49	Tumour cells	5.56
LPAR3	0.6	0.517	0	0.0317003	P6.1_vs_P6.2		Y	Y		Tumour cells	1.64	1.33	Fibro2 (RBP1, DCN)	0.3
PMP22	0.6	0.724	0.129	0.00527083	P6.1_vs_P6.2			Y		Fibro3 (RAMP1, CFD)	37.1	1.58	Fibro5 (FN1, COL3A1)	35.51
KCNH2	0.59	0.621	0	0.000711249	P6.1_vs_P6.2			Y		Tumour cells	0.98	0.74	Fibro2 (RBP1, DCN)	0.24
P4HB	0.59	0.966	0.903	0.00196491	P6.1_vs_P6.2				Y	Fibro5 (FN1, COL3A1)	59.04	19.76	B/Plasma cells	39.29
STMN3	0.59	0.655	0.032	0.000757277	P6.1_vs_P6.2					Mesothelial cells	14.46	0.51	Fibro5 (FN1, COL3A1)	13.94
TNFRSF1A	0.59	0.845	0.387	0.0128137	P6.1_vs_P6.2		Y	Y	Y	Mesothelial cells	34.14	7.34	Fibro5 (FN1, COL3A1)	26.8
KLC1	0.58	0.828	0.419	0.0332282	P6.1_vs_P6.2					Endothelial cells	11.65	0.94	B/Plasma cells	10.71
LSS	0.58	0.638	0.065	0.00643138	P6.1_vs_P6.2					Fibro5 (FN1, COL3A1)	3.49	0.3	Macrophages	3.18
AGPAT3	0.57	0.672	0.097	0.0128789	P6.1_vs_P6.2					Macrophages	4.78	1.99	Tumour cells	2.78
CTSD	0.56	0.983	0.903	0.0370601	P6.1_vs_P6.2				Y	Macrophages	63.06	20.57	Fibro5 (FN1, COL3A1)	42.48
QSOX1	0.56	0.879	0.613	0.0435252	P6.1_vs_P6.2				Y	Fibro5 (FN1, COL3A1)	27.45	1.75	Mesothelial cells	25.7
TRAM1	0.56	0.741	0.161	0.0189434	P6.1_vs_P6.2					B/Plasma cells	50	17.07	Mesothelial cells	32.93
CREG1	0.54	0.931	0.677	0.0254366	P6.1_vs_P6.2				Y	Macrophages	34.71	12.49	Fibro5 (FN1, COL3A1)	22.22
LINC01287	0.54	0.534	0	0.0171148	P6.1_vs_P6.2					undetected
SUMO3	0.54	0.81	0.323	0.0116464	P6.1_vs_P6.2					Tumour cells	28.64	8.6	Fibro5 (FN1, COL3A1)	20.04
CD63	0.53	0.983	0.968	0.00887279	P6.1_vs_P6.2		Y	Y		Fibro5 (FN1, COL3A1)	94.77	3.12	Tumour cells	91.65
DPP6	0.53	0.552	0	0.00862244	P6.1_vs_P6.2			Y		Fibro3 (RAMP1, CFD)	11.29	8.84	Tumour cells	2.45
SLC22A23	0.53	0.621	0.065	0.0122249	P6.1_vs_P6.2			Y		Tumour cells	2.29	0.14	Fibro3 (RAMP1, CFD)	2.15
FYN	0.52	0.621	0.032	0.00280985	P6.1_vs_P6.2					T cells	37.74	21.07	Fibro3 (RAMP1, CFD)	16.67
IQSEC3	0.52	0.552	0	0.00825369	P6.1_vs_P6.2					Tumour cells	2.13	0.47	Fibro4 (CCL2)	1.66
PTTG1IP	0.51	0.914	0.548	0.0400751	P6.1_vs_P6.2					Endothelial cells	35.2	3.48	Mesothelial cells	31.73
SLC7A8	0.5	0.534	0	0.0138712	P6.1_vs_P6.2			Y		Fibro3 (RAMP1, CFD)	10.22	2.52	Tumour cells	7.69
TRIM29	0.5	0.534	0	0.0151508	P6.1_vs_P6.2					Tumour cells	5.89	4.69	Mesothelial cells	1.2
RPL23A	-0.5	1	1	5.73216e-05	P6.1_vs_P6.2					Fibro2 (RBP1, DCN)	100	0	Fibro4 (CCL2)	100
RPS27A	-0.5	1	1	2.09191e-06	P6.1_vs_P6.2					Fibro2 (RBP1, DCN)	100	0	Fibro3 (RAMP1, CFD)	100
RPS16	-0.51	1	1	1.65564e-07	P6.1_vs_P6.2					Fibro2 (RBP1, DCN)	99.88	0.1	Fibro1 (EIF4A3, STAR)	99.78
HSP90AB1	-0.52	1	1	5.33402e-07	P6.1_vs_P6.2					Tumour cells	97.71	1.04	Fibro1 (EIF4A3, STAR)	96.67
IDH3B	-0.52	0.379	0.903	0.0269204	P6.1_vs_P6.2					Tumour cells	20.46	3.32	Myofibroblasts	17.14
PLPP3	-0.52	0.621	0.968	0.0162015	P6.1_vs_P6.2					Fibro3 (RAMP1, CFD)	25.81	4.46	Fibro5 (FN1, COL3A1)	21.35
POLR2L	-0.52	0.914	1	0.00102619	P6.1_vs_P6.2					Tumour cells	72.83	10.98	Mesothelial cells	61.85
PTPN6	-0.52	0.155	0.71	0.0015638	P6.1_vs_P6.2					Macrophages	14.97	10.9	T cells	4.07
PTPRF	-0.52	0.897	1	0.00753567	P6.1_vs_P6.2		Y	Y	Y	Mesothelial cells	26.51	4.9	Tumour cells	21.6
SCUBE3	-0.52	0.224	0.742	0.0042886	P6.1_vs_P6.2				Y	Myofibroblasts	0.89	0.48	Fibro4 (CCL2)	0.41
RPL37A	-0.53	1	1	1.68809e-06	P6.1_vs_P6.2					Tumour cells	100	0.18	Fibro2 (RBP1, DCN)	99.82
BCAT1	-0.54	0.466	1	0.0205198	P6.1_vs_P6.2					Tumour cells	11.95	2.71	Mesothelial cells	9.24
EIF3F	-0.54	0.5	0.903	0.00590864	P6.1_vs_P6.2					Fibro1 (EIF4A3, STAR)	58.37	0.28	Fibro4 (CCL2)	58.09
LRRC41	-0.54	0.086	0.613	0.000986297	P6.1_vs_P6.2					Mesothelial cells	10.84	0.04	Tumour cells	10.8
MEAF6	-0.54	0.448	0.903	0.00292816	P6.1_vs_P6.2					Tumour cells	24.88	5.92	Fibro5 (FN1, COL3A1)	18.95
MT-CO1	-0.54	1	1	0.000115171	P6.1_vs_P6.2					Endothelial cells	100	0	Fibro4 (CCL2)	100
NSMF	-0.54	0.207	0.774	0.000633087	P6.1_vs_P6.2					Tumour cells	6.87	3.82	Fibro5 (FN1, COL3A1)	3.05
RPLP1	-0.54	1	1	4.08502e-06	P6.1_vs_P6.2					Fibro1 (EIF4A3, STAR)	100	0	Fibro2 (RBP1, DCN)	100
SCARA3	-0.54	0.069	0.613	0.00032192	P6.1_vs_P6.2					Tumour cells	37.81	29.37	Mesothelial cells	8.43
SOX17	-0.54	0.19	0.806	0.000279265	P6.1_vs_P6.2					Endothelial cells	44.05	2.81	Tumour cells	41.24
CDH2	-0.55	0.086	0.613	0.00171391	P6.1_vs_P6.2			Y		Tumour cells	10.15	3.32	Mesothelial cells	6.83
HNRNPA1	-0.55	0.983	1	3.30411e-05	P6.1_vs_P6.2					Fibro1 (EIF4A3, STAR)	97.73	0.66	Fibro2 (RBP1, DCN)	97.07
LRRN2	-0.55	0.569	0.968	0.00964915	P6.1_vs_P6.2				Y	Tumour cells	1.8	0.28	Fibro5 (FN1, COL3A1)	1.53
TM4SF1	-0.55	0.086	0.71	3.13367e-05	P6.1_vs_P6.2			Y		Endothelial cells	89.63	15.16	Tumour cells	74.47
TUBB2B	-0.55	0.362	0.871	0.0195551	P6.1_vs_P6.2					Fibro3 (RAMP1, CFD)	11.83	7.47	Fibro5 (FN1, COL3A1)	4.36
XPR1	-0.55	0.328	0.871	0.00318774	P6.1_vs_P6.2			Y		Tumour cells	7.69	4.48	Mesothelial cells	3.21
FAM107A	-0.56	0.448	0.903	0.00773465	P6.1_vs_P6.2					Endothelial cells	25.32	6.5	Tumour cells	18.82
MEX3A	-0.56	0.103	0.581	0.0132384	P6.1_vs_P6.2					B/Plasma cells	3.57	0.25	Fibro4 (CCL2)	3.32
NDUFS5	-0.56	0.828	1	0.00190867	P6.1_vs_P6.2					Tumour cells	74.3	11.25	Mesothelial cells	63.05
RPS24	-0.56	0.983	1	1.50171e-08	P6.1_vs_P6.2					Fibro3 (RAMP1, CFD)	100	0	Fibro4 (CCL2)	100
SNRPE	-0.56	0.828	1	0.00130773	P6.1_vs_P6.2					Tumour cells	51.39	16.85	Mesothelial cells	34.54
C19orf33	-0.57	0.862	0.968	0.0255572	P6.1_vs_P6.2					Tumour cells	84.29	22.04	Mesothelial cells	62.25
CDH1	-0.57	0.207	0.839	8.72137e-05	P6.1_vs_P6.2	Y		Y	Y	Tumour cells	23.9	16.75	B/Plasma cells	7.14
PABPC4	-0.57	0.672	0.935	0.0307024	P6.1_vs_P6.2					Macrophages	28.98	6.23	Tumour cells	22.75
RPL18A	-0.57	1	1	2.42398e-06	P6.1_vs_P6.2					Fibro3 (RAMP1, CFD)	100	0	Fibro4 (CCL2)	100
RPS19	-0.57	1	1	4.48493e-07	P6.1_vs_P6.2	Y				Fibro3 (RAMP1, CFD)	100	0	Fibro4 (CCL2)	100
SNRPD2	-0.57	0.914	1	2.73535e-05	P6.1_vs_P6.2					Tumour cells	78.72	18.08	Mesothelial cells	60.64
TMPO	-0.57	0.31	0.806	0.0200676	P6.1_vs_P6.2					Endothelial cells	6.59	0.05	Fibro5 (FN1, COL3A1)	6.54
WNT7A	-0.57	0	0.613	5.68581e-07	P6.1_vs_P6.2	Y			Y	Tumour cells	3.76	3.64	T cells	0.13
EBNA1BP2	-0.58	0.379	0.871	0.000926305	P6.1_vs_P6.2					Tumour cells	24.88	12.46	Fibro5 (FN1, COL3A1)	12.42
GCSH	-0.58	0.31	0.839	0.00305962	P6.1_vs_P6.2				Y	Tumour cells	40.59	25.34	Fibro5 (FN1, COL3A1)	15.25
MARCKSL1	-0.58	0.741	1	0.00123905	P6.1_vs_P6.2					Fibro1 (EIF4A3, STAR)	71.49	9.67	Fibro4 (CCL2)	61.83
KIAA1217	-0.59	0.483	0.871	0.00460966	P6.1_vs_P6.2					Tumour cells	13.91	4.98	Fibro5 (FN1, COL3A1)	8.93
CRIP2	-0.6	0.879	1	0.0004833	P6.1_vs_P6.2					Endothelial cells	69.49	9.1	Tumour cells	60.39
LTBP4	-0.6	0.931	1	0.000409208	P6.1_vs_P6.2				Y	Fibro3 (RAMP1, CFD)	41.94	7.3	Fibro2 (RBP1, DCN)	34.63
RPL18	-0.6	1	1	8.34132e-08	P6.1_vs_P6.2					Fibro2 (RBP1, DCN)	100	0	Fibro3 (RAMP1, CFD)	100
RPL6	-0.6	1	1	4.15144e-07	P6.1_vs_P6.2					Fibro3 (RAMP1, CFD)	100	0.24	Fibro2 (RBP1, DCN)	99.76
RPS6	-0.6	1	1	1.1993e-07	P6.1_vs_P6.2					Endothelial cells	100	0	Fibro1 (EIF4A3, STAR)	100
SF3A3	-0.6	0.276	0.839	0.000787138	P6.1_vs_P6.2					Tumour cells	11.78	4.46	Endothelial cells	7.32
H3F3A	-0.61	1	1	9.77201e-07	P6.1_vs_P6.2					Tumour cells	94.76	6.23	Macrophages	88.54
LGR6	-0.61	0.103	0.71	3.69002e-05	P6.1_vs_P6.2		Y	Y		Tumour cells	9	5.78	Myofibroblasts	3.22
ANXA2	-0.62	0.897	1	2.93055e-06	P6.1_vs_P6.2	Y			Y	Tumour cells	82.32	3.61	Mesothelial cells	78.71
ID1	-0.62	0.414	0.839	0.0305754	P6.1_vs_P6.2					Endothelial cells	71.02	25.64	Mesothelial cells	45.38
ACKR3	-0.63	0.534	0.935	0.00179125	P6.1_vs_P6.2		Y	Y		Fibro5 (FN1, COL3A1)	9.8	5.46	Myofibroblasts	4.34
DDAH2	-0.63	0.672	0.968	0.00426446	P6.1_vs_P6.2					Fibro3 (RAMP1, CFD)	45.7	7.89	Tumour cells	37.81
LIX1	-0.63	0.034	0.71	1.99996e-07	P6.1_vs_P6.2					Tumour cells	0.65	0.65	B/Plasma cells	0
PROM1	-0.63	0	0.71	5.47145e-09	P6.1_vs_P6.2			Y		Tumour cells	1.96	1.83	Myofibroblasts	0.13
RAB11FIP4	-0.63	0.276	0.839	0.000386712	P6.1_vs_P6.2					Tumour cells	3.6	1.31	T cells	2.29
RPS12	-0.63	1	1	3.45944e-08	P6.1_vs_P6.2					Fibro3 (RAMP1, CFD)	100	0	Fibro4 (CCL2)	100
S100A11	-0.63	0.948	1	1.3875e-05	P6.1_vs_P6.2					Macrophages	91.4	11.37	Tumour cells	80.03
SOX12	-0.63	0.241	0.839	0.000124436	P6.1_vs_P6.2					Tumour cells	5.4	3.39	Mesothelial cells	2.01
IFITM3	-0.64	0.983	1	6.0653e-06	P6.1_vs_P6.2			Y		Mesothelial cells	97.19	0.13	Tumour cells	97.05
LAMB3	-0.64	0.241	0.806	0.000356732	P6.1_vs_P6.2				Y	Tumour cells	22.91	19.3	Mesothelial cells	3.61
MSI1	-0.64	0.138	0.839	5.13825e-07	P6.1_vs_P6.2					Tumour cells	4.75	2.74	Mesothelial cells	2.01
RPLP2	-0.64	1	1	6.4074e-10	P6.1_vs_P6.2					Fibro3 (RAMP1, CFD)	100	0	Fibro4 (CCL2)	100
IGFBP5	-0.65	0.879	1	6.45294e-05	P6.1_vs_P6.2				Y	Fibro2 (RBP1, DCN)	88.84	1.25	Fibro1 (EIF4A3, STAR)	87.59
RPL27A	-0.65	1	1	4.07197e-08	P6.1_vs_P6.2					Fibro4 (CCL2)	100	0	Mesothelial cells	100
RPL28	-0.65	0.948	1	6.73422e-06	P6.1_vs_P6.2					T cells	100	0.16	Tumour cells	99.84
FZD10	-0.66	0.103	0.806	3.34939e-07	P6.1_vs_P6.2		Y	Y		Myofibroblasts	0.54	0.12	Fibro4 (CCL2)	0.41
IFI27	-0.66	0.672	1	0.00321702	P6.1_vs_P6.2					Endothelial cells	94.75	37.89	Fibro5 (FN1, COL3A1)	56.86
STMN1	-0.66	0.828	1	0.000185161	P6.1_vs_P6.2					Fibro1 (EIF4A3, STAR)	52.53	6.47	Fibro4 (CCL2)	46.06
ITGB8	-0.68	0.362	0.935	0.000235233	P6.1_vs_P6.2		Y	Y		Tumour cells	15.22	3.93	Fibro3 (RAMP1, CFD)	11.29
CLDN6	-0.69	0.121	0.645	0.000752223	P6.1_vs_P6.2			Y		Tumour cells	1.96	1.95	Fibro1 (EIF4A3, STAR)	0.01
CD24	-0.7	0.414	1	3.13589e-06	P6.1_vs_P6.2	Y		Y		Tumour cells	61.05	37.39	Fibro3 (RAMP1, CFD)	23.66
CLU	-0.7	0.672	1	0.000227995	P6.1_vs_P6.2				Y	Tumour cells	91.16	19.96	Endothelial cells	71.2
WTIP	-0.7	0.5	0.968	0.000203457	P6.1_vs_P6.2					Myofibroblasts	10.96	4.25	Tumour cells	6.71
TUBB	-0.71	1	1	2.7455e-07	P6.1_vs_P6.2					Fibro3 (RAMP1, CFD)	80.65	4.83	Fibro5 (FN1, COL3A1)	75.82
ZFP36L2	-0.71	0.638	0.968	8.35501e-05	P6.1_vs_P6.2					Fibro1 (EIF4A3, STAR)	80.13	5.16	T cells	74.97
RPS27	-0.72	1	1	7.96717e-09	P6.1_vs_P6.2					Fibro1 (EIF4A3, STAR)	100	0	Fibro2 (RBP1, DCN)	100
SERPINE2	-0.73	0.224	0.871	1.53422e-06	P6.1_vs_P6.2	Y			Y	Fibro2 (RBP1, DCN)	37.74	6.51	Fibro1 (EIF4A3, STAR)	31.23
SLC25A3	-0.73	0.845	1	1.5466e-06	P6.1_vs_P6.2					Tumour cells	65.3	11.57	Myofibroblasts	53.74
LRIG1	-0.74	0.345	0.968	5.0909e-07	P6.1_vs_P6.2			Y		Tumour cells	4.75	0.41	Endothelial cells	4.33
PAM	-0.74	0.138	0.839	1.79787e-06	P6.1_vs_P6.2				Y	Fibro5 (FN1, COL3A1)	23.97	8.09	Tumour cells	15.88
RPS18	-0.74	1	1	5.71884e-10	P6.1_vs_P6.2					Endothelial cells	100	0	Fibro1 (EIF4A3, STAR)	100
BCAM	-0.75	0.828	1	7.84155e-06	P6.1_vs_P6.2		Y	Y		Tumour cells	86.74	15.66	Mesothelial cells	71.08
RPS13	-0.76	1	1	9.68225e-10	P6.1_vs_P6.2					Fibro1 (EIF4A3, STAR)	99.88	0.18	Fibro2 (RBP1, DCN)	99.7
RPS11	-0.77	1	1	2.09994e-08	P6.1_vs_P6.2					Fibro2 (RBP1, DCN)	98.17	0.13	Tumour cells	98.04
RPS8	-0.77	1	1	7.70428e-10	P6.1_vs_P6.2					Fibro2 (RBP1, DCN)	100	0	Fibro3 (RAMP1, CFD)	100
ARL4C	-0.78	0.534	0.935	6.62699e-05	P6.1_vs_P6.2					Macrophages	31.21	1.1	T cells	30.11
PTMA	-0.78	1	1	4.56538e-09	P6.1_vs_P6.2	Y				Mesothelial cells	100	0	Myofibroblasts	100
SLC34A2	-0.78	0.034	0.774	6.49418e-09	P6.1_vs_P6.2			Y		Tumour cells	17.68	17.04	Macrophages	0.64
CRIP1	-0.79	0.569	0.935	5.60789e-05	P6.1_vs_P6.2					T cells	53.88	4.48	Mesothelial cells	49.4
RPS10	-0.79	0.983	1	1.19353e-08	P6.1_vs_P6.2					Tumour cells	97.05	7.09	Mesothelial cells	89.96
SNRPF	-0.79	0.603	0.968	1.60244e-05	P6.1_vs_P6.2					Tumour cells	49.43	20.51	Mesothelial cells	28.92
RPL13A	-0.8	1	1	3.66196e-09	P6.1_vs_P6.2					Fibro1 (EIF4A3, STAR)	100	0	Fibro2 (RBP1, DCN)	100
AGRN	-0.81	0.5	0.968	1.33535e-06	P6.1_vs_P6.2	Y		Y	Y	Tumour cells	18.33	2.67	Mesothelial cells	15.66
DEK	-0.81	0.552	0.968	1.1062e-05	P6.1_vs_P6.2					Myofibroblasts	31.95	4.78	Tumour cells	27.17
CCDC146	-0.83	0.19	0.871	4.79557e-07	P6.1_vs_P6.2					Tumour cells	15.06	13.35	Endothelial cells	1.71
KRT7	-0.85	0.672	0.968	3.10095e-06	P6.1_vs_P6.2					Tumour cells	70.87	25.49	Mesothelial cells	45.38
ALPL	-0.87	0.069	0.839	4.47336e-09	P6.1_vs_P6.2			Y		Endothelial cells	2.44	1.79	Fibro5 (FN1, COL3A1)	0.65
FBL	-0.87	0.983	1	1.0032e-08	P6.1_vs_P6.2					Tumour cells	45.01	12.55	Fibro1 (EIF4A3, STAR)	32.46
FBN2	-0.87	0.086	0.871	1.50345e-09	P6.1_vs_P6.2				Y	Mesothelial cells	0.8	0.17	Macrophages	0.64
WLS	-0.87	0.759	0.935	0.000102658	P6.1_vs_P6.2					Fibro5 (FN1, COL3A1)	15.47	3.46	Fibro2 (RBP1, DCN)	12.01
THSD4	-0.88	0.138	0.871	1.26162e-08	P6.1_vs_P6.2				Y	Mesothelial cells	12.05	1.25	Tumour cells	10.8
FOXP4	-0.89	0.603	1	1.57952e-07	P6.1_vs_P6.2					Tumour cells	5.73	3.33	Fibro5 (FN1, COL3A1)	2.4
NFIA	-0.92	0.172	0.935	2.14261e-09	P6.1_vs_P6.2					Mesothelial cells	34.14	5.51	Fibro4 (CCL2)	28.63
TSC22D1	-0.92	0.759	1	1.50183e-08	P6.1_vs_P6.2					Endothelial cells	74.56	10.04	Myofibroblasts	64.52
CLDN4	-0.98	0.448	1	1.74187e-06	P6.1_vs_P6.2			Y		Tumour cells	82.49	76.01	T cells	6.48
RPLP0	-0.99	1	1	1.68936e-10	P6.1_vs_P6.2					Mesothelial cells	99.6	0.2	Fibro1 (EIF4A3, STAR)	99.4
MECOM	-1.01	0.052	0.935	4.147e-12	P6.1_vs_P6.2					Endothelial cells	14.89	4.41	Tumour cells	10.47
RNF144B	-1.04	0.19	0.935	6.09057e-10	P6.1_vs_P6.2			Y		Macrophages	11.78	4.28	Endothelial cells	7.5
IGHG3	-1.05	1	1	0.00501283	P6.1_vs_P6.2					B/Plasma cells	89.29	84.87	Mesothelial cells	4.42
PEA15	-1.05	0.569	1	4.30498e-09	P6.1_vs_P6.2					Tumour cells	25.37	1.16	Macrophages	24.2
VIM	-1.09	1	1	4.09145e-10	P6.1_vs_P6.2	Y			Y	Fibro3 (RAMP1, CFD)	100	0	Fibro5 (FN1, COL3A1)	100
CP	-1.14	0.121	0.903	9.9891e-10	P6.1_vs_P6.2	Y			Y	Tumour cells	15.88	12.3	B/Plasma cells	3.57
IGLC3	-1.15	1	1	0.000103742	P6.1_vs_P6.2					B/Plasma cells	35.71	29.49	Tumour cells	6.22
TSPAN1	-1.24	0.397	1	5.95316e-09	P6.1_vs_P6.2		Y	Y		Tumour cells	33.22	31.21	Endothelial cells	2.01
ID4	-1.27	0.517	1	2.0915e-10	P6.1_vs_P6.2					Myofibroblasts	55.39	0.55	Fibro3 (RAMP1, CFD)	54.84
FN1	-1.4	0.534	1	2.06223e-09	P6.1_vs_P6.2	Y			Y	Fibro5 (FN1, COL3A1)	58.39	25.5	Endothelial cells	32.89
WFDC2	-1.51	0.966	1	2.02015e-10	P6.1_vs_P6.2				Y	Tumour cells	84.94	64.46	Mesothelial cells	20.48
SLPI	-1.56	0.603	1	1.83079e-10	P6.1_vs_P6.2	Y			Y	Tumour cells	88.54	8.62	Mesothelial cells	79.92
IGFBP3	-1.67	0.741	1	1.53918e-10	P6.1_vs_P6.2				Y	Fibro5 (FN1, COL3A1)	39.65	5.38	Fibro2 (RBP1, DCN)	34.27
COL9A2	-2.18	0.328	1	1.17117e-11	P6.1_vs_P6.2	Y			Y	Tumour cells	7.86	6.26	Macrophages	1.59
IGHM	-2.23	0.483	1	1.35396e-10	P6.1_vs_P6.2					B/Plasma cells	32.14	30.87	T cells	1.27

## Sheet: P7
	Differential expression					Gene type				Presence in scRNA-seq dataset
Gene	avg_logFC	pct.1	pct.2	p_val_adj	pair of malignant subclones	ligand?	receptor?	plasma membrane?	secreted?	top cell type	detection rate	difference with the 2nd	top 2nd cell type	detection rate 2nd
IGKC	1.13	0.664	0.251	7.72597e-62	P7.2_vs_P7.1					B/Plasma cells	57.14	41.76	Tumour cells	15.38
TIMP1	0.93	1	0.921	2.65083e-79	P7.2_vs_P7.1	Y			Y	Fibro5 (FN1, COL3A1)	89.76	2.21	Mesothelial cells	87.55
AEBP1	0.81	0.865	0.512	1.43475e-60	P7.2_vs_P7.1				Y	Fibro5 (FN1, COL3A1)	64.71	33.16	Myofibroblasts	31.54
IGFBP4	0.65	0.836	0.595	1.41173e-34	P7.2_vs_P7.1	Y			Y	Fibro5 (FN1, COL3A1)	80.61	14.41	Endothelial cells	66.2
COL6A2	0.62	0.843	0.579	2.22878e-43	P7.2_vs_P7.1				Y	Fibro5 (FN1, COL3A1)	82.57	24.51	Fibro3 (RAMP1, CFD)	58.06
ISLR	0.62	0.686	0.32	2.45136e-46	P7.2_vs_P7.1			Y		Fibro5 (FN1, COL3A1)	54.03	6.72	Fibro3 (RAMP1, CFD)	47.31
BGN	0.61	0.949	0.759	2.52873e-49	P7.2_vs_P7.1	Y			Y	Fibro5 (FN1, COL3A1)	66.23	17.69	Myofibroblasts	48.55
LGALS1	0.61	0.934	0.745	2.27105e-43	P7.2_vs_P7.1	Y			Y	Fibro3 (RAMP1, CFD)	100	0.65	Fibro5 (FN1, COL3A1)	99.35
MYL9	0.61	0.887	0.681	4.81734e-48	P7.2_vs_P7.1	Y				Myofibroblasts	99.46	24.76	Mesothelial cells	74.7
APOE	0.58	0.704	0.413	6.17833e-27	P7.2_vs_P7.1	Y			Y	Macrophages	58.28	18.22	Fibro1 (EIF4A3, STAR)	40.06
TAGLN	0.53	0.912	0.735	7.38696e-32	P7.2_vs_P7.1					Myofibroblasts	98.61	24.96	Fibro3 (RAMP1, CFD)	73.66
RPS24	-0.5	1	1	2.20781e-69	P7.2_vs_P7.1					Fibro3 (RAMP1, CFD)	100	0	Fibro4 (CCL2)	100
TPT1	-0.51	1	1	2.26328e-94	P7.2_vs_P7.1				Y	Fibro4 (CCL2)	100	0	Mesothelial cells	100
MT-ND3	-0.55	1	0.999	8.05637e-56	P7.2_vs_P7.1					Myofibroblasts	98.43	0.32	Fibro2 (RBP1, DCN)	98.11
RPL26	-0.62	1	1	1.65539e-83	P7.2_vs_P7.1					Fibro1 (EIF4A3, STAR)	100	0	Fibro3 (RAMP1, CFD)	100
RPL26	0.62	1	1	1.65539e-83	P7.1_vs_P7.2					Fibro1 (EIF4A3, STAR)	100	0	Fibro3 (RAMP1, CFD)	100
MT-ND3	0.55	0.999	1	8.05637e-56	P7.1_vs_P7.2					Myofibroblasts	98.43	0.32	Fibro2 (RBP1, DCN)	98.11
TPT1	0.51	1	1	2.26328e-94	P7.1_vs_P7.2				Y	Fibro4 (CCL2)	100	0	Mesothelial cells	100
RPS24	0.5	1	1	2.20781e-69	P7.1_vs_P7.2					Fibro3 (RAMP1, CFD)	100	0	Fibro4 (CCL2)	100
TAGLN	-0.53	0.735	0.912	7.38696e-32	P7.1_vs_P7.2					Myofibroblasts	98.61	24.96	Fibro3 (RAMP1, CFD)	73.66
APOE	-0.58	0.413	0.704	6.17833e-27	P7.1_vs_P7.2	Y			Y	Macrophages	58.28	18.22	Fibro1 (EIF4A3, STAR)	40.06
BGN	-0.61	0.759	0.949	2.52873e-49	P7.1_vs_P7.2	Y			Y	Fibro5 (FN1, COL3A1)	66.23	17.69	Myofibroblasts	48.55
LGALS1	-0.61	0.745	0.934	2.27105e-43	P7.1_vs_P7.2	Y			Y	Fibro3 (RAMP1, CFD)	100	0.65	Fibro5 (FN1, COL3A1)	99.35
MYL9	-0.61	0.681	0.887	4.81734e-48	P7.1_vs_P7.2	Y				Myofibroblasts	99.46	24.76	Mesothelial cells	74.7
COL6A2	-0.62	0.579	0.843	2.22878e-43	P7.1_vs_P7.2				Y	Fibro5 (FN1, COL3A1)	82.57	24.51	Fibro3 (RAMP1, CFD)	58.06
ISLR	-0.62	0.32	0.686	2.45136e-46	P7.1_vs_P7.2			Y		Fibro5 (FN1, COL3A1)	54.03	6.72	Fibro3 (RAMP1, CFD)	47.31
IGFBP4	-0.65	0.595	0.836	1.41173e-34	P7.1_vs_P7.2	Y			Y	Fibro5 (FN1, COL3A1)	80.61	14.41	Endothelial cells	66.2
AEBP1	-0.81	0.512	0.865	1.43475e-60	P7.1_vs_P7.2				Y	Fibro5 (FN1, COL3A1)	64.71	33.16	Myofibroblasts	31.54
TIMP1	-0.93	0.921	1	2.65083e-79	P7.1_vs_P7.2	Y			Y	Fibro5 (FN1, COL3A1)	89.76	2.21	Mesothelial cells	87.55
IGKC	-1.13	0.251	0.664	7.72597e-62	P7.1_vs_P7.2					B/Plasma cells	57.14	41.76	Tumour cells	15.38

## Sheet: Summary
Sample	Total number of unique DEGs	Number of DEGs encoding cell surface or secreted proteins	Number of DEGs encoding ligands	Number of DEGs encoding receptors	Number of DEGs expressed in cancer cells	Number of DEGs expressed in non-malignant cells	Number of DEGs expressed in B/Plasma cells	Number of DEGs expressed in Endothelial cells	Number of DEGs expressed in Fibro1 (EIF4A3, STAR)	Number of DEGs expressed in Fibro2 (RBP1, DCN)	Number of DEGs expressed in Fibro3 (RAMP1, CFD)	Number of DEGs expressed in Fibro4 (CCL2)	Number of DEGs expressed in Fibro5 (FN1, COL3A1)	Number of DEGs expressed in Macrophages	Number of DEGs expressed in Mesothelial cells	Number of DEGs expressed in Myofibroblasts	Number of DEGs expressed in T cells	Number of DEGs that were not detected in scRNA-seq dataset
1	191	64	23	17	65	120	4	14	7	4	18	3	11	19	10	15	15	6
4	131	36	12	4	76	54	4	5	4	0	3	6	7	7	9	6	3	1
5	114	52	20	5	48	66	7	7	3	1	5	3	6	10	13	7	4	0
6	233	100	25	20	68	160	9	22	12	9	23	2	26	22	17	13	5	5
7	15	9	6	0	0	15	1	0	1	0	2	1	6	1	0	3	0	0
Numbers of DEGs expressed in inidividual cell types were calculated using the scRNA-seq dataset and were based on a cell type with the highest detection rate for each gene

## Sheet: % genes from tumour cells
Pair of clusters for DE test	% of over-expressed DEGs derived from tumour cells
P1.3_vs_P1.2	44.94
P1.3_vs_P1.1	43.75
P1.2_vs_P1.1	15.38
P1.2_vs_P1.3	25.56
P1.1_vs_P1.3	25
P1.1_vs_P1.2	20
P4.2_vs_P4.1	62.5
P4.1_vs_P4.2	9.09
P5.2_vs_P5.1	47.27
P5.1_vs_P5.2	37.29
P6.2_vs_P6.1	41.94
P6.1_vs_P6.2	14.68
P7.2_vs_P7.1	0
P7.1_vs_P7.2	0
