# Supplementary material for: Spatial transcriptomics reveals discrete tumour microenvironments and autocrine loops within ovarian cancer subclones
Source: Nat Commun. 2024 Apr 3;15:2860. doi: 10.1038/s41467-024-47271-y (PMC10991508; doi:10.1038/s41467-024-47271-y)
Supplement: Supplementary file 8 — Supplementary Data 5 [file 41467_2024_47271_MOESM8_ESM.xlsx]

## Sheet: SP1_P1.1_vs_P1.2
gene	chr	start	end
HMGA2	12	65278643	65491430
UBE2C	20	45791937	45811427

## Sheet: SP1_P1.2_vs_P1.1
gene	chr	start	end
SLPI	20	44966474	45079959

## Sheet: SP1_P1.2_vs_P1.3
gene	chr	start	end
VTCN1	1	117060303	117107453
S100A2	1	153543613	153550136
CD24	6	106629578	106668417
MACC1	7	19695462	19709087
MAL2	8	117794490	118111853
KRT7	12	52069246	52077494
KRT5	12	52232520	52252186
SLPI	20	44966474	45079959
SDC4	20	45252239	45254564

## Sheet: SP1_P1.3_vs_P1.1
gene	chr	start	end
FGFR3	4	1721490	1745176
MTCH1	6	36871870	36928964
BEX3	X	103356489	103358462
PGRMC1	X	118727572	118794539
NDUFA1	X	119870475	119871827
FBN3	19	7958579	8005659

## Sheet: SP1_P1.3_vs_P1.2
gene	chr	start	end
SNRNP200	2	96266132	96273349
FGFRL1	4	986997	1004506
FGFR3	4	1721490	1745176
FOXP4	6	41072945	41099976
HNRNPA2B1	7	25120091	25125361
CBX3	7	26189927	26201529
BEX3	X	103356489	103358462
PGRMC1	X	118727572	118794539
NDUFA1	X	119870475	119871827
IQANK1	8	143723933	143733801
SCRIB	8	143734140	143790644
PUF60	8	143790920	143815379
NRBP2	8	143816344	143829859
DDX11	12	31020763	31073847
HMGA2	12	65278643	65491430
NUP107	12	68610839	68671901
RBM39	20	35699272	35700984
UBE2C	20	45791937	45811427
LAMA5	20	62305432	62306325
FBN3	19	7958579	8005659
NDUFA7	19	8302127	8308356
ILF3	19	10651862	10653844
SMARCA4	19	10928733	10933535
PRDX2	19	12791496	12793315
NR2F6	19	17226204	17229219
SUGP2	19	18929201	18941261
LPAR2	19	19561707	19618916
PDCD5	19	32405543	32485895
DMKN	19	35319261	35347355

## Sheet: SP4_P4.2_vs_P4.1
gene	chr	start	end
DNALI1	1	37534449	37554344
FAM183A	1	42925375	42959176
CCDC17	1	45583846	45618904
TSPAN1	1	46040140	46133036
C1orf194	1	109089803	109096934
PIFO	1	111187174	111204535
CFAP126	1	161314257	161375340
SPATA17	1	217426992	217631082
H3F3A	1	225982702	225999331
DPY30	2	31522480	31581067
MORN2	2	38797729	38875934
CALM2	2	46916157	47076137
WDR54	2	74414176	74421591
ALPP	2	231961245	232344350
AGR3	7	16791811	16833433
CCND1	11	69294138	69367726
LRTOMT	11	72002864	72080693
DYNLL1	12	120461668	120469793
WDR66	12	121888731	121918297
AL357093.2	14	89124871	89619149
DNAI2	17	74203582	74210655
FOXJ1	17	76081017	76121576
SPEF1	20	3753508	3768387
WFDC2	20	45416067	45456934
C20orf85	20	57648392	57711536
CATSPERD	19	5691834	5720572
CAPS	19	5904858	5910853
RFX2	19	5916139	5978142
CTXN1	19	7920316	7923250
JUND	19	18257097	18274509
DMKN	19	35319261	35347355
PSENEN	19	35742464	35745445
CFAP298	21	32574841	32587373
RSPH1	21	42371837	42396846

## Sheet: SP5_P5.1_vs_P5.2
gene	chr	start	end
S100A16	1	153561108	153567890
MUC1	1	155169408	155173475
CRABP2	1	156668763	156677397
PERP	6	137867188	137883312
HEBP2	6	138088505	138107511
LCN2	9	128120693	128128462
AQP5	12	49791146	49828750
PI3	20	44966474	45079959
SLPI	20	45174876	45176544
WFDC2	20	45416067	45456934

## Sheet: SP5_P5.2_vs_P5.1
gene	chr	start	end
SCRIB	8	143723933	143733801
NRBP2	8	143816344	143829859
CPSF1	8	144373101	144393242
VPS28	8	144409742	144416895
PTGS1	9	122264603	122331343
GAPDH	12	6493356	6531955
KRT17	17	41523617	41528308
PABPC1L	20	44885676	44908532
C20orf204	20	63981135	64033100

## Sheet: SP6_P6.1_vs_P6.2
gene	chr	start	end
NCEH1	3	172505508	172523507
MGAT4B	5	179793980	179796647
IQSEC3	12	66765	178460
HSP90AA1	14	101964510	102056443

## Sheet: SP6_P6.2_vs_P6.1
gene	chr	start	end
MEAF6	1	36455718	36464437
SF3A3	1	37860697	37947057
NDUFS5	1	38991223	39006059
COL9A2	1	40258107	40294184
EBNA1BP2	1	42925375	42959176
TSPAN1	1	46040140	46133036
PEA15	1	160091340	160098943
H3F3A	1	225982702	225999331
RPL37A	2	216412414	216483053
RPS10	6	34279679	34392674
FOXP4	6	41158506	41163186
HSP90AB1	6	44219505	44234151
ITGB8	7	19020991	19117672
CLDN4	7	73768997	73770270
KIAA1217	10	23439458	23442390
MSI1	12	120210439	120265771
SOX12	20	296968	300321
IDH3B	20	2652145	2658393
SLPI	20	44966474	45079959
WFDC2	20	45416067	45456934
C19orf33	19	38251237	38256591
FBL	19	39825350	39834201
BCAM	19	44747705	44760044
