# Supplementary material for: Spatial transcriptomics reveals discrete tumour microenvironments and autocrine loops within ovarian cancer subclones
Source: Nat Commun. 2024 Apr 3;15:2860. doi: 10.1038/s41467-024-47271-y (PMC10991508; doi:10.1038/s41467-024-47271-y)
Supplement: Supplementary file 9 — Supplementary Data 6 [file 41467_2024_47271_MOESM9_ESM.xlsx]

## Sheet: UP_DEGs_CRS1_vs_CRS3
	avg_logFC	pct.1	pct.2	p_val_adj	pct.1/pct2 ratio
RPS20	1.07895	0.999	0.998	2.59017e-05	1.001
S100A6	0.933839	0.982	1	1.41725e-53	0.982
CLU	0.926637	0.981	0.966	8.92621e-168	1.01553
RPS28	0.863325	1	0.998	7.9908e-213	1.002
CD24	0.694783	0.986	0.938	3.17297e-18	1.05117
CCND1	0.666202	0.779	0.338	3.62014e-107	2.30473
RPL41	0.630664	1	1	6.42269e-191	1
SPOCK2	0.601936	0.753	0.28	5.62357e-100	2.68929
ANXA1	0.594373	0.893	0.567	6.97258e-96	1.57496
MT-CO3	0.549924	1	1	3.02464e-61	1
ADIRF	0.541985	0.727	0.546	2.56646e-47	1.3315
MMP7	0.517736	0.664	0.261	5.22382e-60	2.54406

## Sheet: UP_DEGs_CRS3_vs_CRS1
	avg_logFC	pct.1	pct.2	p_val_adj	pct.1/pct2 ratio
PIGR	1.66206	0.735	0.003	0	245
JCHAIN	1.7844	0.627	0.021	0	29.8571
IGLC3	2.38479	0.734	0.026	0	28.2308
FAM83A	0.658861	0.51	0.021	0	24.2857
IGHM	1.84441	0.562	0.04	0	14.05
BTN3A2	0.528642	0.527	0.046	2.5341e-302	11.4565
IGHA1	3.33249	0.979	0.103	0	9.50485
SUSD2	0.584757	0.521	0.06	2.40473e-254	8.68333
HLA-F	1.02413	0.844	0.099	0	8.52525
IGLC2	2.74596	0.96	0.129	0	7.44186
HSPA1A	1.01951	0.651	0.094	0	6.92553
IGHG1	2.42678	0.89	0.138	0	6.44928
NEU1	0.684039	0.687	0.115	7.76205e-275	5.97391
APOL6	0.540058	0.564	0.096	3.57806e-209	5.875
TAP1	1.05248	0.856	0.152	0	5.63158
GBP1	0.595319	0.572	0.109	3.56732e-195	5.24771
IGHG4	2.36108	0.969	0.189	0	5.12698
GALNT6	0.535205	0.527	0.103	1.69731e-173	5.1165
TAP2	0.542873	0.582	0.114	8.1202e-195	5.10526
TPD52L1	0.660165	0.632	0.126	4.8486e-220	5.01587
PTGS1	1.0002	0.792	0.161	0	4.91925
BDH1	0.538544	0.541	0.11	6.51111e-173	4.91818
BCR	0.574756	0.553	0.116	3.98633e-174	4.76724
HLA-DMB	0.666819	0.668	0.141	9.09926e-223	4.73759
C2	0.82911	0.766	0.163	3.36664e-281	4.69939
IFI44	0.508347	0.519	0.116	9.84899e-145	4.47414
DAPL1	0.829409	0.749	0.172	3.19652e-240	4.35465
ESPN	0.731546	0.663	0.16	1.76217e-203	4.14375
XAF1	0.545997	0.582	0.141	2.55965e-157	4.12766
NEO1	0.679358	0.624	0.153	6.13691e-183	4.07843
IL1R1	0.639364	0.619	0.153	1.48868e-172	4.04575
BCAT1	0.995229	0.751	0.186	5.21482e-242	4.03763
SLC52A2	0.518141	0.639	0.159	2.34107e-171	4.01887
APOL1	0.693401	0.73	0.187	2.7098e-214	3.90374
C1QC	0.63919	0.552	0.143	1.50442e-138	3.86014
PARP14	0.724841	0.713	0.187	9.06871e-206	3.81283
IGHG3	2.76619	0.995	0.264	0	3.76894
AP1B1	0.553113	0.6	0.161	1.0088e-149	3.72671
LUM	0.694593	0.603	0.162	9.27073e-150	3.72222
AQP5	0.740394	0.698	0.188	5.4858e-191	3.71277
TYMP	0.698692	0.649	0.177	1.57359e-169	3.66667
SAMHD1	0.726932	0.754	0.206	5.47468e-202	3.66019
TMPRSS4	0.630321	0.622	0.17	8.62892e-159	3.65882
IRF1	0.554009	0.634	0.175	1.11797e-152	3.62286
PSMB9	0.750052	0.734	0.207	6.52162e-204	3.54589
EMILIN1	0.682567	0.701	0.206	2.38199e-165	3.40291
C1QB	0.836862	0.675	0.201	3.87327e-163	3.35821
XBP1	0.93388	0.814	0.243	1.03024e-245	3.34979
HYOU1	0.534671	0.641	0.193	4.8875e-143	3.32124
KIAA1522	0.56665	0.677	0.209	2.42822e-152	3.23923
TNFSF10	1.22054	0.825	0.257	2.21192e-252	3.21012
SLC44A4	0.934454	0.818	0.256	1.46735e-229	3.19531
TFRC	0.512178	0.56	0.179	1.2686e-110	3.12849
GPRC5B	0.62132	0.674	0.223	9.51217e-149	3.02242
RCC2	0.680583	0.754	0.25	4.79695e-176	3.016
ECE1	0.63051	0.574	0.192	7.69007e-117	2.98958
PRKCI	0.944081	0.828	0.279	6.08883e-234	2.96774
DCXR	0.5271	0.608	0.205	1.8832e-117	2.96585
PDHA1	0.559048	0.711	0.24	2.63402e-147	2.9625
SELENBP1	0.723577	0.761	0.257	1.79179e-179	2.96109
PLSCR1	0.703791	0.699	0.239	5.46805e-149	2.92469
HLA-DQB1	0.836549	0.823	0.283	1.63573e-207	2.90813
C1QA	0.75579	0.699	0.241	2.73246e-143	2.90041
SLC48A1	0.74705	0.663	0.23	1.69364e-145	2.88261
PSMC4	0.596206	0.687	0.241	6.84045e-139	2.85062
HDAC1	0.517038	0.651	0.23	3.54543e-120	2.83043
DCN	0.969901	0.845	0.299	7.50603e-201	2.82609
BST2	1.32355	0.952	0.343	1.73271e-302	2.77551
RSRP1	0.5563	0.672	0.243	1.17337e-126	2.76543
DHRS3	1.21724	0.689	0.25	1.88661e-166	2.756
ISG15	0.923229	0.765	0.28	6.14762e-141	2.73214
COL6A3	0.593239	0.562	0.207	7.29837e-91	2.71498
IFI6	1.37557	0.955	0.353	1.95669e-244	2.70538
SORT1	0.516312	0.665	0.246	6.7476e-115	2.70325
IGKC	3.71495	0.998	0.373	0	2.6756
STAT1	0.648508	0.785	0.296	6.16153e-153	2.65203
SRPRA	0.50725	0.651	0.246	6.26758e-112	2.64634
YWHAH	0.577715	0.722	0.273	1.10825e-133	2.64469
HLA-DMA	0.56857	0.739	0.281	4.82173e-135	2.62989
RAPGEF3	1.06514	0.662	0.253	3.24964e-148	2.6166
SUPT5H	0.57603	0.706	0.27	3.03629e-124	2.61481
TYROBP	0.669846	0.624	0.239	1.23398e-101	2.61088
HP1BP3	0.597125	0.699	0.268	1.88537e-127	2.60821
SLC40A1	1.36339	0.737	0.283	4.67785e-175	2.60424
PSMB8	0.934802	0.859	0.33	1.86498e-216	2.60303
FAM20A	0.669516	0.708	0.275	9.13531e-128	2.57455
RBM38	0.623995	0.704	0.274	2.56133e-123	2.56934
SDF4	0.757424	0.789	0.308	1.54673e-164	2.56169
B4GALT1	0.874152	0.842	0.329	2.72559e-203	2.55927
BLVRB	0.505856	0.624	0.245	6.79173e-99	2.54694
DUS1L	0.546266	0.706	0.278	1.02539e-122	2.53957
PRRC2A	0.631634	0.808	0.319	1.95901e-159	2.53292
RERE	0.706249	0.68	0.269	2.9344e-123	2.52788
CYHR1	0.534461	0.696	0.276	5.00001e-119	2.52174
IGFBP3	0.572919	0.715	0.284	1.68817e-108	2.51761
LAPTM5	0.752479	0.687	0.273	3.39247e-117	2.51648
SEC63	0.500909	0.632	0.253	1.91921e-100	2.49802
AK2	0.660632	0.744	0.298	1.59133e-140	2.49664
NUCB1	0.638199	0.802	0.322	5.62259e-152	2.49068
GRAMD1A	0.538825	0.686	0.276	2.75559e-112	2.48551
C1S	0.785722	0.875	0.353	3.80328e-180	2.47875
GOLGA8A	0.503645	0.663	0.27	5.02338e-102	2.45556
LYZ	1.34022	0.636	0.261	5.41945e-110	2.43678
HLA-DPB1	0.793316	0.794	0.327	5.7125e-160	2.42813
SRSF11	0.601417	0.732	0.303	4.29003e-129	2.41584
AKT2	0.517321	0.648	0.27	2.56789e-99	2.4
CCNL2	0.774607	0.759	0.317	1.42002e-150	2.39432
BAG6	0.687671	0.83	0.347	4.20193e-165	2.39193
CFB	1.27982	0.859	0.36	2.82375e-220	2.38611
MAF1	0.579682	0.816	0.342	3.26021e-146	2.38596
WSB1	0.731639	0.739	0.31	1.72372e-135	2.38387
ECH1	0.745122	0.744	0.313	5.00731e-141	2.377
CAPZB	0.549998	0.741	0.313	3.54385e-122	2.36741
ST14	0.938355	0.904	0.382	1.62104e-228	2.36649
KDELR1	0.62385	0.744	0.316	3.61659e-127	2.35443
FLOT1	1.02227	0.849	0.361	1.33818e-207	2.3518
PNISR	0.557876	0.73	0.311	2.18236e-113	2.34727
IL13RA1	0.632482	0.701	0.299	4.33898e-117	2.34448
PTGDS	1.12097	0.639	0.273	2.31849e-84	2.34066
SELENOP	0.858425	0.863	0.369	5.71226e-152	2.33875
CCNL1	0.522044	0.672	0.288	5.95971e-98	2.33333
COPB2	0.603029	0.758	0.325	1.62584e-128	2.33231
WASHC1	0.561345	0.715	0.307	2.41193e-110	2.32899
SSR1	0.525593	0.713	0.308	2.94655e-109	2.31494
CTSL	0.50233	0.641	0.278	5.78182e-84	2.30576
ISLR	0.548653	0.713	0.31	1.54561e-92	2.3
TMEM30A	0.502882	0.754	0.328	7.38055e-110	2.29878
ATP6AP1	0.527997	0.715	0.312	8.14868e-107	2.29167
PIGT	0.686512	0.842	0.369	4.72444e-157	2.28184
RER1	0.564946	0.691	0.304	4.64497e-105	2.27303
CCDC6	0.550233	0.686	0.303	2.1723e-94	2.26403
CHCHD10	0.785443	0.84	0.372	5.84304e-171	2.25806
HLA-DPA1	1.06189	0.948	0.42	1.5621e-256	2.25714
IFI27	1.38329	1	0.449	1.86553e-299	2.22717
CP	1.42114	0.866	0.389	1.5118e-215	2.22622
GNB1	0.713113	0.799	0.359	1.38402e-146	2.22563
PTP4A2	0.518307	0.722	0.325	3.87394e-107	2.22154
TMED9	0.631385	0.852	0.385	8.32254e-156	2.21299
RNASE1	0.708806	0.885	0.401	8.9139e-156	2.20698
MT1E	0.667241	0.57	0.26	5.11209e-74	2.19231
TMEM59	0.939766	0.911	0.416	5.05596e-211	2.1899
USF2	0.581365	0.741	0.34	1.65156e-111	2.17941
CLDN3	0.823353	0.89	0.41	1.50489e-161	2.17073
CDC42	0.802452	0.857	0.402	7.46133e-172	2.13184
RNF213	0.525055	0.749	0.354	4.19955e-101	2.11582
RRBP1	0.607009	0.833	0.394	6.21309e-133	2.11421
MRPS26	0.502488	0.727	0.346	1.02079e-97	2.10116
PLD3	0.940398	0.931	0.445	9.25599e-223	2.09213
EWSR1	0.521161	0.729	0.349	1.24779e-93	2.08883
SNRNP70	0.577096	0.789	0.378	4.34419e-113	2.0873
CDKN2A	0.716317	0.897	0.43	2.27713e-156	2.08605
ARHGEF12	0.509794	0.651	0.314	4.7094e-82	2.07325
CTGF	0.932382	0.694	0.335	2.9444e-109	2.07164
NDRG1	0.652524	0.832	0.402	5.79836e-128	2.06965
SLC25A29	0.523043	0.658	0.323	3.52016e-78	2.03715
CD55	0.778448	0.715	0.351	6.56504e-107	2.03704
SSR3	0.527756	0.79	0.388	8.82804e-110	2.03608
PSMD2	0.550855	0.796	0.393	1.5492e-112	2.02545
GRINA	0.573732	0.813	0.402	8.92763e-118	2.02239
PFN2	0.548214	0.62	0.307	9.11761e-74	2.01954
MAGED1	0.59171	0.782	0.388	1.80068e-111	2.01546
VCP	0.71583	0.851	0.427	1.22003e-148	1.99297
IGFBP5	0.503564	0.753	0.382	3.16215e-76	1.9712
HTRA1	0.606555	0.722	0.367	6.53971e-84	1.9673
CNN3	0.518651	0.732	0.373	5.09973e-88	1.96247
HLA-DRB1	1.49646	0.988	0.508	0	1.94488
CRABP2	0.86068	0.914	0.471	3.0405e-175	1.94055
SDC4	0.971526	0.926	0.485	4.19287e-195	1.90928
S100A9	0.933106	0.503	0.264	1.74584e-38	1.9053
AFDN	0.525586	0.691	0.363	1.56802e-78	1.90358
ST6GAL1	0.566902	0.778	0.411	1.33655e-100	1.89294
ANXA4	0.601659	0.696	0.368	4.63158e-84	1.8913
TUBA1C	0.59558	0.804	0.427	1.61533e-105	1.8829
WT1	0.722314	0.67	0.356	5.98516e-76	1.88202
CSNK2B	0.561309	0.806	0.429	8.1415e-107	1.87879
ARF3	0.558984	0.758	0.406	3.23852e-94	1.867
MMP2	0.507555	0.644	0.345	6.88538e-54	1.86667
ACADVL	0.693727	0.871	0.469	1.32746e-140	1.85714
DHCR24	0.639266	0.792	0.427	1.931e-107	1.8548
EIF4G1	0.580752	0.869	0.469	2.03611e-123	1.85288
FKBP1A	0.612882	0.859	0.468	5.24564e-124	1.83547
PLEC	0.615662	0.899	0.49	1.57734e-130	1.83469
DDAH2	0.522851	0.77	0.427	2.37971e-86	1.80328
RARRES3	0.760118	0.818	0.455	8.42423e-120	1.7978
CYC1	0.559693	0.784	0.437	3.75551e-96	1.79405
SNHG25	1.2324	0.895	0.499	3.48082e-187	1.79359
ZFP36L2	0.700536	0.921	0.522	4.18434e-143	1.76437
CD164	0.500749	0.876	0.5	9.1662e-94	1.752
APOC1	1.64088	0.564	0.322	1.66127e-55	1.75155
CD47	0.73764	0.873	0.503	8.73687e-130	1.73559
FXYD3	0.688778	0.801	0.463	1.8789e-110	1.73002
TBL1XR1	0.533805	0.735	0.428	1.18063e-74	1.71729
SH3BGRL3	0.74739	0.921	0.539	2.47801e-155	1.70872
ATP5IF1	0.688571	0.825	0.483	5.42773e-108	1.70807
NNMT	0.657707	0.696	0.411	3.43183e-68	1.69343
PSME2	0.623772	0.904	0.534	4.07667e-136	1.69288
EIF3D	0.620283	0.627	0.371	7.99587e-42	1.69003
SEC61A1	0.518273	0.851	0.504	1.3469e-96	1.68849
GPI	0.592111	0.89	0.529	6.44247e-117	1.68242
FBL	0.504172	0.838	0.5	3.03114e-81	1.676
MYH9	0.814576	0.938	0.56	1.17801e-163	1.675
VPS28	0.514022	0.84	0.502	4.20033e-87	1.67331
PDIA4	0.516904	0.808	0.487	1.238e-84	1.65914
PARK7	0.543321	0.801	0.483	2.80971e-85	1.65839
AGRN	0.690308	0.883	0.533	2.10372e-116	1.65666
LSR	0.608133	0.84	0.51	2.52303e-98	1.64706
PSMD8	0.531246	0.751	0.456	1.74188e-78	1.64693
PLXNB2	0.586392	0.873	0.532	1.86294e-100	1.64098
IGFBP4	0.951409	0.857	0.529	6.50036e-125	1.62004
HLA-E	1.17808	0.993	0.615	5.1206e-292	1.61463
IGFBP2	0.671309	0.924	0.574	2.3137e-127	1.60976
COL6A1	0.896905	0.9	0.56	3.47506e-144	1.60714
APOE	1.70037	0.873	0.544	4.45282e-107	1.60478
COL6A2	0.811316	0.899	0.562	8.2913e-127	1.59964
SERP1	0.790498	0.938	0.588	3.48014e-167	1.59524
TIMP2	0.541789	0.871	0.547	1.40204e-92	1.59232
RPN2	0.561912	0.931	0.586	2.65924e-110	1.58874
SRRM2	0.527801	0.875	0.551	3.24447e-90	1.58802
ITM2C	0.523217	0.835	0.528	7.465e-75	1.58144
PRDX1	0.768409	0.952	0.606	9.26701e-170	1.57096
COL3A1	1.32317	0.838	0.535	7.37649e-92	1.56636
UQCR10	0.708363	0.967	0.618	6.65257e-150	1.56472
EIF5A	0.514704	0.895	0.574	2.0637e-95	1.55923
SLC25A5	0.603024	0.863	0.556	4.93627e-101	1.55216
MT2A	0.879681	0.851	0.549	1.1525e-117	1.55009
SYNGR2	0.647999	0.887	0.577	1.87917e-114	1.53726
DDR1	1.03422	0.911	0.6	5.90818e-173	1.51833
GRN	0.980824	0.981	0.654	2.31401e-229	1.5
PSMB1	0.51833	0.857	0.575	5.21859e-87	1.49043
AP2M1	0.517734	0.895	0.602	7.67831e-95	1.48671
UBA1	0.615204	0.892	0.606	4.05595e-106	1.47195
HMGN2	0.705192	0.919	0.644	1.90174e-124	1.42702
TAPBP	1.03879	0.99	0.695	6.50748e-244	1.42446
HSPA5	0.785523	0.959	0.675	2.12135e-175	1.42074
ELF3	0.537898	0.84	0.624	2.87801e-74	1.34615
PAX8	1.04861	0.789	0.594	1.64665e-99	1.32828
HLA-C	2.30913	0.997	0.751	0	1.32756
GTF2I	0.597194	0.95	0.724	9.19161e-114	1.31215
GAS6	0.527247	0.938	0.718	3.12589e-87	1.30641
GSN	0.539245	0.904	0.693	5.73689e-63	1.30447
SPARC	0.878107	0.876	0.674	1.50448e-63	1.2997
JUP	0.580762	0.851	0.658	4.96522e-84	1.29331
MUC1	0.786583	0.979	0.766	1.85091e-130	1.27807
ATP5MF	0.516818	0.964	0.757	1.16299e-98	1.27345
P4HB	1.02649	0.973	0.773	4.6385e-205	1.25873
SAT1	0.515534	0.943	0.76	5.20701e-94	1.24079
COL1A1	1.15704	0.918	0.741	2.40896e-52	1.23887
HLA-DRA	1.32409	1	0.816	2.9066e-301	1.22549
NDUFA1	0.732938	0.976	0.797	4.88671e-137	1.22459
SERPING1	0.52853	0.962	0.794	2.72445e-98	1.21159
EPCAM	1.21092	0.93	0.773	3.50381e-128	1.2031
FN1	0.518687	0.636	0.529	6.17496e-14	1.20227
SLC34A2	0.535212	0.802	0.668	1.11375e-44	1.2006
HLA-A	2.096	1	0.84	0	1.19048
CTSD	1.28281	0.998	0.857	1.56591e-234	1.16453
DDX5	0.646106	0.96	0.83	5.95782e-113	1.15663
TUBA1B	0.582507	0.986	0.859	2.07329e-111	1.14785
ENO1	0.758242	0.979	0.86	1.91402e-139	1.13837
CAPNS1	0.579802	0.945	0.832	2.2108e-81	1.13582
LGALS3BP	0.672527	0.983	0.867	8.905e-147	1.13379
TMBIM6	0.636522	0.983	0.869	7.61726e-149	1.13119
TUBB	0.697354	0.995	0.88	3.16113e-167	1.13068
LY6E	0.967046	1	0.887	1.25547e-238	1.1274
COL1A2	0.757743	0.921	0.82	2.82531e-31	1.12317
TSPAN3	0.667691	0.918	0.821	5.42105e-83	1.11815
MUC16	0.514268	0.861	0.772	3.15115e-42	1.11528
HLA-B	2.64065	1	0.903	0	1.10742
CST3	0.797878	0.998	0.905	3.43976e-204	1.10276
CALR	0.705195	0.998	0.933	2.22704e-192	1.06967
PSAP	1.19746	1	0.943	5.92644e-270	1.06045
CD74	1.29431	1	0.952	0	1.05042
CTSB	0.820219	0.997	0.95	2.00821e-161	1.04947
SPINT2	0.817046	0.991	0.945	1.6856e-141	1.04868
SLPI	0.59397	0.988	0.959	2.2143e-76	1.03024
PFN1	0.557337	1	0.976	3.82463e-157	1.02459
B2M	1.50395	1	0.984	0	1.01626
CALM2	0.888838	0.967	0.955	1.40818e-80	1.01257
WFDC2	0.652495	1	0.991	4.11555e-165	1.00908
APLP2	0.539299	0.921	0.913	4.83125e-41	1.00876
FTL	1.31146	1	0.996	2.09098e-217	1.00402
RPL8	0.519015	1	1	1.01297e-206	1
