# Supplementary material for: Spatial transcriptomics reveals discrete tumour microenvironments and autocrine loops within ovarian cancer subclones
Source: Nat Commun. 2024 Apr 3;15:2860. doi: 10.1038/s41467-024-47271-y (PMC10991508; doi:10.1038/s41467-024-47271-y)
Supplement: Supplementary file 10 — Supplementary Data 7 [file 41467_2024_47271_MOESM10_ESM.xlsx]

## Sheet: CosMx 155 DEGs
	CosMx log2FC	CosMx FDR
ADGRL2	-3.48876	6.09681e-24
ADIRF	-1.22823	8.68972e-27
AGR2	2.08081	0.025437
ALCAM	1.38476	6.44878e-22
ANXA1	1.1693	6.9226e-10
ARHGDIB	1.02521	7.93985e-09
AZU1	-1.54175	8.35812e-07
B2M	1.67664	0
BGN	-1.9602	1.8284e-28
BMP7	-1.45189	0.000172916
CALB1	1.23718	1.47976e-09
CALD1	-1.629	1.16289e-27
CAMP	1.07589	0.0163341
CCL5	1.31454	8.39493e-06
CD164	1.26337	3.38254e-74
CD4	1.25528	6.55751e-05
CD44	1.49118	1.1226e-16
CD52	1.0056	0.00514431
CD55	1.85565	8.07054e-62
CD59	1.65383	3.1979e-86
CD68	1.03776	3.56018e-14
CD70	1.21524	9.41664e-13
CD86	1.57818	0.00716831
CEACAM1	1.98329	3.20621e-11
CEACAM6	2.63928	1.67051e-09
CELSR1	1.23633	7.45307e-54
CELSR2	-1.0846	1.05101e-09
CLCF1	-1.5678	4.59759e-06
CLEC12A	1.23844	2.35058e-06
COL14A1	1.99202	6.34637e-09
COL1A1	-1.17403	4.83767e-15
COL27A1	-1.59065	1.40739e-19
COL4A5	1.31471	0.000590819
COL6A1	-1.0877	6.64499e-14
COL6A2	-3.16122	1.13765e-69
COL9A2	-2.61864	1.94137e-47
CXCL10	1.58141	8.45186e-18
CXCL17	3.26975	2.68311e-137
CXCL9	1.22163	3.83345e-06
CXCR4	-1.58317	1.50153e-09
EFNB2	-1.60408	1.12605e-28
EGFR	1.15944	0.00242815
EPCAM	-1.18136	4.47261e-151
EPHA4	1.22547	5.50822e-07
EPOR	-2.29103	2.3535e-11
ESR1	-1.19572	3.28791e-85
ETV4	-1.30216	2.13331e-05
ETV5	-1.4444	0.000106761
FGF18	-2.67499	9.73572e-29
FGF9	-2.16385	5.51408e-10
FGFR1	-1.2354	9.47309e-49
FGFR2	-3.51266	3.48658e-56
FGFR3	-1.11984	0.0492651
FZD5	-1.38364	3.78076e-07
GADD45B	1.03339	2.09755e-07
GAS6	-1.0517	2.67763e-72
GLUL	1.46474	9.60573e-97
GPX3	-2.62855	1.56521e-33
GSN	-1.49202	2.88865e-113
GZMA	1.84472	0.0185736
HMGB2	-1.32647	2.86579e-45
HSPA1A	1.77169	1.41327e-61
HSPA1B	2.83422	1.58973e-210
IDO1	1.28352	1.36978e-08
IER3	1.57233	2.08286e-18
IFIH1	1.14007	3.26984e-17
IFNAR1	1.05243	5.19709e-31
IGF1R	-2.1044	3.61615e-14
IGFBP5	1.40377	9.86652e-19
IGFBP7	-1.52583	1.2004e-07
IGHM	-1.40115	1.31445e-07
IL10RA	1.24798	0.0152193
IL11RA	-2.21195	2.10202e-24
IL17RE	1.56709	8.58375e-08
IL1RAP	-1.18907	3.91953e-05
IL2RB	1.38112	0.00619144
IL6R	-1.05148	6.13382e-08
INHBB	-2.61647	1.20543e-71
ITGA1	1.05348	0.00669071
ITGA3	-1.71188	5.34706e-32
ITGAL	1.67514	0.00516816
ITGB5	-1.57069	7.59522e-25
ITGB6	1.17377	1.42159e-05
ITM2A	2.80163	1.38741e-27
KRAS	1.3678	1.408e-27
KRT14	-2.66744	2.00353e-151
KRT16	-1.45304	7.53516e-10
KRT18	1.19301	1.80121e-78
KRT19	1.40804	9.38351e-106
LCN2	2.02229	2.73989e-86
LGALS9	1.36303	2.99606e-27
LTB	-1.16093	2.88454e-06
LTF	1.07025	0.00514431
LYN	1.24846	1.06313e-10
MAPK13	1.14443	3.19509e-09
MMP7	-2.21273	1.83915e-80
MMP8	1.18777	0.00196515
NOSIP	-1.22753	1.21192e-06
NPR1	-1.04061	2.43022e-05
OAS1	1.30049	7.23061e-16
OAS2	1.59826	5.3712e-14
OLFM4	1.20832	0.0300761
PHLDA2	1.33035	0.00697342
PIGR	4.9811	5.1434e-273
PSCA	1.91291	8.21651e-08
PTGES	1.40047	0.00325426
PTGS1	-2.19972	1.41539e-247
RGS2	1.17608	3.01305e-07
RNF43	-1.34142	2.00815e-06
RORA	1.12373	0.000322454
RSPO1	-2.57782	2.0853e-08
RXRA	1.89984	3.80853e-23
S100A10	1.06781	3.89579e-13
S100A8	5.52148	3.18082e-105
S100A9	2.45741	3.75523e-130
S100P	1.29928	4.6515e-07
SAA1	3.20928	1.97366e-117
SAA2	1.49333	8.12477e-15
SAT1	1.63111	9.61721e-113
SCGB3A1	1.49625	0.0428393
SLC40A1	2.47435	2.09819e-37
SPOCK2	-1.30305	2.98169e-08
SST	-2.62503	7.0793e-06
ST6GALNAC3	1.02156	3.84994e-05
SYK	-1.18453	1.15516e-22
TACSTD2	1.07346	3.55882e-34
TAGLN	-1.96739	2.13349e-100
TAP1	1.54195	1.43158e-62
TAP2	1.11334	6.6406e-45
TBX21	1.082	0.00867086
THBS1	-2.36686	1.63274e-37
TIE1	-2.66344	1.12594e-05
TNFRSF10A	1.0762	7.80812e-05
TNFRSF10B	1.18579	1.84829e-23
TNFRSF19	-1.01009	0.00486873
TNFRSF21	2.21758	8.73177e-19
TNFSF10	-1.17589	1.26225e-49
TNFSF14	1.28401	5.64644e-15
TOP2A	-1.48992	8.85187e-19
TPM2	-1.80921	2.11792e-59
TUBB4B	1.48196	4.32154e-95
TYK2	-1.00837	2.34743e-134
VIM	-1.37595	1.9507e-40
VSIR	1.03614	4.67654e-09
WNT7A	-3.44796	3.7273e-82
XBP1	1.25803	2.03001e-31
KLRK1	1.5712	0.00460136
PROK2	1.53923	0.0201904
ADGRF3	1.39389	7.15139e-07
BMP5	1.2718	0.0377912
KRT6C	1.04473	0.0138832
LINC02446	1.03826	0.0219138
TNFSF18	1.00232	0.0220804
WIF1	-1.3234	0.00266568
CRP	-1.69756	1.04529e-39
