# Supplementary material for: Spatial transcriptomics reveals discrete tumour microenvironments and autocrine loops within ovarian cancer subclones
Source: Nat Commun. 2024 Apr 3;15:2860. doi: 10.1038/s41467-024-47271-y (PMC10991508; doi:10.1038/s41467-024-47271-y)
Supplement: Supplementary file 11 — Supplementary Data 8 [file 41467_2024_47271_MOESM11_ESM.xlsx]

## Sheet: DEGs CosMx&Visium - scatterplot
	CosMx log2FC	CosMx FDR	Visium log2FC	Visium FDR	Significance by technology
S100A8	5.52148	3.18082e-105	3.54504	7.44592e-27	CosMx and Visium (PIGR+)		Positive logFC corresponds to genes with higher expression in PIGR+ (CosMx) and P5.1 (Visium) clusters
PIGR	4.9811	5.1434e-273	2.77698	5.70571e-27	CosMx and Visium (PIGR+)		Significance determined as FDR < 0.05 and |log2FC| > 1
CXCL17	3.26975	2.68311e-137	1.58522	6.38135e-19	CosMx and Visium (PIGR+)		Table is coloured by the "significance" column
SAA1	3.20928	1.97366e-117	2.6291	5.02866e-26	CosMx and Visium (PIGR+)
HSPA1B	2.83422	1.58973e-210	0.785936	2.27071e-06	CosMx only
ITM2A	2.80163	1.38741e-27	0.682284	5.44942e-07	CosMx only
CEACAM6	2.63928	1.67051e-09	0.655643	3.51275e-07	CosMx only
SLC40A1	2.47435	2.09819e-37	0.610958	0.00644932	CosMx only
S100A9	2.45741	3.75523e-130	2.80839	1.15601e-25	CosMx and Visium (PIGR+)
TNFRSF21	2.21758	8.73177e-19	0.360394	0.665726	CosMx only
AGR2	2.08081	0.025437	0.14439	1	CosMx only
LCN2	2.02229	2.73989e-86	1.83426	3.98183e-18	CosMx and Visium (PIGR+)
COL14A1	1.99202	6.34637e-09	-0.0562319	1	CosMx only
CEACAM1	1.98329	3.20621e-11	0.251305	1	CosMx only
PSCA	1.91291	8.21651e-08	0.262446	1	CosMx only
RXRA	1.89984	3.80853e-23	0.255421	1	CosMx only
CD55	1.85565	8.07054e-62	0.333152	1	CosMx only
GZMA	1.84472	0.0185736	0.196857	1	CosMx only
HSPA1A	1.77169	1.41327e-61	0.153789	1	CosMx only
B2M	1.67664	0	0.651714	3.85371e-19	CosMx only
ITGAL	1.67514	0.00516816	0.176708	1	CosMx only
CD59	1.65383	3.1979e-86	0.413933	0.181334	CosMx only
SAT1	1.63111	9.61721e-113	0.627385	8.34312e-06	CosMx only
OAS2	1.59826	5.3712e-14	0.404584	1	CosMx only
CXCL10	1.58141	8.45186e-18	0.941573	0.000187119	CosMx only
CD86	1.57818	0.00716831	0.060121	1	CosMx only
IER3	1.57233	2.08286e-18	0.0799012	1	CosMx only
IL17RE	1.56709	8.58375e-08	-0.0131514	1	CosMx only
TAP1	1.54195	1.43158e-62	0.507897	0.0619235	CosMx only
SCGB3A1	1.49625	0.0428393	0.279319	1	CosMx only
SAA2	1.49333	8.12477e-15	0.987289	4.13992e-10	CosMx only
CD44	1.49118	1.1226e-16	0.165946	1	CosMx only
TUBB4B	1.48196	4.32154e-95	0.598374	0.00624035	CosMx only
GLUL	1.46474	9.60573e-97	0.610475	0.000218883	CosMx only
KRT19	1.40804	9.38351e-106	0.818814	6.44973e-05	CosMx only
IGFBP5	1.40377	9.86652e-19	0.843571	6.59666e-05	CosMx only
PTGES	1.40047	0.00325426	0.116484	1	CosMx only
ALCAM	1.38476	6.44878e-22	0.27427	1	CosMx only
IL2RB	1.38112	0.00619144	0.24696	1	CosMx only
KRAS	1.3678	1.408e-27	0.163886	1	CosMx only
LGALS9	1.36303	2.99606e-27	0.266646	1	CosMx only
PHLDA2	1.33035	0.00697342	0.181726	1	CosMx only
COL4A5	1.31471	0.000590819	-0.0255351	1	CosMx only
CCL5	1.31454	8.39493e-06	0.559427	0.0235714	CosMx only
OAS1	1.30049	7.23061e-16	-0.0227201	1	CosMx only
S100P	1.29928	4.6515e-07	0.843523	7.50197e-10	CosMx only
TNFSF14	1.28401	5.64644e-15	0.263603	1	CosMx only
IDO1	1.28352	1.36978e-08	0.266646	1	CosMx only
CD164	1.26337	3.38254e-74	0.185032	1	CosMx only
XBP1	1.25803	2.03001e-31	0.499721	0.536928	CosMx only
CD4	1.25528	6.55751e-05	0.243652	1	CosMx only
LYN	1.24846	1.06313e-10	0.0753483	1	CosMx only
IL10RA	1.24798	0.0152193	0.149143	1	CosMx only
CLEC12A	1.23844	2.35058e-06	0.0448542	1	CosMx only
CELSR1	1.23633	7.45307e-54	0.153435	1	CosMx only
EPHA4	1.22547	5.50822e-07	-0.0214883	1	CosMx only
CXCL9	1.22163	3.83345e-06	1.46704	1.56078e-08	CosMx and Visium (PIGR+)
CD70	1.21524	9.41664e-13	0.0204012	1	CosMx only
OLFM4	1.20832	0.0300761	0.337035	0.136594	CosMx only
KRT18	1.19301	1.80121e-78	0.694687	3.57087e-05	CosMx only
MMP8	1.18777	0.00196515	-0.033663	1	CosMx only
TNFRSF10B	1.18579	1.84829e-23	0.290431	1	CosMx only
RGS2	1.17608	3.01305e-07	-0.029504	1	CosMx only
ITGB6	1.17377	1.42159e-05	0.0788016	1	CosMx only
ANXA1	1.1693	6.9226e-10	-0.192185	1	CosMx only
EGFR	1.15944	0.00242815	0.00255721	1	CosMx only
MAPK13	1.14443	3.19509e-09	0.409093	0.035379	CosMx only
IFIH1	1.14007	3.26984e-17	0.228454	1	CosMx only
RORA	1.12373	0.000322454	-0.0562319	1	CosMx only
TAP2	1.11334	6.6406e-45	0.134122	1	CosMx only
TBX21	1.082	0.00867086	0.0978473	1	CosMx only
TNFRSF10A	1.0762	7.80812e-05	-0.0173612	1	CosMx only
CAMP	1.07589	0.0163341	-0.00885635	1	CosMx only
TACSTD2	1.07346	3.55882e-34	-0.0343899	1	CosMx only
LTF	1.07025	0.00514431	0.0569271	1	CosMx only
S100A10	1.06781	3.89579e-13	-0.00168835	1	CosMx only
ITGA1	1.05348	0.00669071	0.052836	1	CosMx only
IFNAR1	1.05243	5.19709e-31	0.0233745	1	CosMx only
CD68	1.03776	3.56018e-14	-0.0780025	1	CosMx only
VSIR	1.03614	4.67654e-09	0.0713264	1	CosMx only
GADD45B	1.03339	2.09755e-07	0.0754426	1	CosMx only
ARHGDIB	1.02521	7.93985e-09	0.344793	1	CosMx only
ST6GALNAC3	1.02156	3.84994e-05	-0.0506261	1	CosMx only
CD52	1.0056	0.00514431	-0.229068	1	CosMx only
SLPI	0.988827	2.45073e-61	1.74378	2.55937e-16	Visium only
IGKC	-0.0302811	0.526269	1.34587	1.50428e-09	Visium only
IGHA1	-0.11447	0.459418	1.3108	1.18398e-06	Visium only
KRT17	-0.64343	6.14021e-10	-1.08721	1.55774e-08	Visium only
TYK2	-1.00837	2.34743e-134	-0.0549189	1	CosMx only
TNFRSF19	-1.01009	0.00486873	-0.20476	1	CosMx only
NPR1	-1.04061	2.43022e-05	-0.247928	1	CosMx only
IL6R	-1.05148	6.13382e-08	-0.249524	1	CosMx only
GAS6	-1.0517	2.67763e-72	-0.634633	0.00312136	CosMx only
CELSR2	-1.0846	1.05101e-09	-0.430003	0.6525	CosMx only
COL6A1	-1.0877	6.64499e-14	-0.623695	0.198367	CosMx only
FGFR3	-1.11984	0.0492651	-0.103538	1	CosMx only
LTB	-1.16093	2.88454e-06	-0.744726	1	CosMx only
COL1A1	-1.17403	4.83767e-15	-0.73459	0.978972	CosMx only
TNFSF10	-1.17589	1.26225e-49	-0.259243	1	CosMx only
EPCAM	-1.18136	4.47261e-151	-0.592106	0.0524071	CosMx only
SYK	-1.18453	1.15516e-22	-0.479047	0.297574	CosMx only
IL1RAP	-1.18907	3.91953e-05	-0.112518	1	CosMx only
ESR1	-1.19572	3.28791e-85	-0.388421	1	CosMx only
NOSIP	-1.22753	1.21192e-06	0.0574543	1	CosMx only
ADIRF	-1.22823	8.68972e-27	-1.26719	4.73487e-12	CosMx and Visium (PTGS1+)
FGFR1	-1.2354	9.47309e-49	-0.459938	0.820515	CosMx only
ETV4	-1.30216	2.13331e-05	-0.521063	0.00144388	CosMx only
SPOCK2	-1.30305	2.98169e-08	-0.476642	1	CosMx only
HMGB2	-1.32647	2.86579e-45	-0.378176	1	CosMx only
RNF43	-1.34142	2.00815e-06	-0.26	1	CosMx only
VIM	-1.37595	1.9507e-40	0.00915866	1	CosMx only
FZD5	-1.38364	3.78076e-07	-0.224081	1	CosMx only
IGHM	-1.40115	1.31445e-07	-1.88592	1.10573e-09	CosMx and Visium (PTGS1+)
ETV5	-1.4444	0.000106761	-0.0217435	1	CosMx only
BMP7	-1.45189	0.000172916	-0.251539	0.0497681	CosMx only
KRT16	-1.45304	7.53516e-10	0.00352737	1	CosMx only
TOP2A	-1.48992	8.85187e-19	-0.307599	1	CosMx only
GSN	-1.49202	2.88865e-113	-0.821909	3.69868e-05	CosMx only
IGFBP7	-1.52583	1.2004e-07	0.0938348	1	CosMx only
AZU1	-1.54175	8.35812e-07	-0.0213473	1	CosMx only
CLCF1	-1.5678	4.59759e-06	-0.201786	1	CosMx only
ITGB5	-1.57069	7.59522e-25	-0.584064	0.00237126	CosMx only
CXCR4	-1.58317	1.50153e-09	-0.498676	0.00565512	CosMx only
COL27A1	-1.59065	1.40739e-19	-0.406889	0.123839	CosMx only
EFNB2	-1.60408	1.12605e-28	-0.4518	0.00116945	CosMx only
CALD1	-1.629	1.16289e-27	-0.229068	1	CosMx only
ITGA3	-1.71188	5.34706e-32	-0.627943	0.00100718	CosMx only
TPM2	-1.80921	2.11792e-59	-0.899237	3.71235e-07	CosMx only
BGN	-1.9602	1.8284e-28	-0.373235	1	CosMx only
TAGLN	-1.96739	2.13349e-100	-1.13476	1.44716e-13	CosMx and Visium (PTGS1+)
IGF1R	-2.1044	3.61615e-14	-0.345153	0.946035	CosMx only
FGF9	-2.16385	5.51408e-10	-0.192645	1	CosMx only
PTGS1	-2.19972	1.41539e-247	-1.6885	3.97411e-18	CosMx and Visium (PTGS1+)
IL11RA	-2.21195	2.10202e-24	-0.475061	0.00242234	CosMx only
MMP7	-2.21273	1.83915e-80	-1.32761	8.75818e-09	CosMx and Visium (PTGS1+)
EPOR	-2.29103	2.3535e-11	-0.546614	6.51102e-06	CosMx only
THBS1	-2.36686	1.63274e-37	-0.429345	0.0948067	CosMx only
RSPO1	-2.57782	2.0853e-08	-0.323003	0.0095262	CosMx only
INHBB	-2.61647	1.20543e-71	-1.20805	8.72992e-11	CosMx and Visium (PTGS1+)
COL9A2	-2.61864	1.94137e-47	-0.673936	2.4246e-05	CosMx only
SST	-2.62503	7.0793e-06	-0.89778	2.85397e-07	CosMx only
GPX3	-2.62855	1.56521e-33	-0.719173	3.09598e-06	CosMx only
TIE1	-2.66344	1.12594e-05	-0.214064	1	CosMx only
KRT14	-2.66744	2.00353e-151	-0.532203	0.00360665	CosMx only
FGF18	-2.67499	9.73572e-29	-0.179921	1	CosMx only
COL6A2	-3.16122	1.13765e-69	-0.466646	1	CosMx only
WNT7A	-3.44796	3.7273e-82	-0.689149	4.20591e-09	CosMx only
ADGRL2	-3.48876	6.09681e-24	-0.4285	4.67717e-05	CosMx only
FGFR2	-3.51266	3.48658e-56	-0.464419	4.04652e-05	CosMx only
