# Supplementary material for: Spatial transcriptomics reveals discrete tumour microenvironments and autocrine loops within ovarian cancer subclones
Source: Nat Commun. 2024 Apr 3;15:2860. doi: 10.1038/s41467-024-47271-y (PMC10991508; doi:10.1038/s41467-024-47271-y)
Supplement: Supplementary file 12 — Supplementary Data 9 [file 41467_2024_47271_MOESM12_ESM.xlsx]

## Sheet: Readme
Readme
SquidPy was used to examine the identity of neighbours of each cell type
Multiple Radii were tested and the median number of neighbouring cells calculated
Three radii were chosen for summarising immediate neighbours, local niche and extended niche of each cell
radius (pixels)	median number of neighbouring cells
75	1
100	2
110	3	immediate neighbours
150	6
340	30	local niche
500	62
648	100	extended niche
1000	219
1500	444
2000	733
2500	1073
Significance testing was performed using permutations.
For neighbour enrichment and depletion testing, positions of tumour cells were fixed and positions of cells of each other cell type were randomised independently.
Monte Carlo procedure was used to calculate empirical P values as (r+1)/(n+1), where n is the number of replicate samples that have been simulated and r is the number of these replicates that produce a test statistic more extreme than or equal to that calculated for the actual data.
P-values were corrected for multiple testing using Benjamini-Hochberg procedure
Threshold of 0.05 was used to define significance
For ratio significance testing, positions of tumour cells were fixed, neighbouring cells were selected for each of 3 radii and their labels were permuted.
Monte Carlo procedure was used to calculate empirical P values as (r+1)/(n+1), where n is the number of replicate samples that have been simulated and r is the number of these replicates that produce a test statistic more extreme than or equal to that calculated for the actual data.
P-values were corrected for multiple testing using Benjamini-Hochberg procedure
Threshold of 0.05 was used to define significance

## Sheet: radius110 - 3 cells
		Percentage of neighbouring cells
		C1QC+ macrophages	CCL5+ T cells	COL3A1+ fibroblasts	CXCL9+ macrophages	ENG+ endothelial cells	IGHA1+ plasma cells	IGHG1+ plasma cells	KRT17+ epithelial cells	LYZ+ macrophages	PIGR+ tumour	PTGS1+ tumour	SPP1+ macrophages
Query cell type	C1QC+ macrophages	21.8909	23.4994	18.6936	1.19655	2.62848	3.39349	6.59082	0.0196155	14.7901	3.37387	2.19694	1.72617
	CCL5+ T cells	11.5292	34.5684	17.2361	1.79963	4.16707	4.39804	5.15831	0.0577423	9.36387	5.16793	3.95535	2.5984
	COL3A1+ fibroblasts	10.6803	20.0717	34.6296	0.918973	3.32848	4.57245	7.62076	0.381038	9.02163	0.874145	1.93881	5.96212
	CXCL9+ macrophages	7.05202	21.6185	9.47977	7.39884	2.31214	1.38728	2.31214	0	5.78035	20.3468	17.5723	4.73988
	ENG+ endothelial cells	6.57185	21.2359	14.566	0.980873	37.9598	5.59098	4.80628	0	2.84453	1.76557	3.13879	0.53948
	IGHA1+ plasma cells	7.04397	18.6075	16.6124	0.488599	4.64169	34.0391	12.9479	0	2.36156	1.09935	1.30293	0.855049
	IGHG1+ plasma cells	10.9589	17.4821	22.1787	0.652316	3.19635	10.3718	27.8539	0	3.91389	1.79387	0.978474	0.6197
	KRT17+ epithelial cells	0.429185	2.57511	14.5923	0	0	0	0	76.3948	3.00429	0	0.858369	2.14592
	LYZ+ macrophages	8.83732	11.4041	9.43507	0.586029	0.679794	0.679794	1.40647	0.0820441	47.2105	0.140647	0.19925	19.339		Non-tumour percentage
	PIGR+ tumour	2.90295	9.06329	1.31646	2.97046	0.607595	0.455696	0.92827	0	0.202532	79.7637	1.75527	0.0337553			18.481
	PTGS1+ tumour	1.00197	3.67687	1.54768	1.35981	0.572553	0.286277	0.268384	0.0178923	0.152084	0.930399	90.1235	0.062623			8.94614
	SPP1+ macrophages	0.923206	2.83256	5.5812	0.43013	0.115401	0.220311	0.199329	0.0524549	17.3101	0.020982	0.0734368	72.2409
	Residual percentage after removing tumour-tumour interactions														Significance of residual % of neighbours
	PIGR+ neighbours	15.7078	49.0411	7.12329	16.0731	3.28767	2.46575	5.02283	0	1.09589			0.182648			Enrichment
	PTGS1+ neighbours	11.2	41.1	17.3	15.2	6.4	3.2	3	0.2	1.7			0.7			Depletion
	Ratio (for those at least 3% of neighbours)														Significance of the ratio
	PIGR+/PTGS1+ ratio	1.40248	1.19321	0.411751	1.05744	0.513699	0.770548	1.67428							Significantly higher in PIGR+
	PTGS1+/PIGR+ ratio	0.713023	0.838073	2.42865	0.945682	1.94667	1.29778	0.597273							Significantly higher in PTGS1+

## Sheet: radius340 - 30 cells
		Percentage of neighbouring cells
		C1QC+ macrophages	CCL5+ T cells	COL3A1+ fibroblasts	CXCL9+ macrophages	ENG+ endothelial cells	IGHA1+ plasma cells	IGHG1+ plasma cells	KRT17+ epithelial cells	LYZ+ macrophages	PIGR+ tumour	PTGS1+ tumour	SPP1+ macrophages
Query cell type	C1QC+ macrophages	16.8098	19.541	20.8626	0.940477	3.34597	3.46071	7.02387	0.15982	14.2629	5.8785	4.76181	2.95257
	CCL5+ T cells	10.1088	27.0393	16.3073	1.72348	3.57733	5.092	5.66332	0.0360383	9.92114	8.99792	7.98461	3.54872
	COL3A1+ fibroblasts	11.1341	16.8236	27.4098	0.872618	3.41939	4.22203	7.18215	0.585026	12.4999	2.63097	4.47244	8.74805
	CXCL9+ macrophages	5.39809	19.1227	9.38492	3.55169	2.35211	3.28119	2.84605	0.0117606	7.42091	20.6515	21.4042	4.57486
	ENG+ endothelial cells	9.63991	19.9233	18.4593	1.18064	10.4723	5.47816	7.26092	0.118064	8.05785	8.17591	9.32113	1.91263
	IGHA1+ plasma cells	7.24986	20.6207	16.5729	1.19758	3.98335	21.5135	10.482	0.0257544	3.67	6.97085	6.68326	1.03018
	IGHG1+ plasma cells	11.6377	18.1389	22.2977	0.821564	4.17572	8.29033	17.7146	0.0135796	6.22624	5.68305	3.90752	1.09316
	KRT17+ epithelial cells	4.00616	1.74628	27.4782	0.0513611	1.02722	0.308166	0.205444	38.7262	12.2753	0	0.616333	13.5593
	LYZ+ macrophages	8.56085	11.5112	14.0582	0.776023	1.67872	1.05151	2.25551	0.29393	38.8872	0.237357	0.302538	20.3869		Non-tumour percentage
	PIGR+ tumour	4.93108	14.5904	4.1353	3.01812	2.38046	2.79124	2.87718	0	0.331718	63.3048	1.55031	0.0893747			35.1449
	PTGS1+ tumour	2.17026	7.03466	3.81943	1.6996	1.47454	1.454	1.07486	0.0112062	0.229726	0.842329	80.0848	0.104591			19.0729
	SPP1+ macrophages	1.68426	3.91318	9.35049	0.454668	0.378695	0.280515	0.376357	0.308566	19.3754	0.0607782	0.130907	63.6862
	Residual percentage after removing tumour-tumour interactions														Significance of residual % of neighbours
	PIGR+ neighbours	14.0307	41.5151	11.7664	8.58764	6.77328	7.9421	8.18662	0	0.943858			0.254304			Enrichment
	PTGS1+ neighbours	11.3788	36.8831	20.0255	8.91108	7.7311	7.62338	5.63553	0.0587544	1.20447			0.548374			Depletion
	Ratio (for those at least 3% of neighbours)														Significance of the ratio
	PIGR+/PTGS1+ ratio	1.23306	1.12559	0.587574	0.963703	0.876108	1.04181	1.45268							Significantly higher in PIGR+
	PTGS1+/PIGR+ ratio	0.81099	0.888426	1.70191	1.03766	1.14141	0.95987	0.688383							Significantly higher in PTGS1+

## Sheet: radius648 - 100 cells
		Percentage of neighbouring cells
		C1QC+ macrophages	CCL5+ T cells	COL3A1+ fibroblasts	CXCL9+ macrophages	ENG+ endothelial cells	IGHA1+ plasma cells	IGHG1+ plasma cells	KRT17+ epithelial cells	LYZ+ macrophages	PIGR+ tumour	PTGS1+ tumour	SPP1+ macrophages
Query cell type	C1QC+ macrophages	14.8044	17.5761	20.595	1.08335	3.31187	3.50153	7.05827	0.149448	13.8825	7.24613	6.75878	4.0327
	CCL5+ T cells	9.25868	22.4372	15.5555	1.61025	3.25875	5.10739	5.49248	0.0388887	9.94445	11.1623	12.2041	3.92997
	COL3A1+ fibroblasts	10.7847	15.4633	23.9976	0.896368	3.16054	3.75079	6.57787	0.537129	13.8016	3.60401	7.40069	10.0254
	CXCL9+ macrophages	6.20211	17.4999	9.79968	2.49459	2.33996	4.18857	3.46356	0.0377968	7.28447	19.4207	22.5887	4.67993
	ENG+ endothelial cells	9.61709	17.9636	17.5262	1.18689	5.57715	4.91138	7.18406	0.149886	9.54564	10.3892	12.62	3.32886
	IGHA1+ plasma cells	7.23041	20.0206	14.7905	1.51078	3.49251	12.5324	7.70632	0.0929518	5.29949	10.5283	14.9417	1.85408
	IGHG1+ plasma cells	11.5189	17.0159	20.4999	0.987335	4.0375	6.09053	13.9285	0.0773804	7.85754	8.64898	7.39032	1.94724
	KRT17+ epithelial cells	4.06265	2.00685	27.8838	0.179475	1.40317	1.22369	1.28895	18.3717	18.4043	0	0.244738	24.9307
	LYZ+ macrophages	8.72162	11.86	16.5583	0.799388	2.06521	1.61235	3.02485	0.425335	33.747	0.19947	0.562965	20.4236		Non-tumour percentage
	PIGR+ tumour	6.07162	17.7552	5.76686	2.84244	2.99784	4.27221	4.44069	0	0.266039	54.0457	1.41368	0.127739			44.5407
	PTGS1+ tumour	3.1175	10.686	6.51876	1.81995	2.0046	3.33759	2.08876	0.00415261	0.413323	0.778198	69.0794	0.151709			30.1424
	SPP1+ macrophages	2.52783	4.67643	12.0007	0.512413	0.718583	0.562827	0.747928	0.574866	20.3777	0.0955602	0.206169	56.999
	Residual percentage after removing tumour-tumour interactions														Significance of residual % of neighbours
	PIGR+ neighbours	13.6316	39.8629	12.9474	6.38168	6.73057	9.59172	9.96997	0	0.597295			0.286792			Enrichment
	PTGS1+ neighbours	10.3426	35.4519	21.6266	6.03784	6.65044	11.0727	6.92965	0.0137766	1.37123			0.503306			Depletion
	Ratio (for those at least 3% of neighbours)														Significance of the ratio
	PIGR+/PTGS1+ ratio	1.31801	1.12442	0.598681	1.05695	1.01205	0.866246	1.43874							Significantly higher in PIGR+
	PTGS1+/PIGR+ ratio	0.758719	0.889344	1.67034	0.946121	0.988094	1.15441	0.695052							Significantly higher in PTGS1+

## Sheet: Significance_neighbours
Residual percentage after removing tumour-tumour interactions
		C1QC+ macrophages	CCL5+ T cells	COL3A1+ fibroblasts	CXCL9+ macrophages	ENG+ endothelial cells	IGHA1+ plasma cells	IGHG1+ plasma cells	KRT17+ epithelial cells	LYZ+ macrophages	SPP1+ macrophages
PIGR+ neighbours	3	15.7078	49.0411	7.12329	16.0731	3.28767	2.46575	5.02283	0	1.09589	0.182648
	30	14.0307	41.5151	11.7664	8.58764	6.77328	7.9421	8.18662	0	0.943858	0.254304
	100	13.6316	39.8629	12.9474	6.38168	6.73057	9.59172	9.96997	0	0.597295	0.286792
PTGS1+ neighbours	3	11.2	41.1	17.3	15.2	6.4	3.2	3	0.2	1.7	0.7
	30	11.3788	36.8831	20.0255	8.91108	7.7311	7.62338	5.63553	0.0587544	1.20447	0.548374
	100	10.3426	35.4519	21.6266	6.03784	6.65044	11.0727	6.92965	0.0137766	1.37123	0.503306
Significance of residual % of neighbours:
Enrichment
Depletion
Benjamini-Hochberg corrected p-values
radius110 - 3 cells		PIGR+ enrichment	PIGR+ depletion	PTGS1+ enrichment	PTGS1+ depletion		radius340 - 30 cells		PIGR+ enrichment	PIGR+ depletion	PTGS1+ enrichment	PTGS1+ depletion		radius648 - 100 cells		PIGR+ enrichment	PIGR+ depletion	PTGS1+ enrichment	PTGS1+ depletion
	C1QC+ macrophages	0.00363273	1	0.624639	1			C1QC+ macrophages	0.0024975	1	0.298649	1			C1QC+ macrophages	0.00235059	1	1	0.931069
	CXCL9+ macrophages	0.00363273	1	0.00363273	1			CXCL9+ macrophages	0.0024975	1	0.0024975	1			CXCL9+ macrophages	0.00235059	1	0.00235059	1
	LYZ+ macrophages	1	0.00363273	1	0.00363273			LYZ+ macrophages	1	0.0024975	1	0.0024975			LYZ+ macrophages	1	0.00235059	1	0.00235059
	SPP1+ macrophages	1	0.00363273	1	0.00363273			SPP1+ macrophages	1	0.0024975	1	0.0024975			SPP1+ macrophages	1	0.00235059	1	0.00235059
	CCL5+ T cells	0.00363273	1	0.00363273	1			CCL5+ T cells	0.0024975	1	0.0024975	1			CCL5+ T cells	0.00235059	1	0.00235059	1
	IGHA1+ plasma cells	1	0.0852481	1	0.4329			IGHA1+ plasma cells	0.0024975	1	0.0024975	1			IGHA1+ plasma cells	0.00235059	1	0.00235059	1
	IGHG1+ plasma cells	1	0.383146	1	0.01998			IGHG1+ plasma cells	0.0188047	1	1	0.341658			IGHG1+ plasma cells	0.00235059	1	0.21534	1
	KRT17+ epithelial cells	1	0.0713572	1	0.382118			KRT17+ epithelial cells	1	0.0024975	1	0.0024975			KRT17+ epithelial cells	1	0.00235059	1	0.00235059
	ENG+ endothelial cells	0.995005	1	0.00363273	1			ENG+ endothelial cells	0.0024975	1	0.0024975	1			ENG+ endothelial cells	0.00235059	1	0.00235059	1
	COL3A1+ fibroblasts	1	0.00363273	1	0.0368862			COL3A1+ fibroblasts	1	0.0024975	1	0.0932401			COL3A1+ fibroblasts	1	0.00235059	1	0.662495

## Sheet: Significance_ratio
Ratio (for those at least 3% of neighbours)
		C1QC+ macrophages	CCL5+ T cells	COL3A1+ fibroblasts	CXCL9+ macrophages	ENG+ endothelial cells	IGHA1+ plasma cells	IGHG1+ plasma cells
PIGR+/PTGS1+ ratio	3	1.40248	1.19321	0.411751	1.05744	0.513699	0.770548	1.67428
	30	1.23306	1.12559	0.587574	0.963703	0.876108	1.04181	1.45268
	100	1.31801	1.12442	0.598681	1.05695	1.01205	0.866246	1.43874
PTGS1+/PIGR+ ratio	3	0.713023	0.838073	2.42865	0.945682	1.94667	1.29778	0.597273
	30	0.81099	0.888426	1.70191	1.03766	1.14141	0.95987	0.688383
	100	0.758719	0.889344	1.67034	0.946121	0.988094	1.15441	0.695052
Significance of the ratio:
Significantly more in PIGR+
Significantly more in PTGS1+
Benjamini-Hochberg corrected p-values
radius110 - 3 cells		PIGR+/PTGS1+ over-representation	PTGS1+/PIGR+ over-representation		radius340 - 30 cells		PIGR+/PTGS1+ over-representation	PTGS1+/PIGR+ over-representation		radius648 - 100 cells		PIGR+/PTGS1+ over-representation	PTGS1+/PIGR+ over-representation
	CCL5+ T cells	0.00999001	1			CCL5+ T cells	0.00285429	1			CCL5+ T cells	0.00222	1
	C1QC+ macrophages	0.00999001	1			C1QC+ macrophages	0.00285429	1			C1QC+ macrophages	0.00222	1
	CXCL9+ macrophages	0.645355	1			CXCL9+ macrophages	1	0.273726			CXCL9+ macrophages	0.00222	1
	SPP1+ macrophages	1	0.2664			SPP1+ macrophages	1	0.00285429			SPP1+ macrophages	1	0.00222
	ENG+ endothelial cells	1	0.00999001			ENG+ endothelial cells	1	0.00285429			ENG+ endothelial cells	0.513487	1
	IGHA1+ plasma cells	1	0.462038			IGHA1+ plasma cells	0.25752	1			IGHA1+ plasma cells	1	0.00222
	LYZ+ macrophages	1	0.43956			LYZ+ macrophages	1	0.014985			LYZ+ macrophages	1	0.00222
	KRT17+ epithelial cells	1	0.46842			KRT17+ epithelial cells	1	0.00285429			KRT17+ epithelial cells	1	0.00222
	COL3A1+ fibroblasts	1	0.00999001			COL3A1+ fibroblasts	1	0.00285429			COL3A1+ fibroblasts	1	0.00222
	IGHG1+ plasma cells	0.043956	1			IGHG1+ plasma cells	0.00285429	1			IGHG1+ plasma cells	0.00222	1

## Sheet: Fig 5a
		Neighbouring cells
		C1QC+ macrophages	CXCL9+ macrophages	LYZ+ macrophages	SPP1+ macrophages	CCL5+ T cells	IGHA1+ plasma cells	IGHG1+ plasma cells	KRT17+ epithelial cells	ENG+ endothelial cells	COL3A1+ fibroblasts	PIGR+ tumour	PTGS1+ tumour
Query cells	C1QC+ macrophages	21.8909	1.19655	14.7901	1.72617	23.4994	3.39349	6.59082	0.0196155	2.62848	18.6936	3.37387	2.19694
	CXCL9+ macrophages	7.05202	7.39884	5.78035	4.73988	21.6185	1.38728	2.31214	0	2.31214	9.47977	20.3468	17.5723
	LYZ+ macrophages	8.83732	0.586029	47.2105	19.339	11.4041	0.679794	1.40647	0.0820441	0.679794	9.43507	0.140647	0.19925
	SPP1+ macrophages	0.923206	0.43013	17.3101	72.2409	2.83256	0.220311	0.199329	0.0524549	0.115401	5.5812	0.020982	0.0734368
	CCL5+ T cells	11.5292	1.79963	9.36387	2.5984	34.5684	4.39804	5.15831	0.0577423	4.16707	17.2361	5.16793	3.95535
	IGHA1+ plasma cells	7.04397	0.488599	2.36156	0.855049	18.6075	34.0391	12.9479	0	4.64169	16.6124	1.09935	1.30293
	IGHG1+ plasma cells	10.9589	0.652316	3.91389	0.6197	17.4821	10.3718	27.8539	0	3.19635	22.1787	1.79387	0.978474
	KRT17+ epithelial cells	0.429185	0	3.00429	2.14592	2.57511	0	0	76.3948	0	14.5923	0	0.858369
	ENG+ endothelial cells	6.57185	0.980873	2.84453	0.53948	21.2359	5.59098	4.80628	0	37.9598	14.566	1.76557	3.13879
	COL3A1+ fibroblasts	10.6803	0.918973	9.02163	5.96212	20.0717	4.57245	7.62076	0.381038	3.32848	34.6296	0.874145	1.93881
	PIGR+ tumour	2.90295	2.97046	0.202532	0.0337553	9.06329	0.455696	0.92827	0	0.607595	1.31646	79.7637	1.75527
	PTGS1+ tumour	1.00197	1.35981	0.152084	0.062623	3.67687	0.286277	0.268384	0.0178923	0.572553	1.54768	0.930399	90.1235
	Residual percentage after removing tumour-tumour interactions
	PIGR+ neighbours	15.7078	16.0731	1.09589	0	49.0411	2.46575	5.02283	0	3.28767	7.12329
	PTGS1+ neighbours	11.2	15.2	1.7	0	41.1	3.2	3	0.2	6.4	17.3

## Sheet: Fig 5b
Relative abundance (ratio) of cell types neighbouring each subclone
	number of neighbours at 3 radii
	3	30	100
C1QC+ macrophages	1.40*	1.23*	1.32*
CXCL9+ macrophages	1.06	0.96	1.06*
CCL5+ T cells	1.19*	1.13*	1.12*
IGHA1+ plasma cells	0.77	1.04	0.87#
IGHG1+ plasma cells	1.67*	1.45*	1.44*
ENG+ endothelial cells	0.51#	0.88#	1.01
COL3A1+ fibroblasts	0.41#	0.59#	0.60#
	* significantly higher near the PIGR+ clone
	# significantly higher near the PTGS1+ clone
