# Supplementary material for: Spatial transcriptomics reveals discrete tumour microenvironments and autocrine loops within ovarian cancer subclones
Source: Nat Commun. 2024 Apr 3;15:2860. doi: 10.1038/s41467-024-47271-y (PMC10991508; doi:10.1038/s41467-024-47271-y)
Supplement: Supplementary file 13 — Supplementary Data 10 [file 41467_2024_47271_MOESM13_ESM.xlsx]

## Sheet: 73_ligands_correl
Ligand	CellType	Spearman corr coef	FDR
ADAM17	B/Plasma cells	0.03	1.54592e-05
ADAM17	Endothelial cells	-0.04	3.2583e-09
ADAM17	Fibro1 (EIF4A3, STAR)	0.04	3.06071e-07
ADAM17	Fibro2 (RBP1, DCN)	-0.02	0.00499344
ADAM17	Fibro3 (RAMP1, CFD)	-0.01	0.288393
ADAM17	Fibro4 (CCL2)	-0.01	0.29505
ADAM17	Fibro5 (FN1, COL3A1)	-0.01	0.266603
ADAM17	Macrophages	0.05	9.96248e-11
ADAM17	Mesothelial cells	0.02	0.0129628
ADAM17	Myofibroblasts	-0.08	2.47008e-28
ADAM17	T cells	0.04	1.1567e-07
ADGRB1	B/Plasma cells	0.01	0.229278
ADGRB1	Endothelial cells	0.01	0.352482
ADGRB1	Fibro1 (EIF4A3, STAR)	0.03	1.93828e-06
ADGRB1	Fibro2 (RBP1, DCN)	-0.03	6.39751e-05
ADGRB1	Fibro3 (RAMP1, CFD)	0.02	0.0148296
ADGRB1	Fibro4 (CCL2)	0.02	0.00564349
ADGRB1	Fibro5 (FN1, COL3A1)	0.05	6.96527e-14
ADGRB1	Macrophages	0.02	0.00470384
ADGRB1	Mesothelial cells	0.05	1.03873e-11
ADGRB1	Myofibroblasts	-0.01	0.498099
ADGRB1	T cells	0.02	0.00092516
ADM2	B/Plasma cells	0.04	1.95004e-09
ADM2	Endothelial cells	-0.01	0.0474929
ADM2	Fibro1 (EIF4A3, STAR)	0.01	0.280892
ADM2	Fibro2 (RBP1, DCN)	-0.02	0.00153218
ADM2	Fibro3 (RAMP1, CFD)	-0.01	0.231794
ADM2	Fibro4 (CCL2)	-0.01	0.373285
ADM2	Fibro5 (FN1, COL3A1)	0.02	0.00139623
ADM2	Macrophages	0.03	0.000293376
ADM2	Mesothelial cells	-0.01	0.29555
ADM2	Myofibroblasts	-0.03	0.000203767
ADM2	T cells	0.04	8.98658e-09
AGRN	B/Plasma cells	0.11	2.30114e-51
AGRN	Endothelial cells	0.04	1.11443e-08
AGRN	Fibro1 (EIF4A3, STAR)	0.13	1.89941e-73
AGRN	Fibro2 (RBP1, DCN)	-0.1	8.72772e-41
AGRN	Fibro3 (RAMP1, CFD)	0.04	4.50356e-09
AGRN	Fibro4 (CCL2)	0.04	3.12623e-08
AGRN	Fibro5 (FN1, COL3A1)	0.06	2.72162e-15
AGRN	Macrophages	0.07	2.8153e-21
AGRN	Mesothelial cells	0.1	1.27312e-47
AGRN	Myofibroblasts	-0.05	6.95675e-14
AGRN	T cells	0.2	8.11421e-171
ANXA2	B/Plasma cells	0.16	9.70875e-111
ANXA2	Endothelial cells	-0.18	8.20828e-140
ANXA2	Fibro1 (EIF4A3, STAR)	-0.11	1.28256e-58
ANXA2	Fibro2 (RBP1, DCN)	-0.5	0
ANXA2	Fibro3 (RAMP1, CFD)	-0.13	4.36578e-77
ANXA2	Fibro4 (CCL2)	-0.13	2.10288e-79
ANXA2	Fibro5 (FN1, COL3A1)	0.24	1.01603e-256
ANXA2	Macrophages	0.49	0
ANXA2	Mesothelial cells	0.03	4.50635e-05
ANXA2	Myofibroblasts	-0.34	0
ANXA2	T cells	0.14	8.82818e-90
AZGP1	B/Plasma cells	-0.03	6.07041e-06
AZGP1	Endothelial cells	0.01	0.132652
AZGP1	Fibro1 (EIF4A3, STAR)	0.07	2.90671e-25
AZGP1	Fibro2 (RBP1, DCN)	0.05	1.02614e-13
AZGP1	Fibro3 (RAMP1, CFD)	0.05	5.91832e-12
AZGP1	Fibro4 (CCL2)	0.02	0.0027693
AZGP1	Fibro5 (FN1, COL3A1)	-0.04	1.46458e-07
AZGP1	Macrophages	-0.06	8.04338e-16
AZGP1	Mesothelial cells	0.02	0.0160125
AZGP1	Myofibroblasts	0.05	9.52409e-14
AZGP1	T cells	-0.01	0.166814
BAG6	B/Plasma cells	0.07	4.91844e-25
BAG6	Endothelial cells	-0.01	0.125223
BAG6	Fibro1 (EIF4A3, STAR)	-0.01	0.506168
BAG6	Fibro2 (RBP1, DCN)	0.07	1.33864e-22
BAG6	Fibro3 (RAMP1, CFD)	-0.03	0.000301582
BAG6	Fibro4 (CCL2)	-0.03	0.000325298
BAG6	Fibro5 (FN1, COL3A1)	-0.02	0.00146822
BAG6	Macrophages	-0.04	9.74909e-09
BAG6	Mesothelial cells	0	0.981611
BAG6	Myofibroblasts	-0.07	8.02414e-20
BAG6	T cells	0.04	3.2237e-08
BMP7	B/Plasma cells	0.12	2.14106e-66
BMP7	Endothelial cells	0.03	3.90427e-05
BMP7	Fibro1 (EIF4A3, STAR)	0.16	9.75389e-116
BMP7	Fibro2 (RBP1, DCN)	0.06	4.30247e-16
BMP7	Fibro3 (RAMP1, CFD)	0.13	9.11353e-80
BMP7	Fibro4 (CCL2)	0.03	4.47973e-06
BMP7	Fibro5 (FN1, COL3A1)	-0.02	0.0085106
BMP7	Macrophages	0.01	0.29555
BMP7	Mesothelial cells	0.04	2.87297e-08
BMP7	Myofibroblasts	0.01	0.0619329
BMP7	T cells	0.14	4.88249e-87
BSG	B/Plasma cells	0	0.735091
BSG	Endothelial cells	0.05	2.80938e-13
BSG	Fibro1 (EIF4A3, STAR)	-0.08	8.99539e-29
BSG	Fibro2 (RBP1, DCN)	0.04	8.12435e-08
BSG	Fibro3 (RAMP1, CFD)	-0.01	0.169456
BSG	Fibro4 (CCL2)	-0.05	3.37172e-10
BSG	Fibro5 (FN1, COL3A1)	-0.04	1.83995e-09
BSG	Macrophages	-0.06	1.14068e-19
BSG	Mesothelial cells	-0.06	1.59654e-16
BSG	Myofibroblasts	0.08	4.5928e-30
BSG	T cells	-0.02	0.00349733
C5	B/Plasma cells	-0.02	0.0345563
C5	Endothelial cells	0.02	0.033822
C5	Fibro1 (EIF4A3, STAR)	0.02	0.00167758
C5	Fibro2 (RBP1, DCN)	0.03	0.000380969
C5	Fibro3 (RAMP1, CFD)	0.03	2.66703e-05
C5	Fibro4 (CCL2)	0.01	0.0739756
C5	Fibro5 (FN1, COL3A1)	-0.03	0.000542041
C5	Macrophages	-0.03	1.2442e-05
C5	Mesothelial cells	0.01	0.345915
C5	Myofibroblasts	0.01	0.255716
C5	T cells	0	0.571513
CCL28	B/Plasma cells	0.01	0.13771
CCL28	Endothelial cells	0.03	9.8991e-06
CCL28	Fibro1 (EIF4A3, STAR)	0.08	7.57608e-32
CCL28	Fibro2 (RBP1, DCN)	0.07	3.09176e-24
CCL28	Fibro3 (RAMP1, CFD)	0.06	1.39654e-17
CCL28	Fibro4 (CCL2)	0.04	1.05746e-06
CCL28	Fibro5 (FN1, COL3A1)	-0.05	2.69457e-14
CCL28	Macrophages	0	0.960522
CCL28	Mesothelial cells	0.05	1.88893e-13
CCL28	Myofibroblasts	0.01	0.229278
CCL28	T cells	0.05	6.27759e-11
CD24	B/Plasma cells	-0.24	8.2389e-253
CD24	Endothelial cells	0.05	3.40042e-12
CD24	Fibro1 (EIF4A3, STAR)	0.38	0
CD24	Fibro2 (RBP1, DCN)	0.06	3.06641e-19
CD24	Fibro3 (RAMP1, CFD)	0.22	2.95607e-223
CD24	Fibro4 (CCL2)	0.25	3.93944e-290
CD24	Fibro5 (FN1, COL3A1)	0.05	1.47849e-11
CD24	Macrophages	-0.06	1.44535e-14
CD24	Mesothelial cells	0.26	3.8305e-304
CD24	Myofibroblasts	0.13	2.06905e-75
CD24	T cells	0.04	2.96841e-07
CD47	B/Plasma cells	0.07	3.2224e-25
CD47	Endothelial cells	-0.03	4.50185e-05
CD47	Fibro1 (EIF4A3, STAR)	0.12	2.81995e-61
CD47	Fibro2 (RBP1, DCN)	-0.02	0.00789641
CD47	Fibro3 (RAMP1, CFD)	0.02	0.00212769
CD47	Fibro4 (CCL2)	0.06	5.41989e-17
CD47	Fibro5 (FN1, COL3A1)	0.06	4.48802e-19
CD47	Macrophages	0.02	0.00229616
CD47	Mesothelial cells	0.12	9.4916e-63
CD47	Myofibroblasts	-0.14	5.94598e-90
CD47	T cells	0.16	1.67058e-110
CD9	B/Plasma cells	0.11	7.4016e-51
CD9	Endothelial cells	-0.13	3.76952e-75
CD9	Fibro1 (EIF4A3, STAR)	0.08	6.83399e-29
CD9	Fibro2 (RBP1, DCN)	-0.14	7.0944e-82
CD9	Fibro3 (RAMP1, CFD)	0.05	1.1431e-10
CD9	Fibro4 (CCL2)	-0.05	3.15764e-10
CD9	Fibro5 (FN1, COL3A1)	-0.12	8.42999e-61
CD9	Macrophages	0.25	6.07772e-290
CD9	Mesothelial cells	0.06	1.27192e-16
CD9	Myofibroblasts	-0.12	1.53619e-67
CD9	T cells	0.11	8.30328e-51
CDH1	B/Plasma cells	-0.04	7.35272e-07
CDH1	Endothelial cells	0.02	0.010766
CDH1	Fibro1 (EIF4A3, STAR)	0.22	3.31601e-217
CDH1	Fibro2 (RBP1, DCN)	-0.05	1.84688e-12
CDH1	Fibro3 (RAMP1, CFD)	0.13	4.36012e-77
CDH1	Fibro4 (CCL2)	0.12	3.76276e-66
CDH1	Fibro5 (FN1, COL3A1)	0.01	0.0490342
CDH1	Macrophages	0.04	4.22181e-08
CDH1	Mesothelial cells	0.15	2.71298e-101
CDH1	Myofibroblasts	-0.05	3.3206e-11
CDH1	T cells	0.13	5.62232e-80
CEL	B/Plasma cells	-0.07	2.52645e-22
CEL	Endothelial cells	-0.02	0.0367161
CEL	Fibro1 (EIF4A3, STAR)	0.08	1.36715e-30
CEL	Fibro2 (RBP1, DCN)	0.09	2.93163e-36
CEL	Fibro3 (RAMP1, CFD)	0.02	0.00553517
CEL	Fibro4 (CCL2)	0.04	4.09042e-10
CEL	Fibro5 (FN1, COL3A1)	-0.01	0.142177
CEL	Macrophages	-0.12	6.22647e-64
CEL	Mesothelial cells	0.05	1.62273e-14
CEL	Myofibroblasts	-0.03	0.000347681
CEL	T cells	-0.02	0.000623786
CLCF1	B/Plasma cells	-0.02	0.00599328
CLCF1	Endothelial cells	0.02	0.0024869
CLCF1	Fibro1 (EIF4A3, STAR)	0.11	6.63496e-58
CLCF1	Fibro2 (RBP1, DCN)	-0.02	0.00224111
CLCF1	Fibro3 (RAMP1, CFD)	0.09	1.70004e-35
CLCF1	Fibro4 (CCL2)	0.05	1.05888e-12
CLCF1	Fibro5 (FN1, COL3A1)	0	0.856535
CLCF1	Macrophages	-0.02	0.00119235
CLCF1	Mesothelial cells	0.05	2.78267e-11
CLCF1	Myofibroblasts	0.03	0.000322043
CLCF1	T cells	0.05	1.16497e-13
COL9A2	B/Plasma cells	0	0.948244
COL9A2	Endothelial cells	0.04	6.45196e-09
COL9A2	Fibro1 (EIF4A3, STAR)	0.16	3.63724e-118
COL9A2	Fibro2 (RBP1, DCN)	0.18	1.74588e-142
COL9A2	Fibro3 (RAMP1, CFD)	0.13	1.91578e-72
COL9A2	Fibro4 (CCL2)	0.06	2.54693e-16
COL9A2	Fibro5 (FN1, COL3A1)	-0.14	2.77078e-90
COL9A2	Macrophages	-0.1	5.47492e-47
COL9A2	Mesothelial cells	0	0.86086
COL9A2	Myofibroblasts	0.16	3.62259e-111
COL9A2	T cells	0.03	0.000435831
CP	B/Plasma cells	-0.1	3.73599e-48
CP	Endothelial cells	-0.06	3.27721e-16
CP	Fibro1 (EIF4A3, STAR)	0.23	6.00055e-236
CP	Fibro2 (RBP1, DCN)	0.09	4.93371e-38
CP	Fibro3 (RAMP1, CFD)	0.06	2.79038e-19
CP	Fibro4 (CCL2)	0.16	3.83125e-108
CP	Fibro5 (FN1, COL3A1)	0.03	0.000428628
CP	Macrophages	-0.11	8.26889e-56
CP	Mesothelial cells	0.25	1.02869e-289
CP	Myofibroblasts	-0.15	6.63436e-105
CP	T cells	0.1	2.42766e-45
CTF1	B/Plasma cells	-0.1	3.5572e-46
CTF1	Endothelial cells	0.02	0.00586451
CTF1	Fibro1 (EIF4A3, STAR)	0.04	1.46555e-09
CTF1	Fibro2 (RBP1, DCN)	0.05	2.35035e-11
CTF1	Fibro3 (RAMP1, CFD)	0.07	1.16203e-25
CTF1	Fibro4 (CCL2)	0.03	8.28446e-06
CTF1	Fibro5 (FN1, COL3A1)	-0.02	0.0336444
CTF1	Macrophages	-0.08	1.52078e-28
CTF1	Mesothelial cells	0.02	0.000676083
CTF1	Myofibroblasts	0.05	1.24627e-12
CTF1	T cells	-0.04	5.79451e-10
CXCL1	B/Plasma cells	-0.03	0.00011307
CXCL1	Endothelial cells	0	0.572372
CXCL1	Fibro1 (EIF4A3, STAR)	0	0.715595
CXCL1	Fibro2 (RBP1, DCN)	-0.09	2.50725e-40
CXCL1	Fibro3 (RAMP1, CFD)	0	0.950872
CXCL1	Fibro4 (CCL2)	0.04	1.27512e-08
CXCL1	Fibro5 (FN1, COL3A1)	0.06	4.55264e-17
CXCL1	Macrophages	0.07	8.88607e-20
CXCL1	Mesothelial cells	0.06	6.08865e-19
CXCL1	Myofibroblasts	-0.06	3.85182e-15
CXCL1	T cells	0.04	1.17058e-07
CXCL10	B/Plasma cells	0.3	0
CXCL10	Endothelial cells	-0.01	0.0697687
CXCL10	Fibro1 (EIF4A3, STAR)	-0.06	3.64956e-16
CXCL10	Fibro2 (RBP1, DCN)	-0.12	5.33336e-60
CXCL10	Fibro3 (RAMP1, CFD)	-0.12	4.96516e-63
CXCL10	Fibro4 (CCL2)	-0.07	2.16893e-22
CXCL10	Fibro5 (FN1, COL3A1)	0.04	5.80609e-09
CXCL10	Macrophages	0.2	4.97299e-187
CXCL10	Mesothelial cells	-0.04	4.25431e-08
CXCL10	Myofibroblasts	-0.13	1.00655e-80
CXCL10	T cells	0.24	1.69723e-268
CXCL17	B/Plasma cells	0.03	5.40795e-05
CXCL17	Endothelial cells	-0.02	0.00585362
CXCL17	Fibro1 (EIF4A3, STAR)	0.1	8.49547e-42
CXCL17	Fibro2 (RBP1, DCN)	-0.05	6.41204e-13
CXCL17	Fibro3 (RAMP1, CFD)	0.01	0.0647871
CXCL17	Fibro4 (CCL2)	0.04	1.30484e-07
CXCL17	Fibro5 (FN1, COL3A1)	0.02	0.0153289
CXCL17	Macrophages	0.05	6.04058e-11
CXCL17	Mesothelial cells	0.13	4.41216e-70
CXCL17	Myofibroblasts	-0.09	7.92331e-38
CXCL17	T cells	0.12	7.55398e-68
DEFB1	B/Plasma cells	-0.12	1.81055e-59
DEFB1	Endothelial cells	-0.05	1.71013e-12
DEFB1	Fibro1 (EIF4A3, STAR)	0.15	4.35031e-101
DEFB1	Fibro2 (RBP1, DCN)	0	0.811616
DEFB1	Fibro3 (RAMP1, CFD)	0.08	1.15514e-27
DEFB1	Fibro4 (CCL2)	0.14	7.18258e-82
DEFB1	Fibro5 (FN1, COL3A1)	0.16	2.33936e-118
DEFB1	Macrophages	-0.08	2.59652e-31
DEFB1	Mesothelial cells	0.22	1.98221e-223
DEFB1	Myofibroblasts	-0.1	4.44501e-42
DEFB1	T cells	0.06	2.17026e-16
DNAJB11	B/Plasma cells	0.13	2.2441e-73
DNAJB11	Endothelial cells	-0.01	0.318584
DNAJB11	Fibro1 (EIF4A3, STAR)	0.07	3.70768e-22
DNAJB11	Fibro2 (RBP1, DCN)	-0.04	7.58808e-07
DNAJB11	Fibro3 (RAMP1, CFD)	0.02	0.00132123
DNAJB11	Fibro4 (CCL2)	0	0.990803
DNAJB11	Fibro5 (FN1, COL3A1)	0.01	0.106811
DNAJB11	Macrophages	0.07	9.96322e-23
DNAJB11	Mesothelial cells	0.04	4.80851e-07
DNAJB11	Myofibroblasts	-0.07	7.33466e-23
DNAJB11	T cells	0.14	8.38012e-82
DSG2	B/Plasma cells	-0.06	3.84732e-16
DSG2	Endothelial cells	0.01	0.207863
DSG2	Fibro1 (EIF4A3, STAR)	0.17	4.1391e-132
DSG2	Fibro2 (RBP1, DCN)	-0.02	0.0116435
DSG2	Fibro3 (RAMP1, CFD)	0.11	1.33793e-49
DSG2	Fibro4 (CCL2)	0.11	4.7908e-51
DSG2	Fibro5 (FN1, COL3A1)	0.06	7.18464e-19
DSG2	Macrophages	0.02	0.00967979
DSG2	Mesothelial cells	0.14	7.43579e-83
DSG2	Myofibroblasts	-0.02	0.0192553
DSG2	T cells	0.08	1.6053e-26
EDN2	B/Plasma cells	-0.05	3.59237e-12
EDN2	Endothelial cells	0	0.783559
EDN2	Fibro1 (EIF4A3, STAR)	0.13	1.29237e-71
EDN2	Fibro2 (RBP1, DCN)	0.08	1.5156e-32
EDN2	Fibro3 (RAMP1, CFD)	0.08	3.56559e-27
EDN2	Fibro4 (CCL2)	0.05	2.40579e-14
EDN2	Fibro5 (FN1, COL3A1)	-0.08	1.03499e-26
EDN2	Macrophages	-0.08	1.37922e-32
EDN2	Mesothelial cells	0.04	1.22782e-09
EDN2	Myofibroblasts	0.07	2.02769e-23
EDN2	T cells	-0.01	0.463019
EFNA3	B/Plasma cells	0.02	0.0330659
EFNA3	Endothelial cells	0.02	0.0357532
EFNA3	Fibro1 (EIF4A3, STAR)	0.05	4.12511e-11
EFNA3	Fibro2 (RBP1, DCN)	0.02	0.00335572
EFNA3	Fibro3 (RAMP1, CFD)	0.02	0.00878409
EFNA3	Fibro4 (CCL2)	0	0.84319
EFNA3	Fibro5 (FN1, COL3A1)	-0.02	0.000595581
EFNA3	Macrophages	-0.02	0.0237582
EFNA3	Mesothelial cells	0	0.938573
EFNA3	Myofibroblasts	0.02	0.00468904
EFNA3	T cells	0.03	1.87337e-05
EPCAM	B/Plasma cells	-0.18	6.68503e-151
EPCAM	Endothelial cells	0.01	0.055045
EPCAM	Fibro1 (EIF4A3, STAR)	0.4	0
EPCAM	Fibro2 (RBP1, DCN)	0.15	2.40484e-101
EPCAM	Fibro3 (RAMP1, CFD)	0.22	2.70886e-219
EPCAM	Fibro4 (CCL2)	0.25	5.76248e-280
EPCAM	Fibro5 (FN1, COL3A1)	-0.03	1.51308e-05
EPCAM	Macrophages	-0.16	2.20545e-111
EPCAM	Mesothelial cells	0.28	0
EPCAM	Myofibroblasts	-0.01	0.229358
EPCAM	T cells	0.08	4.77101e-31
F11R	B/Plasma cells	0	0.977246
F11R	Endothelial cells	-0.05	1.06795e-11
F11R	Fibro1 (EIF4A3, STAR)	0.12	1.96524e-67
F11R	Fibro2 (RBP1, DCN)	-0.04	5.50421e-07
F11R	Fibro3 (RAMP1, CFD)	0.03	0.000293322
F11R	Fibro4 (CCL2)	0.04	2.08671e-08
F11R	Fibro5 (FN1, COL3A1)	0.02	0.0144505
F11R	Macrophages	0.01	0.106739
F11R	Mesothelial cells	0.11	1.68175e-58
F11R	Myofibroblasts	-0.1	5.20516e-42
F11R	T cells	0.09	1.60438e-38
F12	B/Plasma cells	0	0.99813
F12	Endothelial cells	-0.01	0.159444
F12	Fibro1 (EIF4A3, STAR)	0.03	0.000557165
F12	Fibro2 (RBP1, DCN)	-0.02	0.00243034
F12	Fibro3 (RAMP1, CFD)	0	0.942489
F12	Fibro4 (CCL2)	0.02	0.0302108
F12	Fibro5 (FN1, COL3A1)	0.01	0.112159
F12	Macrophages	0.02	0.00411172
F12	Mesothelial cells	0.02	0.00652683
F12	Myofibroblasts	-0.02	0.00282283
F12	T cells	0.01	0.0590603
GPI	B/Plasma cells	0.08	9.39768e-31
GPI	Endothelial cells	-0.07	5.20847e-24
GPI	Fibro1 (EIF4A3, STAR)	0.01	0.350658
GPI	Fibro2 (RBP1, DCN)	-0.02	0.000961125
GPI	Fibro3 (RAMP1, CFD)	-0.03	1.6227e-06
GPI	Fibro4 (CCL2)	-0.04	1.27536e-07
GPI	Fibro5 (FN1, COL3A1)	0.01	0.159447
GPI	Macrophages	0.07	2.60406e-25
GPI	Mesothelial cells	0.04	6.14939e-07
GPI	Myofibroblasts	-0.13	7.70656e-74
GPI	T cells	0.06	1.26645e-19
HMGB1	B/Plasma cells	0	0.997206
HMGB1	Endothelial cells	0.07	1.45076e-23
HMGB1	Fibro1 (EIF4A3, STAR)	0.15	2.63697e-103
HMGB1	Fibro2 (RBP1, DCN)	0.01	0.283492
HMGB1	Fibro3 (RAMP1, CFD)	0.09	1.34381e-36
HMGB1	Fibro4 (CCL2)	0.09	2.56337e-36
HMGB1	Fibro5 (FN1, COL3A1)	-0.01	0.109864
HMGB1	Macrophages	-0.03	7.91387e-06
HMGB1	Mesothelial cells	0.09	1.17663e-34
HMGB1	Myofibroblasts	0.03	0.000108181
HMGB1	T cells	0.12	1.00454e-63
HRAS	B/Plasma cells	-0.01	0.434808
HRAS	Endothelial cells	0.01	0.05662
HRAS	Fibro1 (EIF4A3, STAR)	0.04	4.56981e-09
HRAS	Fibro2 (RBP1, DCN)	0.02	0.0205222
HRAS	Fibro3 (RAMP1, CFD)	0.04	3.47738e-07
HRAS	Fibro4 (CCL2)	0	0.608305
HRAS	Fibro5 (FN1, COL3A1)	0	0.735091
HRAS	Macrophages	-0.04	1.2499e-07
HRAS	Mesothelial cells	0.03	0.00010685
HRAS	Myofibroblasts	0.01	0.087174
HRAS	T cells	0.05	3.10419e-10
HSP90AA1	B/Plasma cells	0.11	1.29102e-54
HSP90AA1	Endothelial cells	-0.02	0.00465923
HSP90AA1	Fibro1 (EIF4A3, STAR)	0.19	2.08637e-156
HSP90AA1	Fibro2 (RBP1, DCN)	-0.14	6.66393e-84
HSP90AA1	Fibro3 (RAMP1, CFD)	0.07	8.97852e-23
HSP90AA1	Fibro4 (CCL2)	0.09	1.00965e-37
HSP90AA1	Fibro5 (FN1, COL3A1)	0.01	0.0753262
HSP90AA1	Macrophages	0.17	1.79617e-125
HSP90AA1	Mesothelial cells	0.11	2.31626e-55
HSP90AA1	Myofibroblasts	-0.07	3.39305e-22
HSP90AA1	T cells	0.23	3.79409e-237
ICOSLG	B/Plasma cells	0.09	4.58712e-39
ICOSLG	Endothelial cells	-0.01	0.369917
ICOSLG	Fibro1 (EIF4A3, STAR)	-0.02	0.00975724
ICOSLG	Fibro2 (RBP1, DCN)	-0.06	2.20433e-15
ICOSLG	Fibro3 (RAMP1, CFD)	-0.03	0.000180913
ICOSLG	Fibro4 (CCL2)	-0.04	1.88238e-07
ICOSLG	Fibro5 (FN1, COL3A1)	0.02	0.00124667
ICOSLG	Macrophages	0.07	1.87315e-20
ICOSLG	Mesothelial cells	0	0.780358
ICOSLG	Myofibroblasts	-0.06	3.6675e-18
ICOSLG	T cells	0.09	1.12804e-40
IL34	B/Plasma cells	0.03	8.58781e-05
IL34	Endothelial cells	0.03	1.66723e-05
IL34	Fibro1 (EIF4A3, STAR)	-0.03	0.00023658
IL34	Fibro2 (RBP1, DCN)	0.02	0.00315061
IL34	Fibro3 (RAMP1, CFD)	0	0.929032
IL34	Fibro4 (CCL2)	-0.02	0.00832522
IL34	Fibro5 (FN1, COL3A1)	0.01	0.327436
IL34	Macrophages	0	0.977246
IL34	Mesothelial cells	-0.02	0.00619133
IL34	Myofibroblasts	0.04	1.14416e-06
IL34	T cells	0	0.855652
L1CAM	B/Plasma cells	0.07	3.94763e-24
L1CAM	Endothelial cells	0.02	0.00353781
L1CAM	Fibro1 (EIF4A3, STAR)	0.06	9.13432e-16
L1CAM	Fibro2 (RBP1, DCN)	0.01	0.111791
L1CAM	Fibro3 (RAMP1, CFD)	0.07	5.35456e-25
L1CAM	Fibro4 (CCL2)	0.02	0.0286999
L1CAM	Fibro5 (FN1, COL3A1)	-0.01	0.0618293
L1CAM	Macrophages	0.07	4.59647e-25
L1CAM	Mesothelial cells	0.02	0.00924624
L1CAM	Myofibroblasts	0.03	0.000137211
L1CAM	T cells	0.09	2.20681e-38
LAMA3	B/Plasma cells	-0.13	3.27464e-80
LAMA3	Endothelial cells	0.02	0.0409508
LAMA3	Fibro1 (EIF4A3, STAR)	0.1	1.96682e-44
LAMA3	Fibro2 (RBP1, DCN)	-0.07	1.54153e-23
LAMA3	Fibro3 (RAMP1, CFD)	0.09	1.34274e-35
LAMA3	Fibro4 (CCL2)	0.09	4.96358e-34
LAMA3	Fibro5 (FN1, COL3A1)	0.07	2.10825e-23
LAMA3	Macrophages	0.04	1.02004e-09
LAMA3	Mesothelial cells	0.11	3.94251e-53
LAMA3	Myofibroblasts	-0.01	0.188003
LAMA3	T cells	0	0.614871
LAMA5	B/Plasma cells	0.03	2.45439e-05
LAMA5	Endothelial cells	0.06	8.75761e-17
LAMA5	Fibro1 (EIF4A3, STAR)	0.18	2.01162e-148
LAMA5	Fibro2 (RBP1, DCN)	-0.03	1.59244e-05
LAMA5	Fibro3 (RAMP1, CFD)	0.12	2.01975e-59
LAMA5	Fibro4 (CCL2)	0.09	2.24233e-35
LAMA5	Fibro5 (FN1, COL3A1)	0.06	2.4618e-19
LAMA5	Macrophages	-0.06	2.11921e-16
LAMA5	Mesothelial cells	0.16	1.22595e-112
LAMA5	Myofibroblasts	0.03	2.04409e-06
LAMA5	T cells	0.2	7.24219e-180
LAMC2	B/Plasma cells	-0.13	4.4011e-74
LAMC2	Endothelial cells	0	0.800814
LAMC2	Fibro1 (EIF4A3, STAR)	0.14	1.04328e-90
LAMC2	Fibro2 (RBP1, DCN)	-0.07	4.91844e-25
LAMC2	Fibro3 (RAMP1, CFD)	0.1	1.26415e-46
LAMC2	Fibro4 (CCL2)	0.1	5.15698e-49
LAMC2	Fibro5 (FN1, COL3A1)	0.11	2.86889e-58
LAMC2	Macrophages	0.02	0.000806764
LAMC2	Mesothelial cells	0.16	3.27446e-110
LAMC2	Myofibroblasts	-0.05	1.78316e-12
LAMC2	T cells	0.02	0.00179798
LCN2	B/Plasma cells	-0.41	0
LCN2	Endothelial cells	-0.02	0.00614672
LCN2	Fibro1 (EIF4A3, STAR)	0.2	1.10751e-173
LCN2	Fibro2 (RBP1, DCN)	0	0.648024
LCN2	Fibro3 (RAMP1, CFD)	0.1	3.12049e-45
LCN2	Fibro4 (CCL2)	0.22	3.84216e-220
LCN2	Fibro5 (FN1, COL3A1)	0.28	0
LCN2	Macrophages	-0.06	7.26251e-19
LCN2	Mesothelial cells	0.35	0
LCN2	Myofibroblasts	-0.09	8.16392e-38
LCN2	T cells	-0.11	2.75603e-50
LEAP2	B/Plasma cells	0	0.614865
LEAP2	Endothelial cells	0.01	0.158855
LEAP2	Fibro1 (EIF4A3, STAR)	0.02	0.000957949
LEAP2	Fibro2 (RBP1, DCN)	-0.01	0.30722
LEAP2	Fibro3 (RAMP1, CFD)	0.02	0.0391889
LEAP2	Fibro4 (CCL2)	0	0.805755
LEAP2	Fibro5 (FN1, COL3A1)	-0.01	0.139255
LEAP2	Macrophages	-0.01	0.0552315
LEAP2	Mesothelial cells	0.01	0.357511
LEAP2	Myofibroblasts	0.01	0.0903787
LEAP2	T cells	0.02	0.0236828
LIF	B/Plasma cells	-0.05	1.14308e-11
LIF	Endothelial cells	-0.01	0.204306
LIF	Fibro1 (EIF4A3, STAR)	0.05	1.73724e-12
LIF	Fibro2 (RBP1, DCN)	-0.03	5.29788e-06
LIF	Fibro3 (RAMP1, CFD)	0.02	0.0012181
LIF	Fibro4 (CCL2)	0.04	1.32961e-08
LIF	Fibro5 (FN1, COL3A1)	0.05	9.93074e-11
LIF	Macrophages	0	0.807821
LIF	Mesothelial cells	0.06	3.33417e-17
LIF	Myofibroblasts	-0.04	2.12274e-08
LIF	T cells	0.02	0.00288335
LIPH	B/Plasma cells	-0.01	0.0515845
LIPH	Endothelial cells	0.02	0.00355367
LIPH	Fibro1 (EIF4A3, STAR)	0.06	9.3191e-16
LIPH	Fibro2 (RBP1, DCN)	0.04	4.50435e-09
LIPH	Fibro3 (RAMP1, CFD)	0.02	0.00372344
LIPH	Fibro4 (CCL2)	0.02	0.00330837
LIPH	Fibro5 (FN1, COL3A1)	-0.03	2.03988e-05
LIPH	Macrophages	-0.01	0.0874845
LIPH	Mesothelial cells	0.05	1.26784e-13
LIPH	Myofibroblasts	-0.04	2.03109e-07
LIPH	T cells	0.04	7.78057e-09
LTBP3	B/Plasma cells	-0.03	1.42658e-05
LTBP3	Endothelial cells	0.05	1.86692e-13
LTBP3	Fibro1 (EIF4A3, STAR)	-0.07	6.47572e-24
LTBP3	Fibro2 (RBP1, DCN)	0.25	3.91674e-272
LTBP3	Fibro3 (RAMP1, CFD)	-0.02	0.0158541
LTBP3	Fibro4 (CCL2)	-0.03	0.000458584
LTBP3	Fibro5 (FN1, COL3A1)	0.02	0.00239583
LTBP3	Macrophages	-0.25	7.38793e-283
LTBP3	Mesothelial cells	-0.08	2.61662e-29
LTBP3	Myofibroblasts	0.1	3.95568e-49
LTBP3	T cells	-0.1	3.56723e-43
MIF	B/Plasma cells	-0.07	1.36169e-25
MIF	Endothelial cells	0.02	0.0126297
MIF	Fibro1 (EIF4A3, STAR)	0.06	2.79026e-17
MIF	Fibro2 (RBP1, DCN)	0.12	7.67943e-62
MIF	Fibro3 (RAMP1, CFD)	0.07	5.74613e-20
MIF	Fibro4 (CCL2)	0.05	1.35859e-11
MIF	Fibro5 (FN1, COL3A1)	-0.07	1.34912e-21
MIF	Macrophages	-0.11	1.91963e-50
MIF	Mesothelial cells	0.02	0.0215325
MIF	Myofibroblasts	0.06	2.27108e-18
MIF	T cells	-0.01	0.11711
MMP7	B/Plasma cells	-0.16	1.03974e-115
MMP7	Endothelial cells	-0.06	1.25948e-16
MMP7	Fibro1 (EIF4A3, STAR)	0.05	2.43341e-14
MMP7	Fibro2 (RBP1, DCN)	-0.3	0
MMP7	Fibro3 (RAMP1, CFD)	0.01	0.215953
MMP7	Fibro4 (CCL2)	0.06	2.05355e-17
MMP7	Fibro5 (FN1, COL3A1)	0.22	1.61416e-215
MMP7	Macrophages	0.28	0
MMP7	Mesothelial cells	0.13	3.26122e-70
MMP7	Myofibroblasts	-0.14	9.68084e-85
MMP7	T cells	-0.05	4.61009e-14
MUC1	B/Plasma cells	-0.01	0.324123
MUC1	Endothelial cells	0	0.689032
MUC1	Fibro1 (EIF4A3, STAR)	0.12	9.09976e-63
MUC1	Fibro2 (RBP1, DCN)	-0.21	2.41919e-197
MUC1	Fibro3 (RAMP1, CFD)	0.01	0.436992
MUC1	Fibro4 (CCL2)	0.12	2.04225e-69
MUC1	Fibro5 (FN1, COL3A1)	0.35	0
MUC1	Macrophages	0.13	3.30145e-75
MUC1	Mesothelial cells	0.27	0
MUC1	Myofibroblasts	-0.19	4.87205e-157
MUC1	T cells	0.19	3.48472e-157
NECTIN1	B/Plasma cells	0.05	2.05451e-10
NECTIN1	Endothelial cells	0	0.703814
NECTIN1	Fibro1 (EIF4A3, STAR)	0.03	5.03971e-05
NECTIN1	Fibro2 (RBP1, DCN)	0.01	0.145197
NECTIN1	Fibro3 (RAMP1, CFD)	0.01	0.0747677
NECTIN1	Fibro4 (CCL2)	-0.02	0.00646246
NECTIN1	Fibro5 (FN1, COL3A1)	-0.02	0.0109521
NECTIN1	Macrophages	0.03	1.24323e-06
NECTIN1	Mesothelial cells	0	0.970421
NECTIN1	Myofibroblasts	0.01	0.144698
NECTIN1	T cells	0.05	8.06595e-12
NECTIN2	B/Plasma cells	0.09	2.17772e-40
NECTIN2	Endothelial cells	0	0.576171
NECTIN2	Fibro1 (EIF4A3, STAR)	-0.01	0.379681
NECTIN2	Fibro2 (RBP1, DCN)	-0.1	1.27259e-48
NECTIN2	Fibro3 (RAMP1, CFD)	-0.06	4.13059e-15
NECTIN2	Fibro4 (CCL2)	-0.02	0.00905889
NECTIN2	Fibro5 (FN1, COL3A1)	0.16	4.14952e-120
NECTIN2	Macrophages	0.07	3.44263e-24
NECTIN2	Mesothelial cells	0.04	3.56495e-09
NECTIN2	Myofibroblasts	-0.11	1.17921e-56
NECTIN2	T cells	0.11	2.38545e-50
NECTIN3	B/Plasma cells	0.1	6.15573e-47
NECTIN3	Endothelial cells	0.01	0.451611
NECTIN3	Fibro1 (EIF4A3, STAR)	0.03	2.16145e-05
NECTIN3	Fibro2 (RBP1, DCN)	-0.05	3.31213e-11
NECTIN3	Fibro3 (RAMP1, CFD)	0.01	0.32677
NECTIN3	Fibro4 (CCL2)	-0.02	0.0212504
NECTIN3	Fibro5 (FN1, COL3A1)	0.05	3.72661e-10
NECTIN3	Macrophages	0.01	0.351003
NECTIN3	Mesothelial cells	0.02	0.01646
NECTIN3	Myofibroblasts	-0.02	0.0196627
NECTIN3	T cells	0.12	1.10053e-65
NECTIN4	B/Plasma cells	0	0.886942
NECTIN4	Endothelial cells	-0.03	0.000401466
NECTIN4	Fibro1 (EIF4A3, STAR)	0.06	3.14629e-18
NECTIN4	Fibro2 (RBP1, DCN)	0.01	0.217451
NECTIN4	Fibro3 (RAMP1, CFD)	0.03	0.000565731
NECTIN4	Fibro4 (CCL2)	0.02	0.00243034
NECTIN4	Fibro5 (FN1, COL3A1)	0	0.703243
NECTIN4	Macrophages	0.02	0.0212268
NECTIN4	Mesothelial cells	0.07	8.79041e-21
NECTIN4	Myofibroblasts	-0.05	9.93358e-11
NECTIN4	T cells	0.06	4.57102e-16
NRG2	B/Plasma cells	-0.03	0.000378575
NRG2	Endothelial cells	0.05	7.77634e-13
NRG2	Fibro1 (EIF4A3, STAR)	0.02	0.00152487
NRG2	Fibro2 (RBP1, DCN)	0.1	2.47144e-44
NRG2	Fibro3 (RAMP1, CFD)	0.04	8.55428e-08
NRG2	Fibro4 (CCL2)	0.01	0.220123
NRG2	Fibro5 (FN1, COL3A1)	-0.08	1.16419e-27
NRG2	Macrophages	-0.09	1.23996e-35
NRG2	Mesothelial cells	-0.01	0.144704
NRG2	Myofibroblasts	0.04	2.95671e-09
NRG2	T cells	-0.01	0.0442743
NRTN	B/Plasma cells	-0.09	1.55586e-36
NRTN	Endothelial cells	-0.01	0.471645
NRTN	Fibro1 (EIF4A3, STAR)	0.1	1.30183e-48
NRTN	Fibro2 (RBP1, DCN)	0.07	3.86782e-23
NRTN	Fibro3 (RAMP1, CFD)	0.07	7.09521e-20
NRTN	Fibro4 (CCL2)	0.06	2.80575e-19
NRTN	Fibro5 (FN1, COL3A1)	0	0.957017
NRTN	Macrophages	-0.1	2.98967e-42
NRTN	Mesothelial cells	0.08	9.32216e-30
NRTN	Myofibroblasts	0.03	0.00047913
NRTN	T cells	-0.02	0.00703274
NTF4	B/Plasma cells	-0.04	1.25263e-07
NTF4	Endothelial cells	0.01	0.0491887
NTF4	Fibro1 (EIF4A3, STAR)	0.02	0.00299611
NTF4	Fibro2 (RBP1, DCN)	-0.02	0.00127909
NTF4	Fibro3 (RAMP1, CFD)	0.03	1.4354e-06
NTF4	Fibro4 (CCL2)	0.04	4.52218e-08
NTF4	Fibro5 (FN1, COL3A1)	0.04	1.8527e-09
NTF4	Macrophages	0.01	0.240174
NTF4	Mesothelial cells	0.04	2.05763e-08
NTF4	Myofibroblasts	0.01	0.331785
NTF4	T cells	0.01	0.365568
NTN1	B/Plasma cells	-0.07	7.20459e-24
NTN1	Endothelial cells	0.03	2.20806e-05
NTN1	Fibro1 (EIF4A3, STAR)	0.06	8.40509e-15
NTN1	Fibro2 (RBP1, DCN)	0.01	0.255404
NTN1	Fibro3 (RAMP1, CFD)	0.08	1.89076e-26
NTN1	Fibro4 (CCL2)	0.06	1.02603e-17
NTN1	Fibro5 (FN1, COL3A1)	0	0.95557
NTN1	Macrophages	-0.01	0.194321
NTN1	Mesothelial cells	0.05	1.25164e-13
NTN1	Myofibroblasts	0.05	3.91559e-14
NTN1	T cells	0	0.759738
PCNA	B/Plasma cells	-0.01	0.439995
PCNA	Endothelial cells	-0.04	3.81935e-07
PCNA	Fibro1 (EIF4A3, STAR)	0.13	6.52115e-76
PCNA	Fibro2 (RBP1, DCN)	0.01	0.0605033
PCNA	Fibro3 (RAMP1, CFD)	0.03	8.54602e-05
PCNA	Fibro4 (CCL2)	0.05	4.03072e-11
PCNA	Fibro5 (FN1, COL3A1)	0.01	0.438799
PCNA	Macrophages	-0.01	0.0539964
PCNA	Mesothelial cells	0.06	2.74145e-19
PCNA	Myofibroblasts	-0.06	1.00193e-19
PCNA	T cells	0.08	8.26468e-27
PNOC	B/Plasma cells	0.11	1.11199e-56
PNOC	Endothelial cells	0.04	7.4746e-09
PNOC	Fibro1 (EIF4A3, STAR)	0.1	2.4325e-46
PNOC	Fibro2 (RBP1, DCN)	-0.14	6.23937e-93
PNOC	Fibro3 (RAMP1, CFD)	0.04	2.73862e-07
PNOC	Fibro4 (CCL2)	0.03	0.000137394
PNOC	Fibro5 (FN1, COL3A1)	0.12	1.0534e-60
PNOC	Macrophages	0.1	1.95894e-43
PNOC	Mesothelial cells	0.08	8.71989e-30
PNOC	Myofibroblasts	-0.06	2.69328e-19
PNOC	T cells	0.19	1.07216e-153
PODXL2	B/Plasma cells	0.01	0.293705
PODXL2	Endothelial cells	0	0.710021
PODXL2	Fibro1 (EIF4A3, STAR)	0.06	8.08756e-15
PODXL2	Fibro2 (RBP1, DCN)	0.1	1.63946e-47
PODXL2	Fibro3 (RAMP1, CFD)	0	0.661365
PODXL2	Fibro4 (CCL2)	0	0.559134
PODXL2	Fibro5 (FN1, COL3A1)	-0.04	1.98812e-08
PODXL2	Macrophages	-0.09	3.42909e-34
PODXL2	Mesothelial cells	-0.01	0.281774
PODXL2	Myofibroblasts	-0.01	0.322273
PODXL2	T cells	0	0.649707
PTDSS1	B/Plasma cells	0.06	4.3539e-18
PTDSS1	Endothelial cells	-0.03	1.23308e-06
PTDSS1	Fibro1 (EIF4A3, STAR)	0.02	0.00085936
PTDSS1	Fibro2 (RBP1, DCN)	0.03	2.63162e-05
PTDSS1	Fibro3 (RAMP1, CFD)	-0.01	0.183731
PTDSS1	Fibro4 (CCL2)	-0.03	0.000361727
PTDSS1	Fibro5 (FN1, COL3A1)	-0.02	0.00213756
PTDSS1	Macrophages	0.03	0.000151575
PTDSS1	Mesothelial cells	0	0.555259
PTDSS1	Myofibroblasts	-0.04	2.53018e-07
PTDSS1	T cells	0.05	3.5979e-12
PTPRK	B/Plasma cells	0.01	0.0624809
PTPRK	Endothelial cells	0.04	7.61186e-08
PTPRK	Fibro1 (EIF4A3, STAR)	0.07	2.57442e-23
PTPRK	Fibro2 (RBP1, DCN)	-0.01	0.316526
PTPRK	Fibro3 (RAMP1, CFD)	0.01	0.0698792
PTPRK	Fibro4 (CCL2)	0.03	2.63589e-05
PTPRK	Fibro5 (FN1, COL3A1)	0.02	0.0414888
PTPRK	Macrophages	0	0.923356
PTPRK	Mesothelial cells	0.05	2.8489e-11
PTPRK	Myofibroblasts	-0.02	0.0350207
PTPRK	T cells	0.08	5.9537e-28
RBP4	B/Plasma cells	0.13	1.2864e-72
RBP4	Endothelial cells	-0.13	2.2979e-72
RBP4	Fibro1 (EIF4A3, STAR)	-0.13	9.53166e-75
RBP4	Fibro2 (RBP1, DCN)	-0.13	3.37551e-75
RBP4	Fibro3 (RAMP1, CFD)	-0.14	3.39657e-81
RBP4	Fibro4 (CCL2)	-0.17	2.86929e-125
RBP4	Fibro5 (FN1, COL3A1)	-0.13	1.38068e-79
RBP4	Macrophages	0.24	1.87515e-260
RBP4	Mesothelial cells	-0.11	2.87517e-57
RBP4	Myofibroblasts	-0.19	1.67331e-155
RBP4	T cells	-0.01	0.054685
SCGB3A1	B/Plasma cells	-0.04	1.18675e-07
SCGB3A1	Endothelial cells	0.05	1.45546e-13
SCGB3A1	Fibro1 (EIF4A3, STAR)	0.09	3.42551e-40
SCGB3A1	Fibro2 (RBP1, DCN)	0.01	0.431665
SCGB3A1	Fibro3 (RAMP1, CFD)	0.06	1.16677e-16
SCGB3A1	Fibro4 (CCL2)	0.05	4.22601e-12
SCGB3A1	Fibro5 (FN1, COL3A1)	0.01	0.357758
SCGB3A1	Macrophages	-0.03	1.83021e-05
SCGB3A1	Mesothelial cells	0.05	9.57902e-13
SCGB3A1	Myofibroblasts	0.07	4.85018e-21
SCGB3A1	T cells	0.02	0.00436918
SEMA3B	B/Plasma cells	-0.04	2.2151e-09
SEMA3B	Endothelial cells	0.02	0.00842559
SEMA3B	Fibro1 (EIF4A3, STAR)	0.14	3.71914e-82
SEMA3B	Fibro2 (RBP1, DCN)	0.04	6.01463e-08
SEMA3B	Fibro3 (RAMP1, CFD)	0.1	1.63164e-46
SEMA3B	Fibro4 (CCL2)	0.06	8.70088e-15
SEMA3B	Fibro5 (FN1, COL3A1)	0.02	0.0143879
SEMA3B	Macrophages	-0.1	7.90314e-43
SEMA3B	Mesothelial cells	0.08	5.55736e-27
SEMA3B	Myofibroblasts	0.04	1.23355e-09
SEMA3B	T cells	0.05	7.09821e-14
SEMA4B	B/Plasma cells	0.01	0.195967
SEMA4B	Endothelial cells	0.05	1.14586e-10
SEMA4B	Fibro1 (EIF4A3, STAR)	0.08	8.86804e-33
SEMA4B	Fibro2 (RBP1, DCN)	0.07	4.79163e-21
SEMA4B	Fibro3 (RAMP1, CFD)	0.06	1.027e-18
SEMA4B	Fibro4 (CCL2)	0.02	0.00458995
SEMA4B	Fibro5 (FN1, COL3A1)	-0.07	8.93237e-22
SEMA4B	Macrophages	-0.05	1.19058e-12
SEMA4B	Mesothelial cells	0.05	8.25013e-13
SEMA4B	Myofibroblasts	0.01	0.153436
SEMA4B	T cells	0.06	7.03746e-16
SFTPD	B/Plasma cells	0.01	0.150743
SFTPD	Endothelial cells	-0.02	0.0110207
SFTPD	Fibro1 (EIF4A3, STAR)	0.04	1.26001e-07
SFTPD	Fibro2 (RBP1, DCN)	-0.02	0.00550273
SFTPD	Fibro3 (RAMP1, CFD)	0	0.655009
SFTPD	Fibro4 (CCL2)	0.01	0.112159
SFTPD	Fibro5 (FN1, COL3A1)	0.01	0.293705
SFTPD	Macrophages	0.02	0.000678488
SFTPD	Mesothelial cells	0.04	4.49164e-10
SFTPD	Myofibroblasts	-0.01	0.0701785
SFTPD	T cells	0.04	1.13621e-06
SLPI	B/Plasma cells	-0.25	1.12835e-289
SLPI	Endothelial cells	0.03	6.6515e-05
SLPI	Fibro1 (EIF4A3, STAR)	0.28	0
SLPI	Fibro2 (RBP1, DCN)	-0.05	3.93763e-13
SLPI	Fibro3 (RAMP1, CFD)	0.18	1.48487e-136
SLPI	Fibro4 (CCL2)	0.23	1.0838e-240
SLPI	Fibro5 (FN1, COL3A1)	0.18	3.25426e-151
SLPI	Macrophages	-0.05	6.26091e-11
SLPI	Mesothelial cells	0.42	0
SLPI	Myofibroblasts	-0.06	3.25637e-19
SLPI	T cells	0.12	7.48237e-63
TCTN1	B/Plasma cells	-0.06	2.24612e-18
TCTN1	Endothelial cells	0.01	0.354762
TCTN1	Fibro1 (EIF4A3, STAR)	0.11	4.89386e-57
TCTN1	Fibro2 (RBP1, DCN)	0.04	8.8685e-07
TCTN1	Fibro3 (RAMP1, CFD)	0.06	7.14118e-15
TCTN1	Fibro4 (CCL2)	0.06	1.56954e-19
TCTN1	Fibro5 (FN1, COL3A1)	0.01	0.468412
TCTN1	Macrophages	-0.09	1.85686e-35
TCTN1	Mesothelial cells	0.05	1.68836e-12
TCTN1	Myofibroblasts	-0.03	0.000206244
TCTN1	T cells	0.01	0.123685
TF	B/Plasma cells	0.02	0.0306515
TF	Endothelial cells	0.01	0.116148
TF	Fibro1 (EIF4A3, STAR)	0.01	0.158855
TF	Fibro2 (RBP1, DCN)	0.02	0.0048034
TF	Fibro3 (RAMP1, CFD)	-0.01	0.303207
TF	Fibro4 (CCL2)	0	0.656757
TF	Fibro5 (FN1, COL3A1)	-0.02	0.00214615
TF	Macrophages	-0.01	0.42923
TF	Mesothelial cells	-0.01	0.309211
TF	Myofibroblasts	-0.01	0.36272
TF	T cells	0.03	8.88235e-05
TGFA	B/Plasma cells	-0.08	5.32872e-27
TGFA	Endothelial cells	-0.02	0.00311738
TGFA	Fibro1 (EIF4A3, STAR)	0.07	1.6575e-24
TGFA	Fibro2 (RBP1, DCN)	0.03	0.000133471
TGFA	Fibro3 (RAMP1, CFD)	0.06	4.85083e-19
TGFA	Fibro4 (CCL2)	0.06	7.6229e-16
TGFA	Fibro5 (FN1, COL3A1)	0.02	0.0109472
TGFA	Macrophages	-0.03	6.59504e-06
TGFA	Mesothelial cells	0.1	1.96382e-42
TGFA	Myofibroblasts	-0.02	0.0145909
TGFA	T cells	0.02	0.015021
WNT7A	B/Plasma cells	-0.09	6.24353e-36
WNT7A	Endothelial cells	-0.01	0.379681
WNT7A	Fibro1 (EIF4A3, STAR)	0.1	2.95061e-43
WNT7A	Fibro2 (RBP1, DCN)	-0.19	2.40401e-153
WNT7A	Fibro3 (RAMP1, CFD)	0.07	3.17865e-24
WNT7A	Fibro4 (CCL2)	0.07	4.44656e-21
WNT7A	Fibro5 (FN1, COL3A1)	0.24	4.39117e-257
WNT7A	Macrophages	0.11	2.40023e-53
WNT7A	Mesothelial cells	0.13	7.06752e-78
WNT7A	Myofibroblasts	-0.07	8.46219e-20
WNT7A	T cells	0.04	1.72884e-08
ZP3	B/Plasma cells	-0.1	1.67139e-47
ZP3	Endothelial cells	0.03	4.28592e-06
ZP3	Fibro1 (EIF4A3, STAR)	0.05	5.32312e-12
ZP3	Fibro2 (RBP1, DCN)	0.05	1.63372e-12
ZP3	Fibro3 (RAMP1, CFD)	0.06	2.51764e-18
ZP3	Fibro4 (CCL2)	0.04	3.72376e-09
ZP3	Fibro5 (FN1, COL3A1)	-0.02	0.0330017
ZP3	Macrophages	-0.08	2.56685e-32
ZP3	Mesothelial cells	0.04	6.62857e-08
ZP3	Myofibroblasts	0.05	6.57884e-13
ZP3	T cells	-0.02	0.00989448

## Sheet: top_43_pairs
Ligand	CellType	Spearman corr coef	FDR	Cognate receptors expressed in 'CellType'
AGRN	T cells	0.2	8.11421e-171
ANXA2	Fibro2 (RBP1, DCN)	-0.5	0
ANXA2	Fibro5 (FN1, COL3A1)	0.24	1.01603e-256
ANXA2	Macrophages	0.49	0	TLR2
ANXA2	Myofibroblasts	-0.34	0
CD24	B/Plasma cells	-0.24	8.2389e-253
CD24	Fibro1 (EIF4A3, STAR)	0.38	0
CD24	Fibro3 (RAMP1, CFD)	0.22	2.95607e-223
CD24	Fibro4 (CCL2)	0.25	3.93944e-290
CD24	Mesothelial cells	0.26	3.8305e-304
CD9	Macrophages	0.25	6.07772e-290
CDH1	Fibro1 (EIF4A3, STAR)	0.22	3.31601e-217
CP	Fibro1 (EIF4A3, STAR)	0.23	6.00055e-236
CP	Mesothelial cells	0.25	1.02869e-289
CXCL10	B/Plasma cells	0.3	0	CXCR3
CXCL10	Macrophages	0.2	4.97299e-187
CXCL10	T cells	0.24	1.69723e-268	CXCR3
DEFB1	Mesothelial cells	0.22	1.98221e-223
EPCAM	Fibro1 (EIF4A3, STAR)	0.4	0
EPCAM	Fibro3 (RAMP1, CFD)	0.22	2.70886e-219
EPCAM	Fibro4 (CCL2)	0.25	5.76248e-280
EPCAM	Mesothelial cells	0.28	0
HSP90AA1	T cells	0.23	3.79409e-237
LAMA5	T cells	0.2	7.24219e-180
LCN2	B/Plasma cells	-0.41	0
LCN2	Fibro1 (EIF4A3, STAR)	0.2	1.10751e-173
LCN2	Fibro4 (CCL2)	0.22	3.84216e-220
LCN2	Fibro5 (FN1, COL3A1)	0.28	0
LCN2	Mesothelial cells	0.35	0
LTBP3	Fibro2 (RBP1, DCN)	0.25	3.91674e-272
LTBP3	Macrophages	-0.25	7.38793e-283
MMP7	Fibro2 (RBP1, DCN)	-0.3	0	CD151
MMP7	Fibro5 (FN1, COL3A1)	0.22	1.61416e-215	CD151 CD44
MMP7	Macrophages	0.28	0	CD151 CD44
MUC1	Fibro2 (RBP1, DCN)	-0.21	2.41919e-197
MUC1	Fibro5 (FN1, COL3A1)	0.35	0
MUC1	Mesothelial cells	0.27	0
RBP4	Macrophages	0.24	1.87515e-260
SLPI	B/Plasma cells	-0.25	1.12835e-289
SLPI	Fibro1 (EIF4A3, STAR)	0.28	0
SLPI	Fibro4 (CCL2)	0.23	1.0838e-240	PLSCR1
SLPI	Mesothelial cells	0.42	0	PLSCR4 PLSCR1
WNT7A	Fibro5 (FN1, COL3A1)	0.24	4.39117e-257	FZD1
