# Supplementary material for: Spatial transcriptomics reveals discrete tumour microenvironments and autocrine loops within ovarian cancer subclones
Source: Nat Commun. 2024 Apr 3;15:2860. doi: 10.1038/s41467-024-47271-y (PMC10991508; doi:10.1038/s41467-024-47271-y)
Supplement: Supplementary file 14 — Supplementary Data 11 [file 41467_2024_47271_MOESM14_ESM.xlsx]

## Sheet: scRNA-seq cell annotations
Cell ID	Sample	Fine-grain annotations		Column	Value
AAACGGGCAAGCTGGA_1	MJ10	Fibro4 (CCL2)		Cell ID	10x Cell Barcode; "_1" to "_5" are sample labels attached during sample integration in Seurat
AAACGGGCAGTTCATG_1	MJ10	Endothelial cells		Sample	Single cell library identifier
AAAGTAGAGTTAGCGG_1	MJ10	Macrophages		Fine-grain annotations	Inferred cell identity
AACCATGGTTCGGGCT_1	MJ10	Myofibroblasts
AACGTTGAGAGTGAGA_1	MJ10	Endothelial cells
AACTCAGAGAGGGCTT_1	MJ10	Fibro5 (FN1, COL3A1)
AACTCAGAGGTGTTAA_1	MJ10	Fibro5 (FN1, COL3A1)
AACTCCCAGCTAGGCA_1	MJ10	Myofibroblasts
AACTCCCTCTTCGGTC_1	MJ10	Tumour cells
AACTGGTGTGGCGAAT_1	MJ10	Myofibroblasts
AAGCCGCGTAAGAGGA_1	MJ10	Macrophages
AAGGAGCAGTGGAGTC_1	MJ10	Myofibroblasts
AAGTCTGTCAATCTCT_1	MJ10	Myofibroblasts
ACACCAATCGGAGCAA_1	MJ10	Endothelial cells
ACACTGAAGCTAACTC_1	MJ10	Endothelial cells
ACACTGAGTCGCTTTC_1	MJ10	Myofibroblasts
ACAGCTAGTGTGGCTC_1	MJ10	Endothelial cells
ACCCACTAGCGCTCCA_1	MJ10	Myofibroblasts
ACCCACTGTCTGGTCG_1	MJ10	Macrophages
ACCGTAAGTTTCCACC_1	MJ10	Myofibroblasts
ACGAGCCAGGAGCGTT_1	MJ10	Myofibroblasts
ACGAGCCTCGCCGTGA_1	MJ10	Fibro1 (EIF4A3, STAR)
ACGATACAGACACTAA_1	MJ10	Endothelial cells
ACGATACAGTGCAAGC_1	MJ10	Endothelial cells
ACGATACCACTGTTAG_1	MJ10	Myofibroblasts
ACGATACCATCAGTCA_1	MJ10	Fibro5 (FN1, COL3A1)
ACGCAGCTCGCGATCG_1	MJ10	Mesothelial cells
ACGCCAGCAAGGACTG_1	MJ10	Myofibroblasts
ACGCCGACACGGTTTA_1	MJ10	Endothelial cells
ACGGAGACAAGCTGAG_1	MJ10	Myofibroblasts
ACGGCCACACATCCGG_1	MJ10	Macrophages
ACGGGCTCAGGCTGAA_1	MJ10	Endothelial cells
ACGGGCTGTCTGGTCG_1	MJ10	Fibro5 (FN1, COL3A1)
ACGGGTCTCCAAATGC_1	MJ10	Endothelial cells
ACGTCAAAGTGAACAT_1	MJ10	Fibro1 (EIF4A3, STAR)
ACGTCAACACTGTCGG_1	MJ10	Endothelial cells
ACGTCAACATCCCACT_1	MJ10	Myofibroblasts
ACTATCTGTCTAACGT_1	MJ10	Mesothelial cells
ACTGAGTTCTGCGACG_1	MJ10	Fibro1 (EIF4A3, STAR)
ACTGATGCAGCATACT_1	MJ10	Myofibroblasts
ACTGATGGTAAACGCG_1	MJ10	T cells
ACTGCTCCAAGGTGTG_1	MJ10	Tumour cells
ACTGTCCCAAGACGTG_1	MJ10	Endothelial cells
ACTTGTTGTAGCAAAT_1	MJ10	Endothelial cells
AGAATAGCAAGAAGAG_1	MJ10	Endothelial cells
AGAATAGCACATAACC_1	MJ10	Endothelial cells
AGAATAGCATAAAGGT_1	MJ10	Mesothelial cells
AGAATAGTCAGAGCTT_1	MJ10	T cells
AGAGTGGCATGGATGG_1	MJ10	Tumour cells
AGATTGCAGGTTACCT_1	MJ10	Tumour cells
AGATTGCGTACTCAAC_1	MJ10	Mesothelial cells
AGCAGCCAGTGGGCTA_1	MJ10	Fibro5 (FN1, COL3A1)
AGCATACCACATGGGA_1	MJ10	Fibro1 (EIF4A3, STAR)
AGCCTAAGTACAGTGG_1	MJ10	Myofibroblasts
AGCGGTCCAGACAAAT_1	MJ10	Endothelial cells
AGCGGTCGTGCGATAG_1	MJ10	Endothelial cells
AGCGTATTCCACTCCA_1	MJ10	Fibro1 (EIF4A3, STAR)
AGCGTCGAGGACATTA_1	MJ10	Fibro1 (EIF4A3, STAR)
AGGCCGTGTCCGACGT_1	MJ10	Myofibroblasts
AGGGAGTGTAACGTTC_1	MJ10	Fibro2 (RBP1, DCN)
AGGTCCGCAAAGGCGT_1	MJ10	Tumour cells
AGTAGTCCAGGAATGC_1	MJ10	Myofibroblasts
AGTGAGGTCGTTGACA_1	MJ10	Endothelial cells
AGTGTCAGTCCATCCT_1	MJ10	Fibro2 (RBP1, DCN)
AGTTGGTGTCTAGGTT_1	MJ10	Fibro5 (FN1, COL3A1)
ATAAGAGAGGGTGTGT_1	MJ10	Fibro5 (FN1, COL3A1)
ATCACGAGTTATTCTC_1	MJ10	Tumour cells
ATCATCTTCGCATGAT_1	MJ10	Fibro5 (FN1, COL3A1)
ATCATGGAGCGTGAAC_1	MJ10	Myofibroblasts
ATCATGGCAGTAGAGC_1	MJ10	Myofibroblasts
ATCCGAAGTTTAGCTG_1	MJ10	Tumour cells
ATCTACTAGACATAAC_1	MJ10	Myofibroblasts
ATGAGGGTCGACAGCC_1	MJ10	Myofibroblasts
ATGGGAGAGATCGGGT_1	MJ10	Tumour cells
ATTACTCTCAAGGTAA_1	MJ10	Fibro2 (RBP1, DCN)
ATTGGACAGTCGTACT_1	MJ10	Endothelial cells
ATTGGACGTTCCCTTG_1	MJ10	Myofibroblasts
ATTGGACGTTGAGGTG_1	MJ10	Endothelial cells
ATTGGACTCCAGTAGT_1	MJ10	Tumour cells
ATTGGTGAGTCCGGTC_1	MJ10	Myofibroblasts
ATTTCTGTCGAGAACG_1	MJ10	Mesothelial cells
ATTTCTGTCTTGGGTA_1	MJ10	Endothelial cells
CAACCAAGTCAGAAGC_1	MJ10	T cells
CAACCTCCAAAGGCGT_1	MJ10	Mesothelial cells
CAACCTCCACAACGTT_1	MJ10	Tumour cells
CAACCTCGTAGCACGA_1	MJ10	Macrophages
CAACTAGAGCTGCCCA_1	MJ10	T cells
CAACTAGCACTTACGA_1	MJ10	Mesothelial cells
CAAGAAACATATGGTC_1	MJ10	Macrophages
CAAGATCCACAACGCC_1	MJ10	Endothelial cells
CAAGATCGTTGTCTTT_1	MJ10	Tumour cells
CAAGGCCTCCTATTCA_1	MJ10	Endothelial cells
CAAGTTGCACCAGATT_1	MJ10	Mesothelial cells
CACAAACGTCTGGTCG_1	MJ10	Endothelial cells
CACAGTAAGGTACTCT_1	MJ10	Fibro2 (RBP1, DCN)
CACAGTATCTGGTATG_1	MJ10	B/Plasma cells
CACATAGCATGCTGGC_1	MJ10	Fibro1 (EIF4A3, STAR)
CACATAGGTAAGCACG_1	MJ10	Macrophages
CACATTTAGAAACCGC_1	MJ10	Tumour cells
CACCACTCAACAACCT_1	MJ10	Tumour cells
CACTCCAGTTCGCGAC_1	MJ10	Fibro1 (EIF4A3, STAR)
CACTCCATCGTTACGA_1	MJ10	T cells
CAGAATCTCTTCGAGA_1	MJ10	Endothelial cells
CAGCAGCAGTGACATA_1	MJ10	Tumour cells
CAGCATAGTTCCCTTG_1	MJ10	Endothelial cells
CAGCATATCCATTCTA_1	MJ10	Macrophages
CAGCGACGTGGTACAG_1	MJ10	Fibro5 (FN1, COL3A1)
CAGCTAATCCTCGCAT_1	MJ10	Myofibroblasts
CAGGTGCCAGCTCCGA_1	MJ10	Tumour cells
CAGTAACCATTCCTGC_1	MJ10	T cells
CAGTAACGTAAGTGGC_1	MJ10	Mesothelial cells
CAGTCCTAGGCTAGCA_1	MJ10	Macrophages
CAGTCCTCACGAAACG_1	MJ10	Endothelial cells
CAGTCCTGTAAAGGAG_1	MJ10	Fibro5 (FN1, COL3A1)
CATATGGTCCATGAGT_1	MJ10	Mesothelial cells
CATCAGAGTACCGTAT_1	MJ10	T cells
CATCAGAGTTATCACG_1	MJ10	Tumour cells
CATCCACGTCTAAACC_1	MJ10	Myofibroblasts
CATCGGGCAGGTGCCT_1	MJ10	Tumour cells
CATGACAGTGACTCAT_1	MJ10	Myofibroblasts
CATGACATCACCGGGT_1	MJ10	Endothelial cells
CATGGCGCAGCGATCC_1	MJ10	Myofibroblasts
CCAATCCCAAGCGCTC_1	MJ10	T cells
CCAATCCGTTATGTGC_1	MJ10	T cells
CCAATCCTCCGTACAA_1	MJ10	Myofibroblasts
CCACGGAAGAGGTAGA_1	MJ10	Myofibroblasts
CCACGGAGTTGGTTTG_1	MJ10	Endothelial cells
CCAGCGAAGCCTCGTG_1	MJ10	Fibro5 (FN1, COL3A1)
CCAGCGAGTAGCACGA_1	MJ10	Tumour cells
CCATTCGCACATTCGA_1	MJ10	Mesothelial cells
CCCAATCCATGCCACG_1	MJ10	Fibro1 (EIF4A3, STAR)
CCCAGTTAGGTGTTAA_1	MJ10	Myofibroblasts
CCCAGTTGTTTGTTTC_1	MJ10	T cells
CCCATACTCTCGCTTG_1	MJ10	Fibro1 (EIF4A3, STAR)
CCGGGATTCACTTACT_1	MJ10	T cells
CCGGTAGTCCCTTGCA_1	MJ10	Endothelial cells
CCGTACTCAGTCTTCC_1	MJ10	Fibro1 (EIF4A3, STAR)
CCGTTCAAGCAGGCTA_1	MJ10	Endothelial cells
CCGTTCATCATCATTC_1	MJ10	Mesothelial cells
CCTAAAGCATGCCTTC_1	MJ10	Tumour cells
CCTAAAGTCATGTCCC_1	MJ10	Myofibroblasts
CCTAGCTCAAAGTGCG_1	MJ10	Tumour cells
CCTATTACATAGTAAG_1	MJ10	Endothelial cells
CCTCAGTGTCGGCACT_1	MJ10	Macrophages
CCTCAGTTCCAAACTG_1	MJ10	Fibro4 (CCL2)
CCTCAGTTCCAGTATG_1	MJ10	Endothelial cells
CCTCAGTTCCATGAAC_1	MJ10	Tumour cells
CCTCTGAAGGATATAC_1	MJ10	Myofibroblasts
CCTCTGACAGCCTGTG_1	MJ10	Myofibroblasts
CCTCTGAGTAGCGTAG_1	MJ10	Fibro1 (EIF4A3, STAR)
CCTTACGGTTGGACCC_1	MJ10	Myofibroblasts
CCTTCCCAGACAAAGG_1	MJ10	Macrophages
CCTTCGACAAGAAAGG_1	MJ10	Macrophages
CCTTCGACACACAGAG_1	MJ10	Myofibroblasts
CCTTCGATCTGACCTC_1	MJ10	Endothelial cells
CGAACATCAGCTCCGA_1	MJ10	Endothelial cells
CGAACATGTGACCAAG_1	MJ10	Myofibroblasts
CGACTTCTCGCCTGTT_1	MJ10	Tumour cells
CGAGAAGAGCTAACTC_1	MJ10	Fibro1 (EIF4A3, STAR)
CGAGAAGGTATCTGCA_1	MJ10	Myofibroblasts
CGATCGGAGTGTCCCG_1	MJ10	Endothelial cells
CGATCGGCACTGTCGG_1	MJ10	Myofibroblasts
CGATCGGTCCTCAATT_1	MJ10	Macrophages
CGATGGCCAGCCTTTC_1	MJ10	Fibro1 (EIF4A3, STAR)
CGATGGCGTATTAGCC_1	MJ10	Myofibroblasts
CGCGGTACACTAGTAC_1	MJ10	Myofibroblasts
CGCGTTTCAGTAAGCG_1	MJ10	Tumour cells
CGCGTTTTCGGTCTAA_1	MJ10	Myofibroblasts
CGCTGGATCGTTACAG_1	MJ10	T cells
CGGACTGAGATGTTAG_1	MJ10	Tumour cells
CGGACTGCACATTCGA_1	MJ10	Myofibroblasts
CGGACTGCAGCTGTGC_1	MJ10	Tumour cells
CGGACTGGTTGAGTTC_1	MJ10	Tumour cells
CGGAGTCTCAGCATGT_1	MJ10	Endothelial cells
CGGCTAGCACTTCGAA_1	MJ10	Myofibroblasts
CGGCTAGCAGCATGAG_1	MJ10	T cells
CGGGTCACATAAGACA_1	MJ10	Tumour cells
CGTAGCGGTGCGATAG_1	MJ10	T cells
CGTAGGCAGACAGGCT_1	MJ10	Tumour cells
CGTCAGGAGACGCAAC_1	MJ10	Fibro1 (EIF4A3, STAR)
CGTCAGGCACCACGTG_1	MJ10	T cells
CGTCCATAGTAGGTGC_1	MJ10	Endothelial cells
CGTCCATCACTGCCAG_1	MJ10	Macrophages
CGTCCATGTATTACCG_1	MJ10	Fibro1 (EIF4A3, STAR)
CGTCCATTCGTTGACA_1	MJ10	Tumour cells
CGTGAGCTCACATAGC_1	MJ10	Endothelial cells
CGTGTAACAATGGATA_1	MJ10	Tumour cells
CGTGTCTGTCTAACGT_1	MJ10	Mesothelial cells
CGTTCTGCACCTCGGA_1	MJ10	Macrophages
CGTTCTGGTCAGATAA_1	MJ10	Endothelial cells
CGTTCTGGTTAAGATG_1	MJ10	Myofibroblasts
CGTTGGGCACCCAGTG_1	MJ10	Macrophages
CTAACTTTCATGCATG_1	MJ10	Fibro5 (FN1, COL3A1)
CTAATGGAGGCGCTCT_1	MJ10	Fibro1 (EIF4A3, STAR)
CTAATGGGTGTTCTTT_1	MJ10	Myofibroblasts
CTACACCAGCGTTTAC_1	MJ10	Fibro1 (EIF4A3, STAR)
CTACCCAGTGCCTGGT_1	MJ10	Myofibroblasts
CTAGAGTCAGGAACGT_1	MJ10	Endothelial cells
CTAGTGATCGGAGCAA_1	MJ10	Myofibroblasts
CTCACACGTTCGGGCT_1	MJ10	T cells
CTCAGAACATGCATGT_1	MJ10	Fibro1 (EIF4A3, STAR)
CTCCTAGAGGGCTTGA_1	MJ10	Endothelial cells
CTCGAAATCAGAAATG_1	MJ10	Endothelial cells
CTCGAGGAGCGTAATA_1	MJ10	Fibro1 (EIF4A3, STAR)
CTCGAGGTCTCACATT_1	MJ10	Myofibroblasts
CTCGGAGTCTTGACGA_1	MJ10	Myofibroblasts
CTCGGGAGTGGTACAG_1	MJ10	Tumour cells
CTCGGGATCCTGCCAT_1	MJ10	Mesothelial cells
CTCGTCAGTTGATTCG_1	MJ10	Endothelial cells
CTCTACGTCGGAGCAA_1	MJ10	Endothelial cells
CTGAAACTCAGCATGT_1	MJ10	Mesothelial cells
CTGAAGTCACGGCTAC_1	MJ10	Fibro2 (RBP1, DCN)
CTGATAGAGAATAGGG_1	MJ10	Myofibroblasts
CTGATAGAGACAATAC_1	MJ10	Endothelial cells
CTGATAGAGCGTTCCG_1	MJ10	Macrophages
CTGATAGAGTCATCCA_1	MJ10	Mesothelial cells
CTGATAGCATAAAGGT_1	MJ10	Myofibroblasts
CTGATAGTCTGCAGTA_1	MJ10	Macrophages
CTGATCCAGTGGCACA_1	MJ10	Tumour cells
CTGCGGAAGTGTTTGC_1	MJ10	Myofibroblasts
CTGCTGTTCGGATGTT_1	MJ10	Endothelial cells
CTGGTCTCATTTGCTT_1	MJ10	Tumour cells
CTGTTTAAGGGCTTCC_1	MJ10	Endothelial cells
CTTAACTGTATAGTAG_1	MJ10	Endothelial cells
CTTAGGAAGGCTAGAC_1	MJ10	Fibro5 (FN1, COL3A1)
CTTAGGAGTAAGCACG_1	MJ10	Endothelial cells
CTTAGGATCACCGTAA_1	MJ10	Endothelial cells
CTTCTCTCACGACTCG_1	MJ10	Fibro5 (FN1, COL3A1)
CTTTGCGAGTGCCATT_1	MJ10	Endothelial cells
CTTTGCGCAATCTACG_1	MJ10	Fibro2 (RBP1, DCN)
CTTTGCGGTGTGACGA_1	MJ10	T cells
GAACCTATCGGTCTAA_1	MJ10	Myofibroblasts
GAAGCAGCAGTCGATT_1	MJ10	T cells
GACAGAGAGCACAGGT_1	MJ10	T cells
GACAGAGCAATCGAAA_1	MJ10	Myofibroblasts
GACCAATTCGACCAGC_1	MJ10	Fibro2 (RBP1, DCN)
GACCTGGAGCATCATC_1	MJ10	Myofibroblasts
GACCTGGAGGATGTAT_1	MJ10	T cells
GACGCGTAGATCACGG_1	MJ10	Endothelial cells
GACGCGTGTATGGTTC_1	MJ10	Mesothelial cells
GACGGCTCACCACGTG_1	MJ10	Myofibroblasts
GACGGCTGTTGTCGCG_1	MJ10	Endothelial cells
GACGTGCCATAACCTG_1	MJ10	Tumour cells
GACGTTAAGGCAAAGA_1	MJ10	Myofibroblasts
GACTACACAAGGTTCT_1	MJ10	Mesothelial cells
GACTGCGAGGCAAAGA_1	MJ10	T cells
GAGTCCGTCGTCGTTC_1	MJ10	Fibro1 (EIF4A3, STAR)
GATCGATCAAAGGAAG_1	MJ10	Fibro1 (EIF4A3, STAR)
GATCGTATCTTACCTA_1	MJ10	Tumour cells
GATCTAGGTCTCGTTC_1	MJ10	Endothelial cells
GATCTAGGTGTGCCTG_1	MJ10	Myofibroblasts
GATGAAATCGAATGCT_1	MJ10	T cells
GATGAAATCTGTCTAT_1	MJ10	Tumour cells
GATGCTACATGCCCGA_1	MJ10	Myofibroblasts
GCAATCACAGCTGTGC_1	MJ10	Fibro5 (FN1, COL3A1)
GCACATAAGCTACCGC_1	MJ10	Fibro2 (RBP1, DCN)
GCACATATCACAGGCC_1	MJ10	T cells
GCACTCTAGATAGTCA_1	MJ10	T cells
GCATGTACACAACTGT_1	MJ10	Endothelial cells
GCGACCAAGCGTCTAT_1	MJ10	Myofibroblasts
GCGCAACCACTGTGTA_1	MJ10	Mesothelial cells
GCGCCAAAGTTCGCAT_1	MJ10	Myofibroblasts
GCGCCAACACTTCGAA_1	MJ10	Endothelial cells
GCGCCAACATGGTCTA_1	MJ10	Fibro5 (FN1, COL3A1)
GCGCCAATCGCGTTTC_1	MJ10	Mesothelial cells
GCGCGATCAAACTGTC_1	MJ10	Endothelial cells
GCGCGATGTCAAGCGA_1	MJ10	Endothelial cells
GCTCCTAAGTGCAAGC_1	MJ10	Myofibroblasts
GCTCCTACATGCCCGA_1	MJ10	Myofibroblasts
GCTCCTAGTGATAAAC_1	MJ10	Mesothelial cells
GCTCCTAGTTGGGACA_1	MJ10	Macrophages
GCTCTGTAGCCACTAT_1	MJ10	Myofibroblasts
GCTGCGACACGGCCAT_1	MJ10	T cells
GCTGCTTAGAGTAAGG_1	MJ10	T cells
GCTGGGTCACCATCCT_1	MJ10	Fibro5 (FN1, COL3A1)
GCTGGGTGTCTTTCAT_1	MJ10	T cells
GCTTCCAAGTGAAGTT_1	MJ10	Myofibroblasts
GGAAAGCGTTAAGATG_1	MJ10	Mesothelial cells
GGAACTTGTCAGCTAT_1	MJ10	Fibro1 (EIF4A3, STAR)
GGACAGACAACGATGG_1	MJ10	Tumour cells
GGATTACCAATCGGTT_1	MJ10	Fibro5 (FN1, COL3A1)
GGCAATTGTAGCGTCC_1	MJ10	Tumour cells
GGCGACTAGCTCCCAG_1	MJ10	Myofibroblasts
GGGAATGAGACAATAC_1	MJ10	Myofibroblasts
GGGACCTTCATCTGTT_1	MJ10	Macrophages
GGGATGACACAGACAG_1	MJ10	Myofibroblasts
GGGATGATCGGCGCTA_1	MJ10	Endothelial cells
GGGCACTGTGCAACGA_1	MJ10	T cells
GGGCATCTCTGACCTC_1	MJ10	Endothelial cells
GTACTTTCACTTACGA_1	MJ10	Endothelial cells
GTACTTTTCGAATCCA_1	MJ10	Myofibroblasts
GTAGGCCGTAAGGATT_1	MJ10	Endothelial cells
GTAGTCATCAAGGTAA_1	MJ10	Tumour cells
GTAGTCATCCTCAACC_1	MJ10	Myofibroblasts
GTATCTTGTTCTGAAC_1	MJ10	Myofibroblasts
GTATTCTAGAATAGGG_1	MJ10	Myofibroblasts
GTATTCTGTGAGTATA_1	MJ10	Endothelial cells
GTCAAGTTCCACGCAG_1	MJ10	Fibro1 (EIF4A3, STAR)
GTCAAGTTCTTTAGGG_1	MJ10	Myofibroblasts
GTCACAAAGCGCCTTG_1	MJ10	Myofibroblasts
GTCACGGAGTCATGCT_1	MJ10	Myofibroblasts
GTCATTTCAGCTGTTA_1	MJ10	Fibro1 (EIF4A3, STAR)
GTCCTCAAGTGTTAGA_1	MJ10	Tumour cells
GTCCTCAGTGTTGGGA_1	MJ10	Myofibroblasts
GTCCTCATCTATCCTA_1	MJ10	Mesothelial cells
GTCGGGTAGCCTATGT_1	MJ10	Macrophages
GTCGTAACACAAGCCC_1	MJ10	Endothelial cells
GTCTCGTGTACTTGAC_1	MJ10	Tumour cells
GTCTTCGCATCAGTCA_1	MJ10	Macrophages
GTGCAGCGTACGAAAT_1	MJ10	Endothelial cells
GTGCATATCGTAGATC_1	MJ10	T cells
GTGCGGTAGGTAGCTG_1	MJ10	Myofibroblasts
GTGTGCGAGTGAACAT_1	MJ10	Myofibroblasts
GTGTTAGGTAAGTTCC_1	MJ10	T cells
GTGTTAGGTACTTGAC_1	MJ10	T cells
GTTACAGGTCTACCTC_1	MJ10	Myofibroblasts
GTTTCTACACCGATAT_1	MJ10	T cells
TAAACCGTCACGACTA_1	MJ10	Macrophages
TAAGAGAAGACAATAC_1	MJ10	Tumour cells
TAAGAGAGTCATCCCT_1	MJ10	Endothelial cells
TAAGCGTTCGCCTGTT_1	MJ10	Myofibroblasts
TACCTATGTTTGGGCC_1	MJ10	Myofibroblasts
TACGGATGTTCAGGCC_1	MJ10	Mesothelial cells
TACGGGCCATGGTAGG_1	MJ10	Macrophages
TACGGTATCGCACTCT_1	MJ10	Macrophages
TACTCATTCCAGTATG_1	MJ10	Macrophages
TACTTGTGTACATGTC_1	MJ10	T cells
TACTTGTGTGAGGGAG_1	MJ10	Tumour cells
TAGTGGTAGAGGTACC_1	MJ10	Myofibroblasts
TAGTGGTGTTCCGGCA_1	MJ10	Fibro1 (EIF4A3, STAR)
TATCAGGGTCGAAAGC_1	MJ10	Fibro1 (EIF4A3, STAR)
TATCTCACACAGACAG_1	MJ10	Tumour cells
TATGCCCCAGCATGAG_1	MJ10	Fibro2 (RBP1, DCN)
TATGCCCCAGTAAGCG_1	MJ10	Myofibroblasts
TCAACGACAAAGTGCG_1	MJ10	Endothelial cells
TCAACGATCTGTCAAG_1	MJ10	Endothelial cells
TCACAAGGTCCTCTTG_1	MJ10	Tumour cells
TCACGAAAGCGTTCCG_1	MJ10	Endothelial cells
TCACGAACATCTGGTA_1	MJ10	Myofibroblasts
TCACGAAGTCGGATCC_1	MJ10	Myofibroblasts
TCAGATGAGCGCTCCA_1	MJ10	Endothelial cells
TCAGATGAGTGGGCTA_1	MJ10	T cells
TCAGATGCATGGGACA_1	MJ10	Fibro1 (EIF4A3, STAR)
TCAGCAAAGTGTCCAT_1	MJ10	Endothelial cells
TCAGCAAGTCTCCATC_1	MJ10	Fibro2 (RBP1, DCN)
TCAGCAAGTGTTAAGA_1	MJ10	Endothelial cells
TCAGCAAGTTTGGCGC_1	MJ10	Macrophages
TCAGGATAGTGTGGCA_1	MJ10	Tumour cells
TCAGGATTCTGGGCCA_1	MJ10	Tumour cells
TCAGGTACATGACATC_1	MJ10	Tumour cells
TCAGGTATCATGTGGT_1	MJ10	Myofibroblasts
TCATTACAGTCACGCC_1	MJ10	Fibro5 (FN1, COL3A1)
TCATTACAGTCCGTAT_1	MJ10	Macrophages
TCATTACGTACCGGCT_1	MJ10	Endothelial cells
TCATTTGCAAGCCATT_1	MJ10	Mesothelial cells
TCATTTGCATTAGCCA_1	MJ10	Myofibroblasts
TCCCGATAGCTCAACT_1	MJ10	Myofibroblasts
TCCCGATGTCGAATCT_1	MJ10	Tumour cells
TCGCGAGAGCTCAACT_1	MJ10	Myofibroblasts
TCGCGAGTCGCCAAAT_1	MJ10	Tumour cells
TCGCGTTAGTGTACTC_1	MJ10	Endothelial cells
TCGCGTTTCTGCTTGC_1	MJ10	Fibro1 (EIF4A3, STAR)
TCGGGACTCGGCGGTT_1	MJ10	Endothelial cells
TCGGGACTCTATGTGG_1	MJ10	Fibro1 (EIF4A3, STAR)
TCGTACCCATGCCCGA_1	MJ10	Endothelial cells
TCTATTGAGAGACTAT_1	MJ10	T cells
TCTATTGTCAACACCA_1	MJ10	T cells
TCTCTAACAGACGCCT_1	MJ10	Endothelial cells
TCTCTAAGTTCAACCA_1	MJ10	Tumour cells
TCTGGAATCCACGACG_1	MJ10	Myofibroblasts
TCTTCGGCAGATCTGT_1	MJ10	T cells
TCTTCGGGTGGCTCCA_1	MJ10	Myofibroblasts
TCTTTCCAGTATGACA_1	MJ10	T cells
TGAAAGACAAGAGTCG_1	MJ10	Myofibroblasts
TGAAAGATCAACACCA_1	MJ10	Tumour cells
TGACTTTCAACTGCTA_1	MJ10	Myofibroblasts
TGAGAGGGTGCACGAA_1	MJ10	Tumour cells
TGAGAGGGTTATCACG_1	MJ10	Endothelial cells
TGAGCCGGTCAGATAA_1	MJ10	Myofibroblasts
TGAGCCGGTCGCTTCT_1	MJ10	Fibro1 (EIF4A3, STAR)
TGAGCCGTCAATAAGG_1	MJ10	Endothelial cells
TGATTTCGTACAGTGG_1	MJ10	Macrophages
TGCCAAAGTTTACTCT_1	MJ10	T cells
TGCGCAGGTCAGTGGA_1	MJ10	Myofibroblasts
TGCGCAGTCAGTCCCT_1	MJ10	Myofibroblasts
TGCGCAGTCATCGATG_1	MJ10	Tumour cells
TGCTACCTCTCTAGGA_1	MJ10	Fibro2 (RBP1, DCN)
TGCTACCTCTCTTATG_1	MJ10	Myofibroblasts
TGCTGCTAGTACCGGA_1	MJ10	Macrophages
TGCTGCTGTTATCCGA_1	MJ10	Endothelial cells
TGGCGCATCTGGTTCC_1	MJ10	T cells
TGGCTGGCATTGCGGC_1	MJ10	Mesothelial cells
TGGCTGGGTACCGGCT_1	MJ10	Macrophages
TGGCTGGTCTCGCTTG_1	MJ10	Endothelial cells
TGGTTAGTCCTTAATC_1	MJ10	Fibro1 (EIF4A3, STAR)
TGGTTCCAGGACAGCT_1	MJ10	T cells
TGTATTCCATCGGGTC_1	MJ10	Fibro1 (EIF4A3, STAR)
TGTATTCCATGGAATA_1	MJ10	Myofibroblasts
TGTTCCGCAAGTAGTA_1	MJ10	Myofibroblasts
TTAACTCGTCAGAGGT_1	MJ10	Endothelial cells
TTAACTCTCCGTCAAA_1	MJ10	Myofibroblasts
TTAGGACTCACGCATA_1	MJ10	Mesothelial cells
TTAGGCACATGTTCCC_1	MJ10	T cells
TTAGGCATCTTGTCAT_1	MJ10	Myofibroblasts
TTAGTTCCAGTCAGCC_1	MJ10	Myofibroblasts
TTAGTTCGTCCGTCAG_1	MJ10	Endothelial cells
TTCCCAGTCACGGTTA_1	MJ10	T cells
TTCGAAGTCCTCTAGC_1	MJ10	Tumour cells
TTCGGTCCAGTCTTCC_1	MJ10	Endothelial cells
TTCGGTCCATTCCTCG_1	MJ10	Fibro1 (EIF4A3, STAR)
TTCTACATCAGGTAAA_1	MJ10	Tumour cells
TTCTCAAGTTTACTCT_1	MJ10	Macrophages
TTCTTAGAGCCTATGT_1	MJ10	Endothelial cells
TTGACTTCACTCAGGC_1	MJ10	Endothelial cells
TTGCGTCGTCATCGGC_1	MJ10	Endothelial cells
TTGGAACCATGTTCCC_1	MJ10	T cells
TTGTAGGTCGTCCGTT_1	MJ10	Endothelial cells
TTTACTGCAATGCCAT_1	MJ10	Endothelial cells
TTTACTGTCAGTGCAT_1	MJ10	Endothelial cells
TTTATGCCAAATTGCC_1	MJ10	Mesothelial cells
TTTCCTCAGTACATGA_1	MJ10	Endothelial cells
TTTCCTCTCACCTTAT_1	MJ10	Fibro5 (FN1, COL3A1)
TTTGCGCCATCTCCCA_1	MJ10	Myofibroblasts
TTTGGTTCATCCTTGC_1	MJ10	Fibro5 (FN1, COL3A1)
TTTGTCACAACCGCCA_1	MJ10	Endothelial cells
TTTGTCATCAAGATCC_1	MJ10	Tumour cells
AAACCTGTCCAACCAA_2	MJ11	Tumour cells
AAACCTGTCTAGCACA_2	MJ11	Fibro1 (EIF4A3, STAR)
AAACGGGAGAGTACAT_2	MJ11	Fibro1 (EIF4A3, STAR)
AAACGGGTCTTCGGTC_2	MJ11	Tumour cells
AAAGATGCAATTCCTT_2	MJ11	Macrophages
AAAGATGCAGCGTAAG_2	MJ11	Fibro1 (EIF4A3, STAR)
AAAGATGCATCATCCC_2	MJ11	Mesothelial cells
AAAGATGCATGCCACG_2	MJ11	Tumour cells
AAAGATGGTCATGCAT_2	MJ11	Endothelial cells
AAAGATGGTTGTCTTT_2	MJ11	Endothelial cells
AAAGATGTCACCACCT_2	MJ11	T cells
AAAGATGTCGCCATAA_2	MJ11	Tumour cells
AAAGCAAGTGACTCAT_2	MJ11	Endothelial cells
AAAGCAAGTTATGTGC_2	MJ11	T cells
AAAGCAATCTAGCACA_2	MJ11	Tumour cells
AAAGTAGAGCCATCGC_2	MJ11	Tumour cells
AAAGTAGAGCTAGTGG_2	MJ11	Tumour cells
AAAGTAGGTGAGTGAC_2	MJ11	T cells
AAAGTAGTCGCATGGC_2	MJ11	Fibro5 (FN1, COL3A1)
AAATGCCCAAATTGCC_2	MJ11	T cells
AAATGCCCAATCTGCA_2	MJ11	Fibro5 (FN1, COL3A1)
AAATGCCCATTCTTAC_2	MJ11	Tumour cells
AAATGCCGTCCGAGTC_2	MJ11	Endothelial cells
AAATGCCTCATTGCGA_2	MJ11	Fibro1 (EIF4A3, STAR)
AACACGTAGATGTAAC_2	MJ11	Endothelial cells
AACACGTGTTTGTTGG_2	MJ11	Fibro2 (RBP1, DCN)
AACCATGCAACTGCGC_2	MJ11	Tumour cells
AACCATGCAAGAAGAG_2	MJ11	Mesothelial cells
AACCGCGTCATGCTCC_2	MJ11	Fibro3 (RAMP1, CFD)
AACGTTGAGCCTATGT_2	MJ11	Tumour cells
AACGTTGCAAAGGTGC_2	MJ11	Endothelial cells
AACGTTGCAAGTCTAC_2	MJ11	Tumour cells
AACGTTGCAAGTTGTC_2	MJ11	T cells
AACGTTGCAGCTCGCA_2	MJ11	Myofibroblasts
AACGTTGGTGAGTGAC_2	MJ11	Endothelial cells
AACGTTGGTTCGCGAC_2	MJ11	Fibro1 (EIF4A3, STAR)
AACGTTGTCATCACCC_2	MJ11	Myofibroblasts
AACTCAGTCTTGACGA_2	MJ11	Myofibroblasts
AACTCCCCATATGGTC_2	MJ11	T cells
AACTCCCCATCAGTCA_2	MJ11	Tumour cells
AACTCCCTCTAGCACA_2	MJ11	Fibro2 (RBP1, DCN)
AACTCCCTCTATCCCG_2	MJ11	Endothelial cells
AACTCTTAGACAGAGA_2	MJ11	Tumour cells
AACTCTTAGCCTTGAT_2	MJ11	Endothelial cells
AACTCTTCATTCCTGC_2	MJ11	T cells
AACTCTTGTCCGAAGA_2	MJ11	T cells
AACTCTTGTTGACGTT_2	MJ11	T cells
AACTCTTTCCAGATCA_2	MJ11	Tumour cells
AACTCTTTCTGGCGAC_2	MJ11	Endothelial cells
AACTGGTAGTCAATAG_2	MJ11	Mesothelial cells
AACTTTCCAGATGGCA_2	MJ11	Fibro2 (RBP1, DCN)
AACTTTCTCCACGAAT_2	MJ11	T cells
AACTTTCTCTGACCTC_2	MJ11	Tumour cells
AAGACCTAGGCCCTCA_2	MJ11	Endothelial cells
AAGACCTCAATCGAAA_2	MJ11	Endothelial cells
AAGACCTCAATGGATA_2	MJ11	Endothelial cells
AAGACCTTCCAGTAGT_2	MJ11	Fibro3 (RAMP1, CFD)
AAGACCTTCTTGCAAG_2	MJ11	Mesothelial cells
AAGCCGCAGCTTCGCG_2	MJ11	T cells
AAGCCGCCAGCGTCCA_2	MJ11	Fibro2 (RBP1, DCN)
AAGCCGCGTAGCAAAT_2	MJ11	Tumour cells
AAGCCGCGTGGAAAGA_2	MJ11	Tumour cells
AAGCCGCTCGCCGTGA_2	MJ11	Endothelial cells
AAGGAGCAGATGCCAG_2	MJ11	Tumour cells
AAGGAGCAGGAATCGC_2	MJ11	Fibro5 (FN1, COL3A1)
AAGGAGCAGGGCTTCC_2	MJ11	Fibro5 (FN1, COL3A1)
AAGGAGCCAAGTAATG_2	MJ11	Endothelial cells
AAGGAGCCAATGAAAC_2	MJ11	Tumour cells
AAGGAGCCAGATGGGT_2	MJ11	T cells
AAGGAGCGTGATAAAC_2	MJ11	Tumour cells
AAGGCAGGTATAGTAG_2	MJ11	Fibro2 (RBP1, DCN)
AAGGCAGTCGGAATCT_2	MJ11	Tumour cells
AAGGTTCAGAAACGCC_2	MJ11	Tumour cells
AAGGTTCGTAGCCTCG_2	MJ11	Endothelial cells
AAGGTTCGTGAGGGAG_2	MJ11	T cells
AAGGTTCTCGTACCGG_2	MJ11	Tumour cells
AAGTCTGCAAGCCGTC_2	MJ11	Fibro2 (RBP1, DCN)
AAGTCTGGTAGCGTCC_2	MJ11	T cells
AAGTCTGGTTCGTCTC_2	MJ11	Tumour cells
AAGTCTGTCGAGCCCA_2	MJ11	T cells
AATCCAGAGGTGATAT_2	MJ11	Fibro1 (EIF4A3, STAR)
AATCCAGAGGTGTGGT_2	MJ11	T cells
AATCCAGCAAGTTAAG_2	MJ11	Tumour cells
AATCCAGCAATGGTCT_2	MJ11	Endothelial cells
AATCCAGGTGGCCCTA_2	MJ11	Fibro1 (EIF4A3, STAR)
AATCGGTAGCTAGTTC_2	MJ11	Tumour cells
AATCGGTAGGAGTACC_2	MJ11	Tumour cells
AATCGGTCAGATAATG_2	MJ11	T cells
AATCGGTGTATCGCAT_2	MJ11	Endothelial cells
AATCGGTGTATGGTTC_2	MJ11	Endothelial cells
AATCGGTGTGTGCCTG_2	MJ11	T cells
AATCGGTTCAAGATCC_2	MJ11	T cells
AATCGGTTCACCGGGT_2	MJ11	Fibro5 (FN1, COL3A1)
AATCGGTTCTGTACGA_2	MJ11	Endothelial cells
ACACCAAAGACAAAGG_2	MJ11	T cells
ACACCAAAGGATCGCA_2	MJ11	Tumour cells
ACACCAAAGGTTCCTA_2	MJ11	Tumour cells
ACACCAACAATGCCAT_2	MJ11	Fibro2 (RBP1, DCN)
ACACCAATCTCAAGTG_2	MJ11	Tumour cells
ACACCCTGTGCGATAG_2	MJ11	Macrophages
ACACCCTTCTTGCCGT_2	MJ11	Tumour cells
ACACCGGCACAACTGT_2	MJ11	Fibro2 (RBP1, DCN)
ACACCGGGTCTAGTGT_2	MJ11	T cells
ACACCGGTCGGCCGAT_2	MJ11	T cells
ACACTGACAACCGCCA_2	MJ11	Fibro2 (RBP1, DCN)
ACACTGACACCTCGGA_2	MJ11	Endothelial cells
ACACTGATCACCATAG_2	MJ11	Tumour cells
ACACTGATCAGAGGTG_2	MJ11	Fibro1 (EIF4A3, STAR)
ACAGCCGCACACATGT_2	MJ11	Endothelial cells
ACAGCCGGTATAGTAG_2	MJ11	Fibro2 (RBP1, DCN)
ACAGCCGGTGATGCCC_2	MJ11	Fibro1 (EIF4A3, STAR)
ACAGCCGTCCAAGCCG_2	MJ11	B/Plasma cells
ACAGCTACAGCTCCGA_2	MJ11	Endothelial cells
ACAGCTAGTTCCACAA_2	MJ11	Endothelial cells
ACAGCTATCCTAAGTG_2	MJ11	Myofibroblasts
ACATACGAGGCTAGCA_2	MJ11	Fibro3 (RAMP1, CFD)
ACATACGCAGTGGGAT_2	MJ11	Macrophages
ACATACGTCGGCTACG_2	MJ11	Fibro5 (FN1, COL3A1)
ACATCAGAGACGCTTT_2	MJ11	Fibro5 (FN1, COL3A1)
ACATCAGAGCGATCCC_2	MJ11	Fibro5 (FN1, COL3A1)
ACATCAGAGCTGCAAG_2	MJ11	Myofibroblasts
ACATCAGCAGTCTTCC_2	MJ11	Endothelial cells
ACATCAGCATGGTCTA_2	MJ11	Endothelial cells
ACATCAGTCAGGCGAA_2	MJ11	Tumour cells
ACATCAGTCTTGCCGT_2	MJ11	Tumour cells
ACATGGTAGTCCGTAT_2	MJ11	Tumour cells
ACATGGTGTCCAGTTA_2	MJ11	Tumour cells
ACATGGTGTCCTAGCG_2	MJ11	T cells
ACATGGTGTGCCTGGT_2	MJ11	Macrophages
ACATGGTGTGCGATAG_2	MJ11	Fibro1 (EIF4A3, STAR)
ACATGGTTCAAGAAGT_2	MJ11	Fibro2 (RBP1, DCN)
ACATGGTTCATCTGTT_2	MJ11	Mesothelial cells
ACCAGTAAGGAGTACC_2	MJ11	Fibro5 (FN1, COL3A1)
ACCAGTAGTAAAGGAG_2	MJ11	Tumour cells
ACCAGTAGTCCCGACA_2	MJ11	T cells
ACCAGTAGTTCCCTTG_2	MJ11	Fibro1 (EIF4A3, STAR)
ACCAGTATCATGCAAC_2	MJ11	Fibro1 (EIF4A3, STAR)
ACCCACTTCACATAGC_2	MJ11	Tumour cells
ACCCACTTCATCATTC_2	MJ11	Tumour cells
ACCCACTTCGATAGAA_2	MJ11	Tumour cells
ACCGTAAAGACGCTTT_2	MJ11	Fibro2 (RBP1, DCN)
ACCGTAAAGCACGCCT_2	MJ11	Fibro5 (FN1, COL3A1)
ACCGTAAAGCCATCGC_2	MJ11	T cells
ACCGTAAAGTATCTCG_2	MJ11	Fibro1 (EIF4A3, STAR)
ACCGTAACATGTAAGA_2	MJ11	Tumour cells
ACCGTAACATTCACTT_2	MJ11	Fibro1 (EIF4A3, STAR)
ACCGTAATCAGCGATT_2	MJ11	Tumour cells
ACCGTAATCTGTACGA_2	MJ11	Fibro1 (EIF4A3, STAR)
ACCTTTAAGCAGACTG_2	MJ11	Fibro2 (RBP1, DCN)
ACCTTTACAAGTTAAG_2	MJ11	Tumour cells
ACCTTTAGTATTCTCT_2	MJ11	Fibro5 (FN1, COL3A1)
ACCTTTATCTGAGGGA_2	MJ11	Tumour cells
ACGAGCCCAAGGTTTC_2	MJ11	T cells
ACGAGCCCATGTTCCC_2	MJ11	Endothelial cells
ACGAGCCGTACCATCA_2	MJ11	Fibro5 (FN1, COL3A1)
ACGAGCCGTCAGAATA_2	MJ11	Endothelial cells
ACGAGGAAGCTAGTGG_2	MJ11	T cells
ACGAGGAAGGACGAAA_2	MJ11	Tumour cells
ACGAGGACAGATTGCT_2	MJ11	Endothelial cells
ACGAGGACAGTACACT_2	MJ11	Endothelial cells
ACGAGGACATCGATGT_2	MJ11	Fibro5 (FN1, COL3A1)
ACGAGGAGTCTCTCGT_2	MJ11	Fibro1 (EIF4A3, STAR)
ACGATACAGATCTGCT_2	MJ11	Endothelial cells
ACGATACGTGCAGACA_2	MJ11	Endothelial cells
ACGATACTCCCGACTT_2	MJ11	Endothelial cells
ACGATACTCGTCTGAA_2	MJ11	T cells
ACGATGTAGCTAACTC_2	MJ11	Fibro1 (EIF4A3, STAR)
ACGATGTCACCAACCG_2	MJ11	T cells
ACGATGTCAGGGCATA_2	MJ11	Endothelial cells
ACGCAGCCAGTTAACC_2	MJ11	Tumour cells
ACGCAGCTCGGTGTTA_2	MJ11	Tumour cells
ACGCAGCTCTCGAGTA_2	MJ11	Fibro5 (FN1, COL3A1)
ACGCCAGCAATAGCGG_2	MJ11	Tumour cells
ACGCCAGGTGCACGAA_2	MJ11	Tumour cells
ACGCCGAAGACTCGGA_2	MJ11	Endothelial cells
ACGCCGAAGCGTGTCC_2	MJ11	Endothelial cells
ACGCCGAAGTTACCCA_2	MJ11	Tumour cells
ACGCCGACAATTCCTT_2	MJ11	T cells
ACGCCGAGTTGGTGGA_2	MJ11	Endothelial cells
ACGCCGATCACAACGT_2	MJ11	Myofibroblasts
ACGCCGATCCAAACAC_2	MJ11	T cells
ACGGAGAAGACAGGCT_2	MJ11	Macrophages
ACGGAGAAGATAGGAG_2	MJ11	Fibro1 (EIF4A3, STAR)
ACGGAGAAGCCCGAAA_2	MJ11	Myofibroblasts
ACGGAGAAGCGTAATA_2	MJ11	Endothelial cells
ACGGAGAAGGGCTTCC_2	MJ11	T cells
ACGGAGAAGTTCGCAT_2	MJ11	Fibro2 (RBP1, DCN)
ACGGAGAGTCTGGTCG_2	MJ11	Fibro1 (EIF4A3, STAR)
ACGGAGAGTCTTGCGG_2	MJ11	Tumour cells
ACGGAGATCACTCCTG_2	MJ11	T cells
ACGGCCAGTAGAGTGC_2	MJ11	Myofibroblasts
ACGGCCATCCTCATTA_2	MJ11	Endothelial cells
ACGGCCATCTTGTATC_2	MJ11	Fibro2 (RBP1, DCN)
ACGGGCTAGACTAGAT_2	MJ11	Fibro1 (EIF4A3, STAR)
ACGGGCTGTTAAAGTG_2	MJ11	Endothelial cells
ACGGGCTGTTTGCATG_2	MJ11	Tumour cells
ACGGGTCAGATCTGCT_2	MJ11	Fibro1 (EIF4A3, STAR)
ACGGGTCAGGACGAAA_2	MJ11	Tumour cells
ACGGGTCCAAGAAAGG_2	MJ11	Endothelial cells
ACGGGTCGTAGGACAC_2	MJ11	T cells
ACGGGTCGTCCGAGTC_2	MJ11	Tumour cells
ACGGGTCGTCGTGGCT_2	MJ11	Endothelial cells
ACGGGTCTCAGGCCCA_2	MJ11	Fibro1 (EIF4A3, STAR)
ACGTCAAAGCTGGAAC_2	MJ11	Endothelial cells
ACGTCAAGTATAGGTA_2	MJ11	Mesothelial cells
ACGTCAATCACATAGC_2	MJ11	Fibro1 (EIF4A3, STAR)
ACGTCAATCTCATTCA_2	MJ11	Tumour cells
ACTATCTAGAAACCAT_2	MJ11	T cells
ACTATCTAGAGGTAGA_2	MJ11	Myofibroblasts
ACTATCTCACTTAACG_2	MJ11	T cells
ACTATCTCAGACAAAT_2	MJ11	Fibro5 (FN1, COL3A1)
ACTATCTTCATTATCC_2	MJ11	Fibro1 (EIF4A3, STAR)
ACTGAACCAAGGTTTC_2	MJ11	Endothelial cells
ACTGAACGTCTGGTCG_2	MJ11	Endothelial cells
ACTGAGTAGCGTAATA_2	MJ11	Myofibroblasts
ACTGAGTGTGCCTTGG_2	MJ11	Myofibroblasts
ACTGAGTTCACAATGC_2	MJ11	Tumour cells
ACTGAGTTCGAACGGA_2	MJ11	Endothelial cells
ACTGATGTCCCGGATG_2	MJ11	T cells
ACTGCTCAGAATGTGT_2	MJ11	T cells
ACTGCTCAGACGACGT_2	MJ11	Fibro2 (RBP1, DCN)
ACTGCTCAGCGATATA_2	MJ11	Myofibroblasts
ACTGCTCAGTACGCCC_2	MJ11	Endothelial cells
ACTGCTCCAGTATCTG_2	MJ11	Fibro4 (CCL2)
ACTGCTCCATTTGCTT_2	MJ11	T cells
ACTGCTCGTAGCGCAA_2	MJ11	Tumour cells
ACTGCTCTCAAGGCTT_2	MJ11	Endothelial cells
ACTGCTCTCCAAAGTC_2	MJ11	Tumour cells
ACTGCTCTCCACTCCA_2	MJ11	B/Plasma cells
ACTGCTCTCCTATTCA_2	MJ11	Endothelial cells
ACTGTCCCACGGCGTT_2	MJ11	Tumour cells
ACTGTCCCAGGTCCAC_2	MJ11	T cells
ACTGTCCTCCTCTAGC_2	MJ11	Endothelial cells
ACTGTCCTCGTCTGAA_2	MJ11	Endothelial cells
ACTGTCCTCGTTGCCT_2	MJ11	Tumour cells
ACTTACTAGCAGCCTC_2	MJ11	Tumour cells
ACTTACTAGCTCCTTC_2	MJ11	T cells
ACTTACTCACCCATTC_2	MJ11	T cells
ACTTACTCACTTACGA_2	MJ11	Endothelial cells
ACTTACTTCACCCTCA_2	MJ11	Endothelial cells
ACTTGTTAGACCCACC_2	MJ11	Tumour cells
ACTTGTTAGTACGCGA_2	MJ11	Endothelial cells
ACTTGTTCAACTGCGC_2	MJ11	T cells
ACTTGTTCAGCATACT_2	MJ11	Endothelial cells
ACTTGTTTCCGAGCCA_2	MJ11	Endothelial cells
ACTTGTTTCTTTAGTC_2	MJ11	Tumour cells
ACTTTCAAGAATAGGG_2	MJ11	Fibro1 (EIF4A3, STAR)
ACTTTCACACGAAAGC_2	MJ11	Macrophages
ACTTTCACAGGTGCCT_2	MJ11	Tumour cells
ACTTTCACATCTACGA_2	MJ11	Tumour cells
ACTTTCATCAAGATCC_2	MJ11	T cells
AGAATAGAGTGCCATT_2	MJ11	Fibro2 (RBP1, DCN)
AGAATAGCATGGTCAT_2	MJ11	T cells
AGAATAGGTGACGCCT_2	MJ11	T cells
AGAATAGGTTCCGTCT_2	MJ11	Fibro1 (EIF4A3, STAR)
AGACGTTGTGTAACGG_2	MJ11	Tumour cells
AGAGCGAAGGATGGAA_2	MJ11	Fibro1 (EIF4A3, STAR)
AGAGCGAAGGCAAAGA_2	MJ11	Macrophages
AGAGCGACAGCTTAAC_2	MJ11	Tumour cells
AGAGCGATCGGAAACG_2	MJ11	Endothelial cells
AGAGCTTGTCTCTTAT_2	MJ11	Fibro1 (EIF4A3, STAR)
AGAGTGGAGTTGCAGG_2	MJ11	Fibro1 (EIF4A3, STAR)
AGAGTGGCAAGCTGTT_2	MJ11	T cells
AGAGTGGCATTCCTCG_2	MJ11	Macrophages
AGAGTGGGTTACGACT_2	MJ11	T cells
AGAGTGGTCGTCTGCT_2	MJ11	Endothelial cells
AGATCTGAGACTAAGT_2	MJ11	Fibro2 (RBP1, DCN)
AGATCTGAGAGCTATA_2	MJ11	T cells
AGATCTGCAGGAATGC_2	MJ11	Tumour cells
AGATCTGTCCATGAGT_2	MJ11	T cells
AGATTGCAGGTGCAAC_2	MJ11	Tumour cells
AGATTGCCACCACCAG_2	MJ11	T cells
AGATTGCCAGTGGGAT_2	MJ11	T cells
AGATTGCGTTGAACTC_2	MJ11	Tumour cells
AGCAGCCAGGTGCTTT_2	MJ11	Fibro5 (FN1, COL3A1)
AGCAGCCTCAGCTCGG_2	MJ11	Endothelial cells
AGCATACCAAAGGAAG_2	MJ11	Endothelial cells
AGCATACGTCCAAGTT_2	MJ11	T cells
AGCATACTCAGCTGGC_2	MJ11	Tumour cells
AGCATACTCATCTGTT_2	MJ11	Endothelial cells
AGCATACTCGATCCCT_2	MJ11	Fibro1 (EIF4A3, STAR)
AGCATACTCTTGGGTA_2	MJ11	Endothelial cells
AGCCTAACACACCGAC_2	MJ11	Endothelial cells
AGCCTAAGTAAGAGAG_2	MJ11	Fibro3 (RAMP1, CFD)
AGCCTAAGTCATGCAT_2	MJ11	T cells
AGCCTAAGTGAGGGAG_2	MJ11	Tumour cells
AGCCTAAGTGCGAAAC_2	MJ11	Macrophages
AGCCTAATCCCTCAGT_2	MJ11	Tumour cells
AGCGGTCCATGCCCGA_2	MJ11	Myofibroblasts
AGCGGTCGTCGACTGC_2	MJ11	Endothelial cells
AGCGGTCTCCCTAATT_2	MJ11	Endothelial cells
AGCGTATTCACGATGT_2	MJ11	Tumour cells
AGCGTATTCGAGAGCA_2	MJ11	Tumour cells
AGCGTCGCATCTATGG_2	MJ11	Tumour cells
AGCGTCGTCTCGTATT_2	MJ11	Fibro3 (RAMP1, CFD)
AGCTCCTAGGCTCATT_2	MJ11	Fibro5 (FN1, COL3A1)
AGCTCCTAGGTGTGGT_2	MJ11	B/Plasma cells
AGCTCCTAGTCATCCA_2	MJ11	Tumour cells
AGCTCCTCATGGATGG_2	MJ11	Endothelial cells
AGCTCCTTCTTCTGGC_2	MJ11	Tumour cells
AGCTCTCCAGATGGCA_2	MJ11	Myofibroblasts
AGCTTGACAAGCGCTC_2	MJ11	Endothelial cells
AGCTTGAGTACTCAAC_2	MJ11	Tumour cells
AGCTTGAGTGCAACTT_2	MJ11	Tumour cells
AGCTTGATCAACCAAC_2	MJ11	Fibro2 (RBP1, DCN)
AGCTTGATCAGGCGAA_2	MJ11	Tumour cells
AGCTTGATCCAGATCA_2	MJ11	T cells
AGGCCACCAGTTCCCT_2	MJ11	Tumour cells
AGGCCACGTCAGGACA_2	MJ11	Endothelial cells
AGGCCACGTCTTGATG_2	MJ11	Fibro5 (FN1, COL3A1)
AGGCCGTCATCCGGGT_2	MJ11	T cells
AGGCCGTGTTGGACCC_2	MJ11	Macrophages
AGGGAGTAGTACGACG_2	MJ11	T cells
AGGGAGTCATGGATGG_2	MJ11	Fibro1 (EIF4A3, STAR)
AGGGAGTGTTCCCGAG_2	MJ11	T cells
AGGGATGAGAGACGAA_2	MJ11	T cells
AGGGATGCAAACTGTC_2	MJ11	T cells
AGGGTGACACCGCTAG_2	MJ11	Fibro5 (FN1, COL3A1)
AGGGTGAGTGTAATGA_2	MJ11	Endothelial cells
AGGGTGATCTCCTATA_2	MJ11	Tumour cells
AGGTCATAGCAAATCA_2	MJ11	T cells
AGGTCATAGTGTTAGA_2	MJ11	Tumour cells
AGGTCATCACAGGCCT_2	MJ11	Endothelial cells
AGGTCCGCAATGGTCT_2	MJ11	Fibro3 (RAMP1, CFD)
AGGTCCGCATATGCTG_2	MJ11	T cells
AGGTCCGCATGACATC_2	MJ11	Endothelial cells
AGGTCCGGTTAGAACA_2	MJ11	T cells
AGGTCCGTCAACGAAA_2	MJ11	Tumour cells
AGGTCCGTCGCTGATA_2	MJ11	Fibro1 (EIF4A3, STAR)
AGGTCCGTCGGCGGTT_2	MJ11	Fibro1 (EIF4A3, STAR)
AGGTCCGTCTGCGGCA_2	MJ11	Fibro1 (EIF4A3, STAR)
AGTAGTCAGTATCGAA_2	MJ11	T cells
AGTAGTCCACCCATTC_2	MJ11	Fibro1 (EIF4A3, STAR)
AGTAGTCGTTCGTCTC_2	MJ11	Endothelial cells
AGTAGTCTCCCTAATT_2	MJ11	Tumour cells
AGTAGTCTCGTCGTTC_2	MJ11	Fibro1 (EIF4A3, STAR)
AGTCTTTCATTCCTCG_2	MJ11	T cells
AGTCTTTGTGAAGGCT_2	MJ11	Myofibroblasts
AGTGAGGCAGGAATGC_2	MJ11	T cells
AGTGAGGCATCTACGA_2	MJ11	Macrophages
AGTGAGGGTTCGGCAC_2	MJ11	Tumour cells
AGTGAGGTCGCTGATA_2	MJ11	Fibro2 (RBP1, DCN)
AGTGGGAAGGTACTCT_2	MJ11	T cells
AGTGGGAGTCTCTTAT_2	MJ11	T cells
AGTGTCAAGTAGTGCG_2	MJ11	Fibro1 (EIF4A3, STAR)
AGTGTCACAATACGCT_2	MJ11	Endothelial cells
AGTGTCACACGCCAGT_2	MJ11	Fibro2 (RBP1, DCN)
AGTGTCATCGCCAAAT_2	MJ11	Tumour cells
AGTTGGTAGTGCGTGA_2	MJ11	Tumour cells
AGTTGGTCACACCGCA_2	MJ11	Endothelial cells
AGTTGGTTCACCGTAA_2	MJ11	T cells
AGTTGGTTCGTTTGCC_2	MJ11	Myofibroblasts
ATAACGCAGTACACCT_2	MJ11	Fibro1 (EIF4A3, STAR)
ATAACGCGTCGTTGTA_2	MJ11	T cells
ATAACGCGTCTGCCAG_2	MJ11	Fibro2 (RBP1, DCN)
ATAAGAGAGCGCCTTG_2	MJ11	Tumour cells
ATAAGAGAGGAGTACC_2	MJ11	T cells
ATAAGAGCAATCTACG_2	MJ11	Fibro4 (CCL2)
ATAAGAGCAGGCGATA_2	MJ11	Fibro1 (EIF4A3, STAR)
ATAAGAGTCAGCTCTC_2	MJ11	T cells
ATAGACCAGAGCTGGT_2	MJ11	Endothelial cells
ATAGACCCACGGTAAG_2	MJ11	Tumour cells
ATAGACCGTAGGAGTC_2	MJ11	Endothelial cells
ATCACGAAGACAAGCC_2	MJ11	Myofibroblasts
ATCACGAAGTCGAGTG_2	MJ11	T cells
ATCACGAAGTCTTGCA_2	MJ11	T cells
ATCACGACAAGCCGCT_2	MJ11	Mesothelial cells
ATCACGATCTGTGCAA_2	MJ11	T cells
ATCACGATCTTTACGT_2	MJ11	Tumour cells
ATCATCTAGATAGGAG_2	MJ11	Endothelial cells
ATCATCTCACTCAGGC_2	MJ11	Tumour cells
ATCATCTGTCATCCCT_2	MJ11	Tumour cells
ATCATCTTCCCTTGTG_2	MJ11	Fibro2 (RBP1, DCN)
ATCATGGAGAACAATC_2	MJ11	Endothelial cells
ATCATGGAGATGCGAC_2	MJ11	T cells
ATCATGGAGGTCGGAT_2	MJ11	Fibro2 (RBP1, DCN)
ATCATGGCACATCCGG_2	MJ11	Tumour cells
ATCATGGGTAGCTCCG_2	MJ11	Endothelial cells
ATCATGGGTGACTACT_2	MJ11	Tumour cells
ATCCACCCATACTACG_2	MJ11	T cells
ATCCGAACACGACTCG_2	MJ11	Myofibroblasts
ATCCGAAGTGGTCCGT_2	MJ11	Mesothelial cells
ATCCGAATCAGCTTAG_2	MJ11	Fibro4 (CCL2)
ATCCGAATCGCACTCT_2	MJ11	Endothelial cells
ATCCGAATCTATGTGG_2	MJ11	Fibro1 (EIF4A3, STAR)
ATCGAGTCAATGGATA_2	MJ11	T cells
ATCTACTCACGCCAGT_2	MJ11	Endothelial cells
ATCTACTGTAGCAAAT_2	MJ11	Tumour cells
ATCTACTGTTACTGAC_2	MJ11	Endothelial cells
ATCTACTTCGATGAGG_2	MJ11	T cells
ATCTGCCCACAACGCC_2	MJ11	Mesothelial cells
ATCTGCCCAGGTCGTC_2	MJ11	Fibro1 (EIF4A3, STAR)
ATGAGGGAGTGCGTGA_2	MJ11	Fibro1 (EIF4A3, STAR)
ATGAGGGCAAGCTGTT_2	MJ11	Macrophages
ATGAGGGCAGCCTTGG_2	MJ11	Fibro1 (EIF4A3, STAR)
ATGAGGGCAGGGTACA_2	MJ11	Endothelial cells
ATGAGGGGTTAAGATG_2	MJ11	Myofibroblasts
ATGAGGGTCGATAGAA_2	MJ11	Tumour cells
ATGCGATAGCGTCAAG_2	MJ11	Endothelial cells
ATGCGATAGTTGAGAT_2	MJ11	Myofibroblasts
ATGCGATCAGATAATG_2	MJ11	Fibro1 (EIF4A3, STAR)
ATGCGATGTCAGTGGA_2	MJ11	Myofibroblasts
ATGCGATGTGGCGAAT_2	MJ11	Macrophages
ATGGGAGGTTACGACT_2	MJ11	Fibro1 (EIF4A3, STAR)
ATGTGTGCAAGGCTCC_2	MJ11	Endothelial cells
ATGTGTGGTATATGGA_2	MJ11	Tumour cells
ATGTGTGGTGTGAAAT_2	MJ11	Endothelial cells
ATGTGTGTCACCACCT_2	MJ11	Myofibroblasts
ATGTGTGTCCCGACTT_2	MJ11	Myofibroblasts
ATGTGTGTCTAACTGG_2	MJ11	Fibro1 (EIF4A3, STAR)
ATTACTCAGATTACCC_2	MJ11	Endothelial cells
ATTACTCCATTGGCGC_2	MJ11	T cells
ATTACTCGTAGCGTAG_2	MJ11	Fibro1 (EIF4A3, STAR)
ATTACTCGTCTTGATG_2	MJ11	Endothelial cells
ATTACTCTCTACTTAC_2	MJ11	Endothelial cells
ATTACTCTCTCGCATC_2	MJ11	Tumour cells
ATTATCCAGACGCTTT_2	MJ11	Tumour cells
ATTATCCAGAGACTAT_2	MJ11	Tumour cells
ATTATCCAGATCCGAG_2	MJ11	Tumour cells
ATTATCCAGCTCCCAG_2	MJ11	T cells
ATTATCCCACGTCTCT_2	MJ11	Fibro1 (EIF4A3, STAR)
ATTATCCCAGTCCTTC_2	MJ11	Myofibroblasts
ATTATCCGTGTAAGTA_2	MJ11	Myofibroblasts
ATTCTACAGAAGGGTA_2	MJ11	Endothelial cells
ATTCTACAGCTAGCCC_2	MJ11	T cells
ATTCTACAGTTACGGG_2	MJ11	Tumour cells
ATTCTACCATGTAGTC_2	MJ11	Fibro5 (FN1, COL3A1)
ATTCTACGTGGGTCAA_2	MJ11	Fibro1 (EIF4A3, STAR)
ATTCTACTCTGTCAAG_2	MJ11	Tumour cells
ATTGGACAGACTAGGC_2	MJ11	Fibro1 (EIF4A3, STAR)
ATTGGACCAAGCGAGT_2	MJ11	Endothelial cells
ATTGGACCACCTATCC_2	MJ11	Fibro2 (RBP1, DCN)
ATTGGACGTAGCTAAA_2	MJ11	Endothelial cells
ATTGGTGCATACAGCT_2	MJ11	Fibro1 (EIF4A3, STAR)
ATTGGTGGTCCGTCAG_2	MJ11	Fibro2 (RBP1, DCN)
ATTTCTGAGTTACCCA_2	MJ11	T cells
ATTTCTGCAGCTTAAC_2	MJ11	Tumour cells
ATTTCTGGTCGTTGTA_2	MJ11	Fibro2 (RBP1, DCN)
ATTTCTGGTGAGGCTA_2	MJ11	T cells
ATTTCTGTCGGCCGAT_2	MJ11	Tumour cells
CAACCAACAGGCTCAC_2	MJ11	Mesothelial cells
CAACCTCCACCAGGTC_2	MJ11	Fibro1 (EIF4A3, STAR)
CAACTAGAGAAACGAG_2	MJ11	T cells
CAACTAGTCTCTAAGG_2	MJ11	Endothelial cells
CAAGAAAAGCTTATCG_2	MJ11	Myofibroblasts
CAAGAAAAGTCCCACG_2	MJ11	Tumour cells
CAAGAAACAAGTTGTC_2	MJ11	Tumour cells
CAAGAAAGTTATCGGT_2	MJ11	Tumour cells
CAAGAAATCACAGGCC_2	MJ11	Fibro2 (RBP1, DCN)
CAAGATCCAGATCCAT_2	MJ11	Tumour cells
CAAGATCGTCATACTG_2	MJ11	Tumour cells
CAAGATCTCAACGAAA_2	MJ11	Tumour cells
CAAGATCTCGGATGGA_2	MJ11	Fibro5 (FN1, COL3A1)
CAAGATCTCGTCCGTT_2	MJ11	T cells
CAAGGCCCAAGACACG_2	MJ11	Tumour cells
CAAGGCCGTCGCGGTT_2	MJ11	T cells
CAAGTTGCAGACGCAA_2	MJ11	Macrophages
CAAGTTGTCCCATTAT_2	MJ11	Tumour cells
CAAGTTGTCCGCAGTG_2	MJ11	Tumour cells
CACACAAAGTAATCCC_2	MJ11	Endothelial cells
CACACAACAAGCGTAG_2	MJ11	Tumour cells
CACACAACACCCTATC_2	MJ11	Fibro1 (EIF4A3, STAR)
CACACAATCACGATGT_2	MJ11	Endothelial cells
CACACCTCAGACGCTC_2	MJ11	Fibro1 (EIF4A3, STAR)
CACACCTGTTTAGGAA_2	MJ11	Tumour cells
CACACCTTCACGCGGT_2	MJ11	Tumour cells
CACACCTTCAGTCAGT_2	MJ11	Mesothelial cells
CACACTCAGTCTTGCA_2	MJ11	Endothelial cells
CACACTCAGTGGTCCC_2	MJ11	Tumour cells
CACACTCGTACATCCA_2	MJ11	Endothelial cells
CACACTCGTGAACCTT_2	MJ11	Fibro2 (RBP1, DCN)
CACACTCTCTCAAACG_2	MJ11	Tumour cells
CACACTCTCTTCGAGA_2	MJ11	Tumour cells
CACAGGCAGAATTGTG_2	MJ11	Fibro1 (EIF4A3, STAR)
CACAGGCAGCGTAGTG_2	MJ11	Fibro1 (EIF4A3, STAR)
CACAGGCAGCTTCGCG_2	MJ11	Fibro5 (FN1, COL3A1)
CACAGGCCAATCGGTT_2	MJ11	T cells
CACAGGCCACAGCGTC_2	MJ11	Myofibroblasts
CACAGGCCACCCTATC_2	MJ11	Fibro1 (EIF4A3, STAR)
CACAGGCCATGGGACA_2	MJ11	Mesothelial cells
CACAGGCGTCACACGC_2	MJ11	Fibro1 (EIF4A3, STAR)
CACAGGCGTCGAACAG_2	MJ11	Endothelial cells
CACAGGCTCACCAGGC_2	MJ11	Tumour cells
CACAGGCTCAGAGCTT_2	MJ11	Tumour cells
CACAGGCTCTAACTCT_2	MJ11	Endothelial cells
CACAGGCTCTGACCTC_2	MJ11	Macrophages
CACAGTAAGAGCCCAA_2	MJ11	Tumour cells
CACAGTACAAGGACAC_2	MJ11	Fibro5 (FN1, COL3A1)
CACAGTACATACTCTT_2	MJ11	T cells
CACAGTATCAGCTCGG_2	MJ11	Fibro4 (CCL2)
CACAGTATCGCCTGTT_2	MJ11	T cells
CACAGTATCTTGCCGT_2	MJ11	Tumour cells
CACATAGAGTCCGGTC_2	MJ11	Fibro3 (RAMP1, CFD)
CACATAGGTGAAAGAG_2	MJ11	Fibro2 (RBP1, DCN)
CACATAGGTGGAAAGA_2	MJ11	T cells
CACATAGGTGGACGAT_2	MJ11	Fibro1 (EIF4A3, STAR)
CACATTTAGATGCGAC_2	MJ11	Endothelial cells
CACATTTCACTTACGA_2	MJ11	Tumour cells
CACATTTTCGCCAGCA_2	MJ11	Fibro5 (FN1, COL3A1)
CACCACTAGGTACTCT_2	MJ11	Fibro2 (RBP1, DCN)
CACCACTGTCCCTACT_2	MJ11	Endothelial cells
CACCACTGTCTTTCAT_2	MJ11	Tumour cells
CACCAGGCAACTGCTA_2	MJ11	Endothelial cells
CACCAGGCAGTATGCT_2	MJ11	Endothelial cells
CACCAGGGTAATCACC_2	MJ11	Myofibroblasts
CACCAGGGTATTCTCT_2	MJ11	Endothelial cells
CACCAGGGTTAAAGTG_2	MJ11	Tumour cells
CACCAGGTCCCTTGCA_2	MJ11	T cells
CACCAGGTCGCCTGAG_2	MJ11	T cells
CACCTTGAGGGTGTGT_2	MJ11	T cells
CACCTTGAGTGCTGCC_2	MJ11	Endothelial cells
CACCTTGCATCCGGGT_2	MJ11	T cells
CACCTTGGTTCTGAAC_2	MJ11	Mesothelial cells
CACCTTGTCCGAGCCA_2	MJ11	Fibro1 (EIF4A3, STAR)
CACTCCAAGCAATATG_2	MJ11	T cells
CACTCCAGTCCTAGCG_2	MJ11	T cells
CACTCCAGTTTGGGCC_2	MJ11	Tumour cells
CACTCCATCTAGCACA_2	MJ11	T cells
CAGAATCAGCACGCCT_2	MJ11	Tumour cells
CAGAATCCAGTCAGAG_2	MJ11	Endothelial cells
CAGAATCGTATAAACG_2	MJ11	Fibro1 (EIF4A3, STAR)
CAGAGAGCAATGTTGC_2	MJ11	Endothelial cells
CAGAGAGCATCACAAC_2	MJ11	T cells
CAGAGAGGTCCGAACC_2	MJ11	Tumour cells
CAGAGAGTCAGGCCCA_2	MJ11	Tumour cells
CAGATCACAGCGTTCG_2	MJ11	Myofibroblasts
CAGATCAGTAAGGATT_2	MJ11	Tumour cells
CAGATCAGTCTGCCAG_2	MJ11	Endothelial cells
CAGATCATCACGATGT_2	MJ11	T cells
CAGCAGCCAGTGACAG_2	MJ11	Fibro5 (FN1, COL3A1)
CAGCAGCCATTACCTT_2	MJ11	Fibro5 (FN1, COL3A1)
CAGCAGCTCTGTTTGT_2	MJ11	T cells
CAGCATAGTCTACCTC_2	MJ11	T cells
CAGCATAGTGCACTTA_2	MJ11	Tumour cells
CAGCCGAAGTCATGCT_2	MJ11	T cells
CAGCGACCAGGGCATA_2	MJ11	Tumour cells
CAGCGACCAGTATCTG_2	MJ11	Fibro2 (RBP1, DCN)
CAGCGACGTCGACTAT_2	MJ11	Endothelial cells
CAGCGACTCAGCTCGG_2	MJ11	T cells
CAGCTAAAGTGTGGCA_2	MJ11	Fibro2 (RBP1, DCN)
CAGCTAAGTACCGCTG_2	MJ11	Endothelial cells
CAGCTAATCGGTTAAC_2	MJ11	Endothelial cells
CAGCTGGAGTAAGTAC_2	MJ11	Tumour cells
CAGCTGGCAAATTGCC_2	MJ11	Fibro2 (RBP1, DCN)
CAGCTGGCAATCAGAA_2	MJ11	Tumour cells
CAGCTGGCACGAGAGT_2	MJ11	Endothelial cells
CAGGTGCCAAGAAGAG_2	MJ11	T cells
CAGGTGCCAGAGTGTG_2	MJ11	T cells
CAGGTGCGTAAATGAC_2	MJ11	Fibro2 (RBP1, DCN)
CAGGTGCGTATGAATG_2	MJ11	T cells
CAGTAACAGGATGGAA_2	MJ11	T cells
CAGTAACTCAATACCG_2	MJ11	Tumour cells
CAGTAACTCACTCCTG_2	MJ11	T cells
CAGTAACTCTACCTGC_2	MJ11	T cells
CAGTCCTCAGTACACT_2	MJ11	Mesothelial cells
CAGTCCTTCAGTCCCT_2	MJ11	Endothelial cells
CAGTCCTTCGCGATCG_2	MJ11	Endothelial cells
CATATGGAGATATACG_2	MJ11	Endothelial cells
CATATGGCACTGTGTA_2	MJ11	Endothelial cells
CATATGGGTCCGAACC_2	MJ11	Tumour cells
CATATGGGTGACGGTA_2	MJ11	Fibro2 (RBP1, DCN)
CATATGGTCACTTATC_2	MJ11	Fibro2 (RBP1, DCN)
CATATGGTCCTTTACA_2	MJ11	Myofibroblasts
CATATGGTCTATGTGG_2	MJ11	Tumour cells
CATATTCAGAAGGTTT_2	MJ11	Fibro1 (EIF4A3, STAR)
CATATTCCAGATTGCT_2	MJ11	Endothelial cells
CATATTCGTATCAGTC_2	MJ11	Tumour cells
CATATTCTCTAGAGTC_2	MJ11	Fibro1 (EIF4A3, STAR)
CATCAAGTCCTAGGGC_2	MJ11	T cells
CATCAGAAGAGCTATA_2	MJ11	Fibro5 (FN1, COL3A1)
CATCAGACAAATCCGT_2	MJ11	T cells
CATCAGACATACGCCG_2	MJ11	T cells
CATCAGAGTTTAGGAA_2	MJ11	T cells
CATCAGATCAGATAAG_2	MJ11	Tumour cells
CATCCACAGAGGACGG_2	MJ11	T cells
CATCCACAGGCGTACA_2	MJ11	T cells
CATCCACCAAGCGTAG_2	MJ11	Mesothelial cells
CATCCACGTCGATTGT_2	MJ11	Tumour cells
CATCGAACACCGATAT_2	MJ11	T cells
CATCGAACAGGTGGAT_2	MJ11	Fibro5 (FN1, COL3A1)
CATCGAACATCGGGTC_2	MJ11	T cells
CATCGAAGTACACCGC_2	MJ11	Macrophages
CATCGAAGTCTAGCGC_2	MJ11	T cells
CATCGAATCGAGAGCA_2	MJ11	Fibro1 (EIF4A3, STAR)
CATCGGGAGTGTGGCA_2	MJ11	Myofibroblasts
CATCGGGCAATCGGTT_2	MJ11	T cells
CATGACAAGACGCTTT_2	MJ11	T cells
CATGACACATGACATC_2	MJ11	Fibro1 (EIF4A3, STAR)
CATGACAGTCGCGGTT_2	MJ11	Tumour cells
CATGACAGTGGCGAAT_2	MJ11	Fibro5 (FN1, COL3A1)
CATGACATCTCTTATG_2	MJ11	T cells
CATGACATCTGCTGCT_2	MJ11	T cells
CATGCCTCATCCCACT_2	MJ11	Myofibroblasts
CATGCCTGTCTGCGGT_2	MJ11	T cells
CATGGCGAGACTACAA_2	MJ11	Endothelial cells
CATGGCGCAAGGGTCA_2	MJ11	T cells
CATGGCGCAGATGGCA_2	MJ11	Tumour cells
CATGGCGGTAGCTAAA_2	MJ11	Tumour cells
CATGGCGGTTCAGCGC_2	MJ11	Tumour cells
CATTATCGTGAGGGAG_2	MJ11	Fibro1 (EIF4A3, STAR)
CATTCGCTCGGTTAAC_2	MJ11	Mesothelial cells
CCAATCCCACTAGTAC_2	MJ11	Fibro1 (EIF4A3, STAR)
CCAATCCTCTAAGCCA_2	MJ11	T cells
CCACCTAAGAGCTATA_2	MJ11	Tumour cells
CCACCTACAAGCCTAT_2	MJ11	Tumour cells
CCACCTAGTCCCTTGT_2	MJ11	Tumour cells
CCACCTAGTGGCGAAT_2	MJ11	Tumour cells
CCACGGACATGGAATA_2	MJ11	Tumour cells
CCACGGAGTATAGGGC_2	MJ11	Endothelial cells
CCACGGATCCGATATG_2	MJ11	Endothelial cells
CCACGGATCCTCATTA_2	MJ11	T cells
CCACTACCACGGCGTT_2	MJ11	Endothelial cells
CCAGCGAAGATGAGAG_2	MJ11	Tumour cells
CCAGCGACACGAAAGC_2	MJ11	Endothelial cells
CCAGCGAGTCGGCATC_2	MJ11	Fibro1 (EIF4A3, STAR)
CCATGTCCATGTAAGA_2	MJ11	T cells
CCATGTCGTACCGAGA_2	MJ11	Tumour cells
CCATGTCGTCCGAACC_2	MJ11	T cells
CCATGTCTCGACGGAA_2	MJ11	T cells
CCATGTCTCTTCGGTC_2	MJ11	T cells
CCATTCGAGAGCTTCT_2	MJ11	Endothelial cells
CCATTCGAGCCCAATT_2	MJ11	Myofibroblasts
CCATTCGCAACGATGG_2	MJ11	Tumour cells
CCCAATCAGGCAAAGA_2	MJ11	Endothelial cells
CCCAATCCAATAACGA_2	MJ11	T cells
CCCAATCCACTGTTAG_2	MJ11	Mesothelial cells
CCCAATCTCGAGGTAG_2	MJ11	Endothelial cells
CCCAATCTCGTACCGG_2	MJ11	T cells
CCCAGTTCACAAGTAA_2	MJ11	Tumour cells
CCCATACGTAGGCTGA_2	MJ11	Tumour cells
CCCATACGTCGAGTTT_2	MJ11	Fibro2 (RBP1, DCN)
CCCATACTCCTCAACC_2	MJ11	Macrophages
CCCTCCTAGGAGTTTA_2	MJ11	Tumour cells
CCCTCCTAGTGGGTTG_2	MJ11	Myofibroblasts
CCCTCCTCAAATCCGT_2	MJ11	T cells
CCCTCCTCACATGGGA_2	MJ11	Tumour cells
CCCTCCTGTAATCACC_2	MJ11	Myofibroblasts
CCCTCCTGTGGTAACG_2	MJ11	Tumour cells
CCCTCCTTCTAGAGTC_2	MJ11	Tumour cells
CCGGGATCACACCGAC_2	MJ11	Endothelial cells
CCGGGATCATTGCGGC_2	MJ11	Tumour cells
CCGGGATGTACTTAGC_2	MJ11	Endothelial cells
CCGGGATGTAGCTAAA_2	MJ11	Myofibroblasts
CCGGGATGTCTCCATC_2	MJ11	Fibro1 (EIF4A3, STAR)
CCGGTAGCATCCGCGA_2	MJ11	Endothelial cells
CCGGTAGGTACGAAAT_2	MJ11	Tumour cells
CCGGTAGGTGAAATCA_2	MJ11	Fibro1 (EIF4A3, STAR)
CCGGTAGTCGCACTCT_2	MJ11	Fibro1 (EIF4A3, STAR)
CCGTACTAGAGCTATA_2	MJ11	Myofibroblasts
CCGTACTAGTATGACA_2	MJ11	Fibro2 (RBP1, DCN)
CCGTACTCAAAGTGCG_2	MJ11	Tumour cells
CCGTACTGTGACCAAG_2	MJ11	Fibro2 (RBP1, DCN)
CCGTGGAAGGTGGGTT_2	MJ11	Fibro1 (EIF4A3, STAR)
CCGTGGAAGTGCAAGC_2	MJ11	T cells
CCGTGGATCGCGTAGC_2	MJ11	Endothelial cells
CCGTGGATCTGCCCTA_2	MJ11	Tumour cells
CCGTTCACAAGAAAGG_2	MJ11	Tumour cells
CCGTTCATCGTGGACC_2	MJ11	Tumour cells
CCTAAAGAGGATATAC_2	MJ11	T cells
CCTAAAGCAAAGCGGT_2	MJ11	T cells
CCTAAAGGTTACCAGT_2	MJ11	T cells
CCTAAAGGTTATCACG_2	MJ11	Fibro1 (EIF4A3, STAR)
CCTAAAGTCTGTCCGT_2	MJ11	T cells
CCTACACCAATGTAAG_2	MJ11	Endothelial cells
CCTACACGTAAGTGGC_2	MJ11	Fibro2 (RBP1, DCN)
CCTACACGTCCAGTGC_2	MJ11	T cells
CCTACACGTTGGTGGA_2	MJ11	Myofibroblasts
CCTACCAAGCCCAGCT_2	MJ11	Tumour cells
CCTACCAAGTGGGTTG_2	MJ11	Tumour cells
CCTACCAAGTGTGGCA_2	MJ11	Fibro5 (FN1, COL3A1)
CCTACCACAGACGCTC_2	MJ11	Endothelial cells
CCTACCAGTATAGTAG_2	MJ11	T cells
CCTAGCTAGCCACGTC_2	MJ11	Endothelial cells
CCTAGCTCAGCCACCA_2	MJ11	Tumour cells
CCTAGCTCAGTATCTG_2	MJ11	Endothelial cells
CCTAGCTGTCAGCTAT_2	MJ11	Tumour cells
CCTATTAAGAACAACT_2	MJ11	Fibro1 (EIF4A3, STAR)
CCTATTAAGGTTCCTA_2	MJ11	T cells
CCTATTACACCTTGTC_2	MJ11	Endothelial cells
CCTATTAGTACCGTTA_2	MJ11	Endothelial cells
CCTATTAGTTGACGTT_2	MJ11	Fibro1 (EIF4A3, STAR)
CCTATTATCCGATATG_2	MJ11	T cells
CCTATTATCCTTGCCA_2	MJ11	Tumour cells
CCTCAGTAGCTGCCCA_2	MJ11	Myofibroblasts
CCTCAGTAGGCTCTTA_2	MJ11	Tumour cells
CCTCAGTCATGGATGG_2	MJ11	Endothelial cells
CCTCAGTGTCTGCGGT_2	MJ11	Endothelial cells
CCTCAGTTCAACACCA_2	MJ11	Fibro1 (EIF4A3, STAR)
CCTCTGAAGAGGACGG_2	MJ11	Endothelial cells
CCTCTGAAGTAGGCCA_2	MJ11	T cells
CCTCTGACAAGGCTCC_2	MJ11	Myofibroblasts
CCTCTGAGTATTACCG_2	MJ11	Tumour cells
CCTCTGATCCGATATG_2	MJ11	Endothelial cells
CCTCTGATCTGATTCT_2	MJ11	T cells
CCTTACGGTCGGATCC_2	MJ11	Mesothelial cells
CCTTACGGTGTCCTCT_2	MJ11	Macrophages
CCTTACGGTTATCACG_2	MJ11	Fibro2 (RBP1, DCN)
CCTTACGTCTGGGCCA_2	MJ11	Endothelial cells
CCTTCCCAGTGTACTC_2	MJ11	Fibro1 (EIF4A3, STAR)
CCTTCCCCAATCTACG_2	MJ11	Tumour cells
CCTTCCCCAGCTCGCA_2	MJ11	Endothelial cells
CCTTCCCCATATGGTC_2	MJ11	Fibro2 (RBP1, DCN)
CCTTCCCGTAATCACC_2	MJ11	Fibro3 (RAMP1, CFD)
CCTTCCCTCATTATCC_2	MJ11	Mesothelial cells
CCTTCGAAGGAGTAGA_2	MJ11	Tumour cells
CCTTCGAAGGGCTTGA_2	MJ11	T cells
CCTTCGACAACTGCGC_2	MJ11	Endothelial cells
CCTTCGAGTAAGAGGA_2	MJ11	Tumour cells
CCTTCGAGTATAGTAG_2	MJ11	Tumour cells
CCTTCGATCAGAGACG_2	MJ11	Myofibroblasts
CCTTCGATCGGAAATA_2	MJ11	Macrophages
CCTTTCTAGGCGACAT_2	MJ11	T cells
CCTTTCTGTAGGACAC_2	MJ11	T cells
CCTTTCTGTGTTGAGG_2	MJ11	Endothelial cells
CCTTTCTGTTAGAACA_2	MJ11	Fibro1 (EIF4A3, STAR)
CGAACATAGGAGTCTG_2	MJ11	Endothelial cells
CGAACATAGGCGTACA_2	MJ11	Fibro1 (EIF4A3, STAR)
CGAACATAGTGAACAT_2	MJ11	Endothelial cells
CGAACATCACAAGCCC_2	MJ11	Endothelial cells
CGAACATGTAAATACG_2	MJ11	Endothelial cells
CGAACATTCAACGAAA_2	MJ11	T cells
CGAACATTCAGTGCAT_2	MJ11	Fibro1 (EIF4A3, STAR)
CGAATGTCAAGAAAGG_2	MJ11	Tumour cells
CGAATGTCACCGGAAA_2	MJ11	Fibro5 (FN1, COL3A1)
CGAATGTGTACAGCAG_2	MJ11	Mesothelial cells
CGAATGTGTCTAGTCA_2	MJ11	Tumour cells
CGACCTTCAGGCTCAC_2	MJ11	Myofibroblasts
CGACCTTGTCCGTGAC_2	MJ11	Endothelial cells
CGACCTTTCAGTTTGG_2	MJ11	Endothelial cells
CGACCTTTCTCTGAGA_2	MJ11	Fibro2 (RBP1, DCN)
CGACCTTTCTGCTGTC_2	MJ11	Endothelial cells
CGACCTTTCTTATCTG_2	MJ11	Tumour cells
CGACTTCCAGGACCCT_2	MJ11	T cells
CGACTTCGTAGCTGCC_2	MJ11	Endothelial cells
CGACTTCGTCAAACTC_2	MJ11	Mesothelial cells
CGACTTCTCCGCAGTG_2	MJ11	Fibro1 (EIF4A3, STAR)
CGAGAAGGTGTATGGG_2	MJ11	Endothelial cells
CGAGAAGGTTTGGGCC_2	MJ11	T cells
CGAGAAGTCGAACTGT_2	MJ11	Fibro1 (EIF4A3, STAR)
CGAGAAGTCGTTACGA_2	MJ11	T cells
CGAGCACCAAGCTGGA_2	MJ11	Tumour cells
CGAGCACCATGCTGGC_2	MJ11	Fibro1 (EIF4A3, STAR)
CGAGCACGTTCTGAAC_2	MJ11	Endothelial cells
CGAGCACTCCTGCCAT_2	MJ11	Tumour cells
CGAGCCAAGACAAAGG_2	MJ11	T cells
CGAGCCAGTAAGTGTA_2	MJ11	T cells
CGAGCCAGTACAGTTC_2	MJ11	Fibro1 (EIF4A3, STAR)
CGAGCCAGTTCCCTTG_2	MJ11	Endothelial cells
CGATCGGAGAAACGAG_2	MJ11	T cells
CGATCGGAGAAGGACA_2	MJ11	Tumour cells
CGATCGGAGCTACCTA_2	MJ11	Fibro3 (RAMP1, CFD)
CGATCGGCAGTTAACC_2	MJ11	Tumour cells
CGATCGGTCCCAAGTA_2	MJ11	Tumour cells
CGATCGGTCGCTTGTC_2	MJ11	Tumour cells
CGATGGCAGATCGGGT_2	MJ11	Tumour cells
CGATGGCAGCGCCTCA_2	MJ11	Myofibroblasts
CGATGGCAGGGTCTCC_2	MJ11	Tumour cells
CGATGGCGTCGAGATG_2	MJ11	T cells
CGATGGCGTCGTTGTA_2	MJ11	Mesothelial cells
CGATGGCGTTTCGCTC_2	MJ11	Endothelial cells
CGATGGCTCATCATTC_2	MJ11	Tumour cells
CGATGGCTCCAAACTG_2	MJ11	Fibro5 (FN1, COL3A1)
CGATGTAAGAAGGTTT_2	MJ11	T cells
CGATGTAAGACCGGAT_2	MJ11	Tumour cells
CGATGTAAGCTCTCGG_2	MJ11	Tumour cells
CGATGTACAGGCTCAC_2	MJ11	Tumour cells
CGATGTATCACAATGC_2	MJ11	Tumour cells
CGATTGAAGAGTGAGA_2	MJ11	Fibro1 (EIF4A3, STAR)
CGATTGACAGAAGCAC_2	MJ11	Endothelial cells
CGATTGACATCGATTG_2	MJ11	Endothelial cells
CGATTGAGTTGGTTTG_2	MJ11	Macrophages
CGCCAAGAGATGTGTA_2	MJ11	Tumour cells
CGCCAAGAGTTGTAGA_2	MJ11	Endothelial cells
CGCCAAGGTATATCCG_2	MJ11	Tumour cells
CGCGGTAAGAGTAATC_2	MJ11	Fibro2 (RBP1, DCN)
CGCGGTACATTATCTC_2	MJ11	Endothelial cells
CGCGTTTAGTCTCAAC_2	MJ11	Myofibroblasts
CGCGTTTCACGCATCG_2	MJ11	Endothelial cells
CGCGTTTCATCGATTG_2	MJ11	Endothelial cells
CGCGTTTGTCTCTTAT_2	MJ11	T cells
CGCTATCAGAACAATC_2	MJ11	Endothelial cells
CGCTATCAGACTCGGA_2	MJ11	Tumour cells
CGCTATCAGTAGATGT_2	MJ11	Fibro2 (RBP1, DCN)
CGCTATCGTCTCATCC_2	MJ11	Endothelial cells
CGCTATCGTGAGGCTA_2	MJ11	Fibro3 (RAMP1, CFD)
CGCTATCGTTATGTGC_2	MJ11	Endothelial cells
CGCTATCGTTTGTGTG_2	MJ11	Fibro3 (RAMP1, CFD)
CGCTGGAAGCTCCTCT_2	MJ11	Fibro2 (RBP1, DCN)
CGCTGGAAGTATCGAA_2	MJ11	T cells
CGCTGGAAGTGGGTTG_2	MJ11	T cells
CGCTGGAGTCTTCGTC_2	MJ11	T cells
CGCTGGATCGGTTAAC_2	MJ11	Fibro1 (EIF4A3, STAR)
CGCTTCAAGACTCGGA_2	MJ11	Endothelial cells
CGCTTCACACGCCAGT_2	MJ11	Endothelial cells
CGCTTCATCGTTACAG_2	MJ11	Tumour cells
CGCTTCATCTACTATC_2	MJ11	T cells
CGGACGTAGCGTAGTG_2	MJ11	Fibro1 (EIF4A3, STAR)
CGGACGTCACCTCGTT_2	MJ11	T cells
CGGACGTCACGCATCG_2	MJ11	Fibro4 (CCL2)
CGGACGTCAGTCGATT_2	MJ11	Fibro5 (FN1, COL3A1)
CGGACTGAGGAATTAC_2	MJ11	Endothelial cells
CGGACTGCATGGATGG_2	MJ11	Fibro1 (EIF4A3, STAR)
CGGACTGGTCATGCAT_2	MJ11	Tumour cells
CGGACTGTCATGGTCA_2	MJ11	Fibro1 (EIF4A3, STAR)
CGGACTGTCCTTTACA_2	MJ11	Macrophages
CGGAGCTCACTAGTAC_2	MJ11	Fibro1 (EIF4A3, STAR)
CGGAGCTGTATATGAG_2	MJ11	Endothelial cells
CGGAGTCAGGCAGTCA_2	MJ11	T cells
CGGAGTCAGTTCGCAT_2	MJ11	Endothelial cells
CGGAGTCCATGCAACT_2	MJ11	Tumour cells
CGGCTAGAGGACAGAA_2	MJ11	Fibro1 (EIF4A3, STAR)
CGGCTAGCACAGATTC_2	MJ11	Fibro2 (RBP1, DCN)
CGGCTAGCATGCTAGT_2	MJ11	Fibro2 (RBP1, DCN)
CGGCTAGGTCTGGAGA_2	MJ11	Endothelial cells
CGGCTAGGTGAGCGAT_2	MJ11	T cells
CGGCTAGTCTGAGGGA_2	MJ11	Tumour cells
CGGTTAAAGACTAAGT_2	MJ11	T cells
CGGTTAAAGATGTTAG_2	MJ11	Endothelial cells
CGGTTAATCATAGCAC_2	MJ11	Fibro2 (RBP1, DCN)
CGTAGCGAGCCCAATT_2	MJ11	Tumour cells
CGTAGCGAGCTCAACT_2	MJ11	T cells
CGTAGCGTCCCAGGTG_2	MJ11	T cells
CGTAGGCAGGTGCTTT_2	MJ11	Tumour cells
CGTAGGCAGTACGATA_2	MJ11	Fibro1 (EIF4A3, STAR)
CGTAGGCCAGGGTACA_2	MJ11	T cells
CGTAGGCGTCGCTTCT_2	MJ11	Endothelial cells
CGTAGGCTCTCGAGTA_2	MJ11	Tumour cells
CGTCACTAGGTAGCCA_2	MJ11	Macrophages
CGTCACTCACTCGACG_2	MJ11	Tumour cells
CGTCACTGTACGCTGC_2	MJ11	Tumour cells
CGTCACTTCACTTACT_2	MJ11	Endothelial cells
CGTCAGGCAGACAAGC_2	MJ11	Tumour cells
CGTCAGGGTCCCGACA_2	MJ11	Tumour cells
CGTCCATAGATGTGTA_2	MJ11	Fibro5 (FN1, COL3A1)
CGTCCATAGTGGGATC_2	MJ11	Endothelial cells
CGTCCATGTATAATGG_2	MJ11	Tumour cells
CGTCTACGTGTCTGAT_2	MJ11	Tumour cells
CGTCTACGTTGTGGAG_2	MJ11	T cells
CGTCTACGTTTCGCTC_2	MJ11	T cells
CGTCTACTCCGTCATC_2	MJ11	Tumour cells
CGTCTACTCGGTGTTA_2	MJ11	Fibro4 (CCL2)
CGTGAGCAGATCGATA_2	MJ11	Mesothelial cells
CGTGAGCAGTCGTTTG_2	MJ11	Tumour cells
CGTGAGCCATAGTAAG_2	MJ11	Endothelial cells
CGTGAGCGTAAATGAC_2	MJ11	Tumour cells
CGTGAGCGTCAGTGGA_2	MJ11	Endothelial cells
CGTGAGCGTCCAACTA_2	MJ11	Myofibroblasts
CGTGTAAAGCGTAGTG_2	MJ11	Fibro1 (EIF4A3, STAR)
CGTGTAACAGACGTAG_2	MJ11	Fibro5 (FN1, COL3A1)
CGTGTCTAGAGTACCG_2	MJ11	Myofibroblasts
CGTGTCTCAGCTGGCT_2	MJ11	T cells
CGTGTCTGTCACACGC_2	MJ11	Endothelial cells
CGTGTCTGTCGACTGC_2	MJ11	Endothelial cells
CGTGTCTGTCGCATCG_2	MJ11	T cells
CGTGTCTGTCTAAAGA_2	MJ11	Fibro5 (FN1, COL3A1)
CGTGTCTGTTCGCTAA_2	MJ11	T cells
CGTGTCTTCTTATCTG_2	MJ11	T cells
CGTTAGATCCGCGGTA_2	MJ11	Endothelial cells
CGTTCTGCATCAGTAC_2	MJ11	T cells
CGTTGGGCAACTGGCC_2	MJ11	Endothelial cells
CGTTGGGCATTGGTAC_2	MJ11	Fibro5 (FN1, COL3A1)
CGTTGGGGTTCCCGAG_2	MJ11	Mesothelial cells
CTAACTTAGCACGCCT_2	MJ11	Fibro1 (EIF4A3, STAR)
CTAACTTAGGACCACA_2	MJ11	Fibro1 (EIF4A3, STAR)
CTAACTTCATAAGACA_2	MJ11	Tumour cells
CTAACTTTCCAGATCA_2	MJ11	T cells
CTAAGACAGCGATCCC_2	MJ11	Fibro1 (EIF4A3, STAR)
CTAAGACAGGCCCTCA_2	MJ11	Tumour cells
CTAAGACGTGCCTGTG_2	MJ11	Fibro1 (EIF4A3, STAR)
CTAAGACTCCTTTCTC_2	MJ11	Tumour cells
CTAAGACTCTCTAGGA_2	MJ11	Tumour cells
CTAATGGAGCCTATGT_2	MJ11	Tumour cells
CTAATGGCATTGGTAC_2	MJ11	Fibro1 (EIF4A3, STAR)
CTAATGGTCTCGAGTA_2	MJ11	T cells
CTACACCAGCGATATA_2	MJ11	Myofibroblasts
CTACACCAGGACTGGT_2	MJ11	Fibro2 (RBP1, DCN)
CTACACCGTCGACTAT_2	MJ11	T cells
CTACACCTCTCGTTTA_2	MJ11	Fibro5 (FN1, COL3A1)
CTACATTAGCTTTGGT_2	MJ11	Tumour cells
CTACATTCACATAACC_2	MJ11	Fibro2 (RBP1, DCN)
CTACATTCATACCATG_2	MJ11	Mesothelial cells
CTACATTGTGCAACGA_2	MJ11	Tumour cells
CTACCCACATGTAGTC_2	MJ11	Tumour cells
CTACCCAGTATATGGA_2	MJ11	Macrophages
CTACCCATCATCTGCC_2	MJ11	Tumour cells
CTACCCATCGTAGGTT_2	MJ11	T cells
CTACGTCGTATAATGG_2	MJ11	T cells
CTACGTCGTCAGAAGC_2	MJ11	Macrophages
CTACGTCTCGATCCCT_2	MJ11	Tumour cells
CTACGTCTCTACTATC_2	MJ11	T cells
CTAGAGTAGGTAAACT_2	MJ11	Myofibroblasts
CTAGAGTGTCGTCTTC_2	MJ11	T cells
CTAGCCTAGCTGTCTA_2	MJ11	Myofibroblasts
CTAGCCTAGGCATGGT_2	MJ11	Endothelial cells
CTAGCCTCAAGAAGAG_2	MJ11	Endothelial cells
CTAGCCTCAATCACAC_2	MJ11	Endothelial cells
CTAGCCTCAGCTCGCA_2	MJ11	Tumour cells
CTAGCCTCATACTACG_2	MJ11	Endothelial cells
CTAGCCTCATATGGTC_2	MJ11	Myofibroblasts
CTAGCCTGTACACCGC_2	MJ11	Endothelial cells
CTAGCCTTCACTTCAT_2	MJ11	Tumour cells
CTAGCCTTCCTGCTTG_2	MJ11	Fibro5 (FN1, COL3A1)
CTAGCCTTCTTGGGTA_2	MJ11	Endothelial cells
CTAGTGAAGCCCGAAA_2	MJ11	Fibro1 (EIF4A3, STAR)
CTAGTGAAGTTATCGC_2	MJ11	Fibro5 (FN1, COL3A1)
CTAGTGACATATGGTC_2	MJ11	Myofibroblasts
CTAGTGAGTATTACCG_2	MJ11	T cells
CTAGTGAGTGGTACAG_2	MJ11	Tumour cells
CTAGTGATCGAGCCCA_2	MJ11	Fibro5 (FN1, COL3A1)
CTCACACAGTGGTAGC_2	MJ11	Fibro5 (FN1, COL3A1)
CTCACACGTACGACCC_2	MJ11	Fibro1 (EIF4A3, STAR)
CTCACACTCGCCATAA_2	MJ11	T cells
CTCAGAAAGATGCCAG_2	MJ11	Tumour cells
CTCAGAATCCTGCTTG_2	MJ11	T cells
CTCATTAAGTGGACGT_2	MJ11	Fibro1 (EIF4A3, STAR)
CTCATTAGTATGCTTG_2	MJ11	Fibro1 (EIF4A3, STAR)
CTCATTAGTCCCTACT_2	MJ11	Fibro1 (EIF4A3, STAR)
CTCATTAGTCTTGATG_2	MJ11	Endothelial cells
CTCATTATCCACGACG_2	MJ11	Myofibroblasts
CTCCTAGCAAGAAAGG_2	MJ11	T cells
CTCCTAGCAGTTTACG_2	MJ11	Fibro1 (EIF4A3, STAR)
CTCCTAGCATCCCATC_2	MJ11	Endothelial cells
CTCCTAGCATGCTAGT_2	MJ11	Tumour cells
CTCGAAAAGAAGGACA_2	MJ11	Fibro1 (EIF4A3, STAR)
CTCGAAAAGCCACTAT_2	MJ11	T cells
CTCGAAACAGTCAGAG_2	MJ11	Tumour cells
CTCGAGGCACGGCCAT_2	MJ11	Fibro1 (EIF4A3, STAR)
CTCGAGGGTAAATGTG_2	MJ11	Fibro2 (RBP1, DCN)
CTCGAGGGTTATCACG_2	MJ11	T cells
CTCGAGGGTTGCCTCT_2	MJ11	Fibro2 (RBP1, DCN)
CTCGAGGTCACTTACT_2	MJ11	Tumour cells
CTCGAGGTCTCCCTGA_2	MJ11	Fibro2 (RBP1, DCN)
CTCGGAGAGAGCCTAG_2	MJ11	T cells
CTCGGAGAGGACTGGT_2	MJ11	Tumour cells
CTCGGAGTCCTTAATC_2	MJ11	Fibro5 (FN1, COL3A1)
CTCGGGACAAGCCGTC_2	MJ11	Tumour cells
CTCGGGACACCCAGTG_2	MJ11	T cells
CTCGGGACACTGTCGG_2	MJ11	T cells
CTCGGGAGTAGGCTGA_2	MJ11	Endothelial cells
CTCGGGAGTCTGCGGT_2	MJ11	Macrophages
CTCGGGATCGTGGTCG_2	MJ11	Fibro2 (RBP1, DCN)
CTCGTACCAGACAAAT_2	MJ11	Tumour cells
CTCGTACGTCATTAGC_2	MJ11	T cells
CTCGTACGTCTCACCT_2	MJ11	Fibro1 (EIF4A3, STAR)
CTCGTACGTTATCGGT_2	MJ11	Fibro1 (EIF4A3, STAR)
CTCGTACTCCTTTCGG_2	MJ11	Fibro5 (FN1, COL3A1)
CTCGTCACATTCTTAC_2	MJ11	Fibro1 (EIF4A3, STAR)
CTCGTCAGTTGTGGAG_2	MJ11	Tumour cells
CTCGTCATCGCAAACT_2	MJ11	T cells
CTCGTCATCGTTTAGG_2	MJ11	T cells
CTCTAATAGGAATCGC_2	MJ11	Fibro5 (FN1, COL3A1)
CTCTAATGTCTCTTAT_2	MJ11	T cells
CTCTAATTCAGCAACT_2	MJ11	T cells
CTCTAATTCCACGACG_2	MJ11	Endothelial cells
CTCTACGAGATGGGTC_2	MJ11	Endothelial cells
CTCTACGAGGCAGTCA_2	MJ11	Fibro4 (CCL2)
CTCTACGCAGCTCGCA_2	MJ11	Endothelial cells
CTCTACGGTAACGACG_2	MJ11	Endothelial cells
CTCTACGGTCCTCTTG_2	MJ11	Tumour cells
CTCTACGGTTAGAACA_2	MJ11	Myofibroblasts
CTCTGGTAGGCATTGG_2	MJ11	Tumour cells
CTCTGGTAGGGCTCTC_2	MJ11	Fibro1 (EIF4A3, STAR)
CTCTGGTGTACAGTTC_2	MJ11	Endothelial cells
CTCTGGTGTAGCCTCG_2	MJ11	Endothelial cells
CTCTGGTTCAACGCTA_2	MJ11	Macrophages
CTGAAACAGGATGTAT_2	MJ11	Fibro1 (EIF4A3, STAR)
CTGAAACCAGATGGCA_2	MJ11	Endothelial cells
CTGAAACGTAAGTAGT_2	MJ11	T cells
CTGAAACGTTCATGGT_2	MJ11	Tumour cells
CTGAAACTCGACCAGC_2	MJ11	T cells
CTGAAACTCTCAACTT_2	MJ11	T cells
CTGAAACTCTGTACGA_2	MJ11	T cells
CTGAAGTCAGCGTCCA_2	MJ11	Fibro1 (EIF4A3, STAR)
CTGAAGTCATATACGC_2	MJ11	Endothelial cells
CTGATAGCAAGCTGTT_2	MJ11	T cells
CTGATAGGTTGCTCCT_2	MJ11	Endothelial cells
CTGATAGTCTGTTGAG_2	MJ11	T cells
CTGATCCAGGCTACGA_2	MJ11	Tumour cells
CTGATCCAGGCTAGAC_2	MJ11	Tumour cells
CTGATCCAGTACATGA_2	MJ11	Tumour cells
CTGATCCGTAAATGAC_2	MJ11	Tumour cells
CTGATCCTCTGGTTCC_2	MJ11	Myofibroblasts
CTGCCTAAGTCGCCGT_2	MJ11	Endothelial cells
CTGCCTACATCGATGT_2	MJ11	Myofibroblasts
CTGCCTAGTGCCTGTG_2	MJ11	Fibro2 (RBP1, DCN)
CTGCCTATCGAGAACG_2	MJ11	Fibro4 (CCL2)
CTGCGGAAGAAACCAT_2	MJ11	T cells
CTGCGGACAGGGTTAG_2	MJ11	T cells
CTGCGGATCACTCTTA_2	MJ11	Fibro1 (EIF4A3, STAR)
CTGCGGATCAGGCCCA_2	MJ11	Fibro5 (FN1, COL3A1)
CTGCGGATCCGAAGAG_2	MJ11	Endothelial cells
CTGCGGATCTACGAGT_2	MJ11	Endothelial cells
CTGCTGTCACAGAGGT_2	MJ11	Tumour cells
CTGCTGTTCACTCCTG_2	MJ11	Tumour cells
CTGCTGTTCAGTACGT_2	MJ11	T cells
CTGGTCTAGATCACGG_2	MJ11	Endothelial cells
CTGGTCTAGTTCGCAT_2	MJ11	Mesothelial cells
CTGGTCTGTGGGTATG_2	MJ11	T cells
CTGTGCTAGCCCAACC_2	MJ11	T cells
CTGTGCTAGTCATGCT_2	MJ11	Fibro1 (EIF4A3, STAR)
CTGTGCTCAAATCCGT_2	MJ11	Tumour cells
CTGTGCTCACTGTTAG_2	MJ11	T cells
CTGTGCTGTAAGTGTA_2	MJ11	T cells
CTGTGCTGTTCGCTAA_2	MJ11	Fibro1 (EIF4A3, STAR)
CTGTGCTTCTTGTTTG_2	MJ11	Myofibroblasts
CTGTTTATCAACCAAC_2	MJ11	Endothelial cells
CTTAACTAGGAGTTGC_2	MJ11	Fibro2 (RBP1, DCN)
CTTAACTGTATTAGCC_2	MJ11	T cells
CTTACCGCAAAGGCGT_2	MJ11	T cells
CTTACCGCAAGGTTCT_2	MJ11	Endothelial cells
CTTACCGCATAGGATA_2	MJ11	Mesothelial cells
CTTACCGGTCTCGTTC_2	MJ11	Mesothelial cells
CTTACCGTCTGCAAGT_2	MJ11	Tumour cells
CTTAGGACACGGCTAC_2	MJ11	Endothelial cells
CTTAGGAGTCGTCTTC_2	MJ11	Fibro5 (FN1, COL3A1)
CTTAGGATCGGTGTCG_2	MJ11	Fibro1 (EIF4A3, STAR)
CTTCTCTCAGGTGGAT_2	MJ11	Fibro1 (EIF4A3, STAR)
CTTCTCTTCCCAAGAT_2	MJ11	Endothelial cells
CTTGGCTCATTCGACA_2	MJ11	Macrophages
CTTGGCTTCGTACGGC_2	MJ11	Tumour cells
CTTGGCTTCTGAGGGA_2	MJ11	Fibro4 (CCL2)
CTTGGCTTCTTGAGAC_2	MJ11	Endothelial cells
CTTTGCGAGAGCTTCT_2	MJ11	Fibro2 (RBP1, DCN)
CTTTGCGGTGTCGCTG_2	MJ11	Tumour cells
CTTTGCGGTTCCGTCT_2	MJ11	Endothelial cells
CTTTGCGTCCAAGTAC_2	MJ11	Fibro1 (EIF4A3, STAR)
GAAACTCAGGCTAGAC_2	MJ11	Fibro2 (RBP1, DCN)
GAAACTCCAACGCACC_2	MJ11	Tumour cells
GAAACTCTCAGTCAGT_2	MJ11	Endothelial cells
GAAATGAAGTGTCCAT_2	MJ11	Myofibroblasts
GAAATGACACTTCGAA_2	MJ11	T cells
GAACATCCAGACAAGC_2	MJ11	Fibro2 (RBP1, DCN)
GAACATCTCGAGAACG_2	MJ11	Tumour cells
GAACATCTCTACTTAC_2	MJ11	Tumour cells
GAACCTACAAGAAAGG_2	MJ11	T cells
GAACCTACAGTCAGCC_2	MJ11	Fibro1 (EIF4A3, STAR)
GAACCTACATAGGATA_2	MJ11	Endothelial cells
GAACCTAGTGATAAAC_2	MJ11	Fibro1 (EIF4A3, STAR)
GAACCTATCAACGGGA_2	MJ11	T cells
GAACCTATCGCGATCG_2	MJ11	Endothelial cells
GAACGGAAGGCATTGG_2	MJ11	Fibro1 (EIF4A3, STAR)
GAACGGACACAGACTT_2	MJ11	Myofibroblasts
GAACGGACATGACGGA_2	MJ11	T cells
GAACGGACATGGTCAT_2	MJ11	Tumour cells
GAACGGAGTACGACCC_2	MJ11	Endothelial cells
GAACGGAGTTTACTCT_2	MJ11	Tumour cells
GAACGGATCGCCGTGA_2	MJ11	Endothelial cells
GAAGCAGAGACGCTTT_2	MJ11	Fibro1 (EIF4A3, STAR)
GAAGCAGCAACCGCCA_2	MJ11	T cells
GAAGCAGCACGAAATA_2	MJ11	Mesothelial cells
GAAGCAGCATTCTCAT_2	MJ11	Endothelial cells
GAAGCAGTCTCGTATT_2	MJ11	T cells
GAATAAGAGACTCGGA_2	MJ11	Fibro1 (EIF4A3, STAR)
GAATAAGAGATAGCAT_2	MJ11	Myofibroblasts
GAATGAAAGATTACCC_2	MJ11	T cells
GAATGAACACGAGAGT_2	MJ11	Fibro2 (RBP1, DCN)
GAATGAAGTACGACCC_2	MJ11	T cells
GAATGAAGTAGCTAAA_2	MJ11	T cells
GAATGAAGTCGGCACT_2	MJ11	Tumour cells
GACACGCAGCGTGTCC_2	MJ11	Fibro5 (FN1, COL3A1)
GACACGCAGGAACTGC_2	MJ11	Tumour cells
GACACGCCAACTGCTA_2	MJ11	Fibro2 (RBP1, DCN)
GACACGCGTCAACATC_2	MJ11	Myofibroblasts
GACACGCTCCAAATGC_2	MJ11	Tumour cells
GACACGCTCGGCCGAT_2	MJ11	Tumour cells
GACAGAGCAGACAAGC_2	MJ11	Fibro5 (FN1, COL3A1)
GACAGAGCAGACGTAG_2	MJ11	T cells
GACAGAGGTTGTGGAG_2	MJ11	T cells
GACCAATAGGACAGCT_2	MJ11	Tumour cells
GACCAATAGTCGAGTG_2	MJ11	T cells
GACCAATCATATGAGA_2	MJ11	Mesothelial cells
GACCAATGTGTGGTTT_2	MJ11	Endothelial cells
GACCAATTCCAAACTG_2	MJ11	Tumour cells
GACCAATTCTGTTTGT_2	MJ11	Endothelial cells
GACCTGGAGTTAACGA_2	MJ11	Tumour cells
GACCTGGCAATTGCTG_2	MJ11	T cells
GACCTGGCACGAGGTA_2	MJ11	Endothelial cells
GACCTGGTCGGCTACG_2	MJ11	Endothelial cells
GACGGCTCACGTAAGG_2	MJ11	Tumour cells
GACGGCTGTACACCGC_2	MJ11	Tumour cells
GACGGCTGTTGTCTTT_2	MJ11	T cells
GACGTGCAGACCTAGG_2	MJ11	Myofibroblasts
GACGTTAAGCTATGCT_2	MJ11	Endothelial cells
GACGTTACAAGCTGAG_2	MJ11	Fibro5 (FN1, COL3A1)
GACGTTACACAGAGGT_2	MJ11	Myofibroblasts
GACGTTACACGGTAAG_2	MJ11	Myofibroblasts
GACGTTACAGGGATTG_2	MJ11	Endothelial cells
GACGTTAGTGTGACGA_2	MJ11	Tumour cells
GACTAACAGCAATCTC_2	MJ11	Endothelial cells
GACTAACCAATCAGAA_2	MJ11	T cells
GACTAACGTCCATCCT_2	MJ11	T cells
GACTACAAGAGGTTGC_2	MJ11	Tumour cells
GACTACAAGAGTACAT_2	MJ11	Fibro5 (FN1, COL3A1)
GACTACACATGCATGT_2	MJ11	Fibro1 (EIF4A3, STAR)
GACTACACATGCCTTC_2	MJ11	Myofibroblasts
GACTACATCGTACGGC_2	MJ11	Tumour cells
GACTGCGAGTTACGGG_2	MJ11	Fibro2 (RBP1, DCN)
GACTGCGCATTACCTT_2	MJ11	Myofibroblasts
GACTGCGTCTGCTTGC_2	MJ11	Fibro5 (FN1, COL3A1)
GACTGCGTCTTATCTG_2	MJ11	T cells
GAGCAGAAGAATAGGG_2	MJ11	Endothelial cells
GAGCAGAAGCTAGCCC_2	MJ11	Myofibroblasts
GAGGTGAAGTACGCGA_2	MJ11	T cells
GAGGTGACAGTGGAGT_2	MJ11	T cells
GAGGTGAGTCCCTTGT_2	MJ11	Fibro1 (EIF4A3, STAR)
GAGTCCGAGAAACCGC_2	MJ11	Tumour cells
GAGTCCGAGACTTGAA_2	MJ11	Tumour cells
GAGTCCGAGCTACCGC_2	MJ11	Fibro2 (RBP1, DCN)
GAGTCCGAGGCATGTG_2	MJ11	T cells
GAGTCCGAGGCCCTCA_2	MJ11	T cells
GAGTCCGCAATCGGTT_2	MJ11	Tumour cells
GAGTCCGCACATCCAA_2	MJ11	Macrophages
GAGTCCGGTAGCACGA_2	MJ11	T cells
GAGTCCGGTGATGTGG_2	MJ11	Myofibroblasts
GAGTCCGGTTTCCACC_2	MJ11	Tumour cells
GATCGATCACGAAATA_2	MJ11	Tumour cells
GATCGATGTCGGGTCT_2	MJ11	Fibro1 (EIF4A3, STAR)
GATCGATGTTCAGCGC_2	MJ11	T cells
GATCGATGTTCCCTTG_2	MJ11	Endothelial cells
GATCGATTCACCCTCA_2	MJ11	Fibro4 (CCL2)
GATCGATTCTATCCCG_2	MJ11	Myofibroblasts
GATCGCGCAATGGATA_2	MJ11	Endothelial cells
GATCGCGGTGTAATGA_2	MJ11	Endothelial cells
GATCGTAAGATCACGG_2	MJ11	T cells
GATCGTAAGGACAGAA_2	MJ11	T cells
GATCGTACAAAGGAAG_2	MJ11	Fibro1 (EIF4A3, STAR)
GATCGTACAACTGCGC_2	MJ11	Macrophages
GATCGTACACAAGCCC_2	MJ11	Mesothelial cells
GATCGTAGTGAGTGAC_2	MJ11	Fibro2 (RBP1, DCN)
GATCGTATCATTGCCC_2	MJ11	Tumour cells
GATCGTATCCCTTGCA_2	MJ11	T cells
GATCGTATCCTCGCAT_2	MJ11	Endothelial cells
GATCGTATCGGTGTCG_2	MJ11	Fibro5 (FN1, COL3A1)
GATCGTATCTGCGGCA_2	MJ11	Tumour cells
GATCTAGAGCGGATCA_2	MJ11	Endothelial cells
GATCTAGCAAGCCATT_2	MJ11	Endothelial cells
GATCTAGCATAGGATA_2	MJ11	T cells
GATCTAGCATTCACTT_2	MJ11	Tumour cells
GATGAAATCAGATAAG_2	MJ11	Endothelial cells
GATGCTAAGCCAGGAT_2	MJ11	T cells
GATGCTACAATTGCTG_2	MJ11	Fibro1 (EIF4A3, STAR)
GATGCTATCCTGTAGA_2	MJ11	T cells
GATTCAGAGAAACGCC_2	MJ11	T cells
GATTCAGGTGACTCAT_2	MJ11	Fibro1 (EIF4A3, STAR)
GCAAACTCAATCTACG_2	MJ11	Mesothelial cells
GCAAACTCACAGCCCA_2	MJ11	Endothelial cells
GCAAACTGTAGCTGCC_2	MJ11	Endothelial cells
GCAATCAAGACACGAC_2	MJ11	Fibro1 (EIF4A3, STAR)
GCAATCAAGCAGCGTA_2	MJ11	T cells
GCAATCAAGCTGAAAT_2	MJ11	Tumour cells
GCAATCACAAGTTGTC_2	MJ11	Tumour cells
GCAATCAGTTACTGAC_2	MJ11	Fibro1 (EIF4A3, STAR)
GCAATCATCGTACGGC_2	MJ11	T cells
GCACATACAGCTTAAC_2	MJ11	Fibro1 (EIF4A3, STAR)
GCACATAGTCGCATAT_2	MJ11	Tumour cells
GCACATATCTCGTATT_2	MJ11	Tumour cells
GCACTCTAGACTTGAA_2	MJ11	Fibro4 (CCL2)
GCACTCTAGTGAAGAG_2	MJ11	T cells
GCACTCTCACGTGAGA_2	MJ11	Endothelial cells
GCACTCTCAGACAAGC_2	MJ11	Endothelial cells
GCACTCTGTACCAGTT_2	MJ11	T cells
GCACTCTGTTCACCTC_2	MJ11	Fibro1 (EIF4A3, STAR)
GCACTCTTCTGTACGA_2	MJ11	Tumour cells
GCAGCCAAGACTGGGT_2	MJ11	T cells
GCAGCCAGTAAGTGTA_2	MJ11	Fibro3 (RAMP1, CFD)
GCAGCCATCACCGTAA_2	MJ11	Endothelial cells
GCAGTTAAGAGGTTAT_2	MJ11	Tumour cells
GCAGTTACAAGACGTG_2	MJ11	T cells
GCAGTTACACGCCAGT_2	MJ11	Fibro2 (RBP1, DCN)
GCAGTTATCTCCCTGA_2	MJ11	T cells
GCAGTTATCTTGCATT_2	MJ11	Fibro2 (RBP1, DCN)
GCATACAAGACACTAA_2	MJ11	Tumour cells
GCATACAAGACTTGAA_2	MJ11	Endothelial cells
GCATACACAATTCCTT_2	MJ11	Endothelial cells
GCATGATGTCTCATCC_2	MJ11	Fibro1 (EIF4A3, STAR)
GCATGATTCAATCTCT_2	MJ11	Fibro1 (EIF4A3, STAR)
GCATGATTCATAACCG_2	MJ11	T cells
GCATGCGAGCTGGAAC_2	MJ11	Fibro2 (RBP1, DCN)
GCATGCGAGGCCATAG_2	MJ11	Tumour cells
GCATGCGAGTATCTCG_2	MJ11	T cells
GCATGCGCATCTACGA_2	MJ11	Tumour cells
GCATGCGGTACTCGCG_2	MJ11	Fibro1 (EIF4A3, STAR)
GCATGCGGTCTGATTG_2	MJ11	T cells
GCATGCGTCACCAGGC_2	MJ11	Endothelial cells
GCATGTACAAGTAATG_2	MJ11	Tumour cells
GCATGTATCCTGCTTG_2	MJ11	Fibro1 (EIF4A3, STAR)
GCCAAATAGATGAGAG_2	MJ11	Fibro1 (EIF4A3, STAR)
GCCAAATCAGCATACT_2	MJ11	T cells
GCCAAATTCGGGAGTA_2	MJ11	Endothelial cells
GCCTCTAAGCTGTCTA_2	MJ11	Fibro1 (EIF4A3, STAR)
GCCTCTACAAGTCTAC_2	MJ11	T cells
GCGACCAAGAATTCCC_2	MJ11	Fibro2 (RBP1, DCN)
GCGACCAAGCAGACTG_2	MJ11	T cells
GCGACCACACGCCAGT_2	MJ11	Fibro2 (RBP1, DCN)
GCGACCACATAGGATA_2	MJ11	T cells
GCGACCAGTCAATACC_2	MJ11	Endothelial cells
GCGACCATCAGGCCCA_2	MJ11	Endothelial cells
GCGACCATCGGCCGAT_2	MJ11	T cells
GCGACCATCTATCCTA_2	MJ11	Endothelial cells
GCGAGAAAGCTACCTA_2	MJ11	Tumour cells
GCGAGAACAGTTTACG_2	MJ11	T cells
GCGCAACAGATAGCAT_2	MJ11	Fibro1 (EIF4A3, STAR)
GCGCAACCACAGAGGT_2	MJ11	Fibro1 (EIF4A3, STAR)
GCGCAACGTTCACGGC_2	MJ11	Tumour cells
GCGCAACGTTGGTAAA_2	MJ11	Endothelial cells
GCGCAGTAGAGGTACC_2	MJ11	T cells
GCGCAGTGTCCAGTTA_2	MJ11	Tumour cells
GCGCCAAAGATCCCAT_2	MJ11	Tumour cells
GCGCCAAAGTGTGGCA_2	MJ11	Endothelial cells
GCGCCAACACCGCTAG_2	MJ11	Fibro3 (RAMP1, CFD)
GCGCCAACAGGTCCAC_2	MJ11	Endothelial cells
GCGCCAACATGACATC_2	MJ11	Tumour cells
GCGCCAAGTACACCGC_2	MJ11	T cells
GCGCCAAGTTGAGGTG_2	MJ11	T cells
GCGCGATCACGAGGTA_2	MJ11	Myofibroblasts
GCGCGATGTTTGACAC_2	MJ11	T cells
GCGGGTTAGGACAGAA_2	MJ11	Tumour cells
GCGGGTTGTAGCTTGT_2	MJ11	T cells
GCGGGTTTCCGTAGGC_2	MJ11	T cells
GCTCCTAAGTCTTGCA_2	MJ11	Mesothelial cells
GCTCCTACAGTCGATT_2	MJ11	Endothelial cells
GCTCCTAGTAGCGATG_2	MJ11	T cells
GCTCCTAGTAGGACAC_2	MJ11	Tumour cells
GCTCCTAGTCTCACCT_2	MJ11	Fibro1 (EIF4A3, STAR)
GCTCCTATCTTCCTTC_2	MJ11	Endothelial cells
GCTCTGTGTACCGCTG_2	MJ11	Fibro2 (RBP1, DCN)
GCTCTGTGTCTGGTCG_2	MJ11	Macrophages
GCTCTGTTCAGTTCGA_2	MJ11	Macrophages
GCTGCAGGTACCGGCT_2	MJ11	Fibro2 (RBP1, DCN)
GCTGCAGGTATATGAG_2	MJ11	T cells
GCTGCAGTCAACACGT_2	MJ11	Tumour cells
GCTGCAGTCAGAGCTT_2	MJ11	T cells
GCTGCGAAGATGCCTT_2	MJ11	T cells
GCTGCGAAGTTCCACA_2	MJ11	T cells
GCTGCGACACCTGGTG_2	MJ11	T cells
GCTGCGACATGCTGGC_2	MJ11	T cells
GCTGCGATCGCGTAGC_2	MJ11	T cells
GCTGCTTAGGCAAAGA_2	MJ11	T cells
GCTGCTTCAGGGTATG_2	MJ11	T cells
GCTGCTTGTGGTGTAG_2	MJ11	Tumour cells
GCTGCTTGTTCCACAA_2	MJ11	Endothelial cells
GCTGCTTTCACTATTC_2	MJ11	Fibro1 (EIF4A3, STAR)
GCTGCTTTCTGCCAGG_2	MJ11	Fibro1 (EIF4A3, STAR)
GCTGGGTCATGCTGGC_2	MJ11	Fibro2 (RBP1, DCN)
GCTGGGTGTTCACCTC_2	MJ11	Tumour cells
GCTGGGTTCTGCTGTC_2	MJ11	T cells
GCTTCCACAAGGTTCT_2	MJ11	T cells
GCTTGAAAGCCAGTAG_2	MJ11	Tumour cells
GCTTGAACATCCGGGT_2	MJ11	T cells
GCTTGAAGTCACAAGG_2	MJ11	Endothelial cells
GCTTGAAGTCGGCACT_2	MJ11	Endothelial cells
GCTTGAAGTCGGGTCT_2	MJ11	Endothelial cells
GCTTGAAGTTAAAGAC_2	MJ11	Endothelial cells
GGAAAGCAGCCACTAT_2	MJ11	Tumour cells
GGAAAGCGTAATCACC_2	MJ11	Endothelial cells
GGAAAGCGTCTTCGTC_2	MJ11	Fibro2 (RBP1, DCN)
GGAAAGCGTGTGGCTC_2	MJ11	T cells
GGAAAGCTCACAATGC_2	MJ11	Endothelial cells
GGAAAGCTCCAAGCCG_2	MJ11	T cells
GGAAAGCTCTTACCTA_2	MJ11	Fibro5 (FN1, COL3A1)
GGAACTTAGAAGGTTT_2	MJ11	Myofibroblasts
GGAACTTCATTTCAGG_2	MJ11	Endothelial cells
GGAATAAGTAGCACGA_2	MJ11	Myofibroblasts
GGAATAAGTGATGTCT_2	MJ11	Endothelial cells
GGAATAATCAAGGCTT_2	MJ11	Tumour cells
GGACAAGCAATGAAAC_2	MJ11	Tumour cells
GGACAAGCACTAAGTC_2	MJ11	Fibro1 (EIF4A3, STAR)
GGACAAGTCCTTGACC_2	MJ11	Tumour cells
GGACAGACAAGTACCT_2	MJ11	Endothelial cells
GGACAGACAGTCAGCC_2	MJ11	Fibro5 (FN1, COL3A1)
GGACAGATCAAGGTAA_2	MJ11	T cells
GGACAGATCTCTTGAT_2	MJ11	T cells
GGACATTAGGAACTGC_2	MJ11	Myofibroblasts
GGACATTCAAGCCGCT_2	MJ11	Tumour cells
GGACATTCACAGCGTC_2	MJ11	Tumour cells
GGACATTCACATGTGT_2	MJ11	T cells
GGACATTGTACCCAAT_2	MJ11	Endothelial cells
GGACATTGTAGCGTGA_2	MJ11	Tumour cells
GGACATTGTTGTCGCG_2	MJ11	Tumour cells
GGACATTTCAAACGGG_2	MJ11	Endothelial cells
GGACGTCAGGACATTA_2	MJ11	Tumour cells
GGACGTCAGTGTGAAT_2	MJ11	Myofibroblasts
GGACGTCCATGACGGA_2	MJ11	Tumour cells
GGACGTCGTAGAAGGA_2	MJ11	T cells
GGACGTCTCTATCCTA_2	MJ11	T cells
GGAGCAACAGGGCATA_2	MJ11	Tumour cells
GGAGCAACATGCAACT_2	MJ11	Endothelial cells
GGAGCAAGTGTTCTTT_2	MJ11	Endothelial cells
GGAGCAAGTTTGCATG_2	MJ11	Fibro2 (RBP1, DCN)
GGAGCAATCAGGCCCA_2	MJ11	Endothelial cells
GGAGCAATCGGTCCGA_2	MJ11	T cells
GGATGTTAGAGTCGGT_2	MJ11	T cells
GGATGTTAGGGCTTGA_2	MJ11	Tumour cells
GGATGTTTCATCACCC_2	MJ11	T cells
GGATTACAGCTATGCT_2	MJ11	Myofibroblasts
GGATTACCAGTGACAG_2	MJ11	Tumour cells
GGATTACCATTCGACA_2	MJ11	Macrophages
GGATTACTCAACACAC_2	MJ11	T cells
GGCAATTAGCCGCCTA_2	MJ11	Tumour cells
GGCAATTTCAGCTCGG_2	MJ11	T cells
GGCAATTTCGCCAAAT_2	MJ11	Mesothelial cells
GGCCGATAGGCTAGAC_2	MJ11	Myofibroblasts
GGCCGATCATTGGCGC_2	MJ11	Endothelial cells
GGCCGATGTCAATGTC_2	MJ11	T cells
GGCCGATGTCTCTTTA_2	MJ11	T cells
GGCCGATTCAGGCCCA_2	MJ11	Fibro5 (FN1, COL3A1)
GGCCGATTCGGATGTT_2	MJ11	Fibro2 (RBP1, DCN)
GGCGACTAGTGTGAAT_2	MJ11	Tumour cells
GGCGACTGTATCGCAT_2	MJ11	T cells
GGCGACTTCGGCTACG_2	MJ11	Tumour cells
GGCGTGTAGATCCTGT_2	MJ11	Tumour cells
GGCGTGTAGTCTCGGC_2	MJ11	Tumour cells
GGCGTGTTCGCAAGCC_2	MJ11	Fibro2 (RBP1, DCN)
GGCGTGTTCTTATCTG_2	MJ11	Endothelial cells
GGCGTGTTCTTCGAGA_2	MJ11	Tumour cells
GGCTCGAAGATGTTAG_2	MJ11	T cells
GGCTCGACACGTCTCT_2	MJ11	Tumour cells
GGCTCGACATTCCTGC_2	MJ11	Mesothelial cells
GGCTCGAGTTAAAGAC_2	MJ11	Myofibroblasts
GGCTCGATCATCTGCC_2	MJ11	T cells
GGCTCGATCTGCGACG_2	MJ11	Fibro1 (EIF4A3, STAR)
GGCTGGTCAGAAGCAC_2	MJ11	T cells
GGCTGGTCAGGTCCAC_2	MJ11	Macrophages
GGCTGGTCATCCGTGG_2	MJ11	T cells
GGCTGGTTCATATCGG_2	MJ11	Endothelial cells
GGCTGGTTCTCTGTCG_2	MJ11	Tumour cells
GGGAATGAGAGTAAGG_2	MJ11	Tumour cells
GGGAATGTCAACCAAC_2	MJ11	Tumour cells
GGGAATGTCACCGTAA_2	MJ11	T cells
GGGAATGTCCGTAGTA_2	MJ11	Myofibroblasts
GGGAATGTCGGAGCAA_2	MJ11	Mesothelial cells
GGGACCTAGGGCTTGA_2	MJ11	Tumour cells
GGGAGATAGAAGGTGA_2	MJ11	T cells
GGGAGATCATACAGCT_2	MJ11	T cells
GGGATGAAGAGTCGGT_2	MJ11	Fibro5 (FN1, COL3A1)
GGGATGAAGTTGAGTA_2	MJ11	Tumour cells
GGGATGACACGGTGTC_2	MJ11	T cells
GGGATGACATGCTGGC_2	MJ11	Macrophages
GGGATGAGTACTCAAC_2	MJ11	T cells
GGGCACTCAATGGACG_2	MJ11	Endothelial cells
GGGCACTCAGGACCCT_2	MJ11	Macrophages
GGGCATCAGGATATAC_2	MJ11	Fibro2 (RBP1, DCN)
GGGCATCCAATCTACG_2	MJ11	Fibro1 (EIF4A3, STAR)
GGGCATCGTACAGACG_2	MJ11	Tumour cells
GGGCATCTCGGTGTTA_2	MJ11	Tumour cells
GGGTCTGAGATCTGAA_2	MJ11	T cells
GGGTCTGAGCTGTCTA_2	MJ11	Myofibroblasts
GGGTCTGAGGTGCAAC_2	MJ11	Tumour cells
GGGTCTGAGTACCGGA_2	MJ11	T cells
GGGTCTGAGTTAAGTG_2	MJ11	Endothelial cells
GGGTCTGCAGTCGTGC_2	MJ11	Tumour cells
GGGTCTGCATTTGCTT_2	MJ11	T cells
GGGTCTGGTTACCAGT_2	MJ11	Endothelial cells
GGGTCTGGTTACGCGC_2	MJ11	Endothelial cells
GGGTCTGTCATGCAAC_2	MJ11	T cells
GGGTTGCCAAACCTAC_2	MJ11	Endothelial cells
GGGTTGCCAGTAAGCG_2	MJ11	T cells
GGGTTGCTCAACACAC_2	MJ11	Tumour cells
GGGTTGCTCGTGACAT_2	MJ11	Endothelial cells
GGGTTGCTCTCGCTTG_2	MJ11	Endothelial cells
GGTATTGAGCAGCGTA_2	MJ11	Fibro1 (EIF4A3, STAR)
GGTATTGAGCGGCTTC_2	MJ11	T cells
GGTATTGAGGCCATAG_2	MJ11	Endothelial cells
GGTATTGCACCCATTC_2	MJ11	Endothelial cells
GGTATTGCAGGCTCAC_2	MJ11	Fibro1 (EIF4A3, STAR)
GGTATTGCATTAACCG_2	MJ11	Endothelial cells
GGTATTGCATTGGTAC_2	MJ11	T cells
GGTGAAGAGTGGACGT_2	MJ11	T cells
GGTGAAGCAGATTGCT_2	MJ11	Endothelial cells
GGTGAAGTCATGTGGT_2	MJ11	Endothelial cells
GGTGAAGTCTCGCATC_2	MJ11	Fibro1 (EIF4A3, STAR)
GGTGCGTAGCCACCTG_2	MJ11	Fibro2 (RBP1, DCN)
GGTGCGTAGTACGTTC_2	MJ11	Macrophages
GGTGCGTCATGCGCAC_2	MJ11	Tumour cells
GGTGCGTTCATCACCC_2	MJ11	T cells
GGTGCGTTCGGCGGTT_2	MJ11	Fibro1 (EIF4A3, STAR)
GGTGCGTTCTCCGGTT_2	MJ11	Endothelial cells
GGTGTTAAGGAGTCTG_2	MJ11	Tumour cells
GTAACGTAGTGTACTC_2	MJ11	T cells
GTAACGTAGTTAGCGG_2	MJ11	Fibro1 (EIF4A3, STAR)
GTAACTGAGCCGTCGT_2	MJ11	Endothelial cells
GTAACTGAGTCGAGTG_2	MJ11	Fibro1 (EIF4A3, STAR)
GTAACTGAGTTGCAGG_2	MJ11	Fibro1 (EIF4A3, STAR)
GTAACTGCACTTCGAA_2	MJ11	Endothelial cells
GTAACTGCATGTTGAC_2	MJ11	Tumour cells
GTAACTGTCTTATCTG_2	MJ11	Myofibroblasts
GTACGTAAGATCCTGT_2	MJ11	Myofibroblasts
GTACGTAAGATGTCGG_2	MJ11	Endothelial cells
GTACGTAAGCACGCCT_2	MJ11	T cells
GTACGTAAGTATGACA_2	MJ11	T cells
GTACGTACATGGTCAT_2	MJ11	T cells
GTACTCCGTAGAAGGA_2	MJ11	Fibro3 (RAMP1, CFD)
GTACTCCGTCGCCATG_2	MJ11	Tumour cells
GTACTTTTCCAAAGTC_2	MJ11	Tumour cells
GTACTTTTCCTTTACA_2	MJ11	Fibro2 (RBP1, DCN)
GTACTTTTCTTATCTG_2	MJ11	Endothelial cells
GTAGGCCCAAGTTCTG_2	MJ11	Myofibroblasts
GTAGGCCCATTACGAC_2	MJ11	Endothelial cells
GTAGGCCGTCCCTACT_2	MJ11	Macrophages
GTAGGCCGTCGCCATG_2	MJ11	Tumour cells
GTAGGCCTCAACACGT_2	MJ11	Fibro4 (CCL2)
GTAGGCCTCAGCGACC_2	MJ11	Endothelial cells
GTAGGCCTCGCAAGCC_2	MJ11	Fibro1 (EIF4A3, STAR)
GTAGTCAGTTGAGTTC_2	MJ11	Endothelial cells
GTATCTTAGGATGCGT_2	MJ11	Fibro1 (EIF4A3, STAR)
GTATCTTAGTTTAGGA_2	MJ11	T cells
GTATCTTGTGACTCAT_2	MJ11	Macrophages
GTATCTTGTGCATCTA_2	MJ11	Fibro2 (RBP1, DCN)
GTATCTTGTGTAACGG_2	MJ11	Fibro5 (FN1, COL3A1)
GTATCTTTCTGGTTCC_2	MJ11	Tumour cells
GTCAAGTCAAGCCGTC_2	MJ11	Endothelial cells
GTCAAGTCATCCGCGA_2	MJ11	T cells
GTCACAACAATGGAAT_2	MJ11	Tumour cells
GTCACAAGTTCATGGT_2	MJ11	Fibro2 (RBP1, DCN)
GTCACAATCATCATTC_2	MJ11	Fibro5 (FN1, COL3A1)
GTCATTTCACGTCAGC_2	MJ11	Fibro1 (EIF4A3, STAR)
GTCATTTCATCAGTCA_2	MJ11	Tumour cells
GTCATTTTCCACGAAT_2	MJ11	Tumour cells
GTCATTTTCGACGGAA_2	MJ11	Fibro1 (EIF4A3, STAR)
GTCCTCAAGTAACCCT_2	MJ11	Fibro5 (FN1, COL3A1)
GTCCTCAGTACCATCA_2	MJ11	Fibro1 (EIF4A3, STAR)
GTCCTCATCTACGAGT_2	MJ11	Tumour cells
GTCGGGTCAATCACAC_2	MJ11	T cells
GTCGGGTGTATTCTCT_2	MJ11	Endothelial cells
GTCGGGTTCATGTCCC_2	MJ11	T cells
GTCGGGTTCCCAAGAT_2	MJ11	Fibro2 (RBP1, DCN)
GTCGTAACAGTTTACG_2	MJ11	Tumour cells
GTCGTAAGTTGCGTTA_2	MJ11	T cells
GTCGTAATCCAAGCCG_2	MJ11	T cells
GTCTCGTCATGCAACT_2	MJ11	Endothelial cells
GTCTCGTTCTGTACGA_2	MJ11	Mesothelial cells
GTCTTCGCAATCACAC_2	MJ11	Tumour cells
GTCTTCGCAATCAGAA_2	MJ11	Mesothelial cells
GTCTTCGGTCTAGAGG_2	MJ11	Mesothelial cells
GTCTTCGTCCTTAATC_2	MJ11	Endothelial cells
GTGAAGGCACCGCTAG_2	MJ11	Endothelial cells
GTGAAGGGTCAAACTC_2	MJ11	T cells
GTGAAGGGTCCAGTTA_2	MJ11	Endothelial cells
GTGAAGGGTCTTGCGG_2	MJ11	Endothelial cells
GTGAAGGTCATTCACT_2	MJ11	Tumour cells
GTGCAGCAGTGAATTG_2	MJ11	Macrophages
GTGCAGCCAGACAGGT_2	MJ11	T cells
GTGCAGCCATGAACCT_2	MJ11	Endothelial cells
GTGCAGCTCCGTAGTA_2	MJ11	Fibro1 (EIF4A3, STAR)
GTGCATACAATGAAAC_2	MJ11	T cells
GTGCATAGTCCGTGAC_2	MJ11	Endothelial cells
GTGCGGTAGCTAACAA_2	MJ11	Tumour cells
GTGCGGTGTCTCCCTA_2	MJ11	Endothelial cells
GTGCGGTTCAGCTCTC_2	MJ11	T cells
GTGCGGTTCGGCGCAT_2	MJ11	Endothelial cells
GTGCTTCAGGCATGGT_2	MJ11	T cells
GTGCTTCCAAGGGTCA_2	MJ11	Endothelial cells
GTGCTTCCATCACGTA_2	MJ11	Fibro1 (EIF4A3, STAR)
GTGCTTCTCATCTGCC_2	MJ11	Endothelial cells
GTGGGTCAGGGCTCTC_2	MJ11	Tumour cells
GTGGGTCCAAGAGTCG_2	MJ11	T cells
GTGGGTCGTCTGATTG_2	MJ11	Tumour cells
GTGTGCGAGCATCATC_2	MJ11	Tumour cells
GTGTGCGAGCCATCGC_2	MJ11	Tumour cells
GTGTGCGAGCTAGTTC_2	MJ11	Tumour cells
GTGTGCGCACGCGAAA_2	MJ11	Endothelial cells
GTGTGCGGTATCACCA_2	MJ11	Endothelial cells
GTGTGCGTCAGTGTTG_2	MJ11	T cells
GTGTGCGTCTCTGAGA_2	MJ11	Tumour cells
GTGTGCGTCTGGTATG_2	MJ11	T cells
GTGTTAGCACGAAACG_2	MJ11	Tumour cells
GTGTTAGCATGGTAGG_2	MJ11	T cells
GTGTTAGGTACACCGC_2	MJ11	T cells
GTGTTAGGTACTCAAC_2	MJ11	Tumour cells
GTGTTAGGTCAGAGGT_2	MJ11	Macrophages
GTGTTAGTCATCATTC_2	MJ11	Tumour cells
GTGTTAGTCGGCCGAT_2	MJ11	Fibro2 (RBP1, DCN)
GTTAAGCAGACGCTTT_2	MJ11	Endothelial cells
GTTAAGCCACATTAGC_2	MJ11	T cells
GTTAAGCCATGATCCA_2	MJ11	Myofibroblasts
GTTACAGAGAGGACGG_2	MJ11	Myofibroblasts
GTTACAGAGCGATCCC_2	MJ11	Tumour cells
GTTACAGTCACATGCA_2	MJ11	T cells
GTTACAGTCCTGCAGG_2	MJ11	T cells
GTTCATTAGGCCATAG_2	MJ11	T cells
GTTCATTCAGATGGGT_2	MJ11	T cells
GTTCATTGTCCGTGAC_2	MJ11	Endothelial cells
GTTCATTTCCTGTACC_2	MJ11	Endothelial cells
GTTCGGGAGCAGCGTA_2	MJ11	T cells
GTTCGGGAGGTGCTAG_2	MJ11	Tumour cells
GTTCGGGTCGTCCAGG_2	MJ11	Fibro1 (EIF4A3, STAR)
GTTCGGGTCTGTTTGT_2	MJ11	Fibro4 (CCL2)
GTTCTCGCACAACTGT_2	MJ11	Fibro2 (RBP1, DCN)
GTTCTCGCATTAGGCT_2	MJ11	T cells
GTTCTCGTCTACCAGA_2	MJ11	T cells
GTTTCTAAGTATGACA_2	MJ11	Tumour cells
GTTTCTACAACACGCC_2	MJ11	Tumour cells
GTTTCTACAGTGGAGT_2	MJ11	Tumour cells
GTTTCTATCACGAAGG_2	MJ11	Fibro2 (RBP1, DCN)
GTTTCTATCGCCTGTT_2	MJ11	Endothelial cells
GTTTCTATCTCTAAGG_2	MJ11	Macrophages
TAAACCGAGCGATAGC_2	MJ11	Fibro4 (CCL2)
TAAACCGAGGCCCTCA_2	MJ11	Tumour cells
TAAACCGCAAACTGTC_2	MJ11	Endothelial cells
TAAACCGCACCATGTA_2	MJ11	Endothelial cells
TAAACCGCAGCCTATA_2	MJ11	T cells
TAAACCGGTGATAAGT_2	MJ11	Endothelial cells
TAAACCGTCCAGAGGA_2	MJ11	Fibro5 (FN1, COL3A1)
TAAACCGTCCATTCTA_2	MJ11	T cells
TAAACCGTCCGCATAA_2	MJ11	T cells
TAAACCGTCTGGCGTG_2	MJ11	Myofibroblasts
TAAGAGACACTCAGGC_2	MJ11	Fibro1 (EIF4A3, STAR)
TAAGCGTAGCCTTGAT_2	MJ11	Fibro1 (EIF4A3, STAR)
TAAGCGTGTCTCTTTA_2	MJ11	Fibro5 (FN1, COL3A1)
TAAGCGTGTTTGACAC_2	MJ11	Fibro2 (RBP1, DCN)
TAAGTGCAGGACATTA_2	MJ11	Tumour cells
TAAGTGCGTCAGGACA_2	MJ11	T cells
TAAGTGCTCAGAGACG_2	MJ11	T cells
TAAGTGCTCCTGTAGA_2	MJ11	T cells
TAAGTGCTCTACTATC_2	MJ11	Endothelial cells
TAAGTGCTCTTGAGGT_2	MJ11	Fibro5 (FN1, COL3A1)
TACACGAAGACAAAGG_2	MJ11	Myofibroblasts
TACACGAAGGGTCTCC_2	MJ11	Endothelial cells
TACACGAGTTGCTCCT_2	MJ11	Macrophages
TACACGATCGTCCAGG_2	MJ11	Fibro1 (EIF4A3, STAR)
TACAGTGAGAGTGAGA_2	MJ11	Tumour cells
TACAGTGTCAGCTCTC_2	MJ11	Endothelial cells
TACAGTGTCCGAATGT_2	MJ11	Tumour cells
TACAGTGTCCTAGAAC_2	MJ11	Tumour cells
TACCTTAAGTGAACGC_2	MJ11	T cells
TACCTTACAGACAAAT_2	MJ11	Mesothelial cells
TACCTTACAGCTCGAC_2	MJ11	Fibro1 (EIF4A3, STAR)
TACCTTATCTGCTTGC_2	MJ11	T cells
TACGGATCACAGGTTT_2	MJ11	Tumour cells
TACGGATTCCTTTCTC_2	MJ11	Tumour cells
TACGGATTCGCATGGC_2	MJ11	Tumour cells
TACGGATTCGCGGATC_2	MJ11	Tumour cells
TACGGATTCTATCGCC_2	MJ11	T cells
TACGGATTCTCTAAGG_2	MJ11	Tumour cells
TACGGGCCACGAGGTA_2	MJ11	Fibro5 (FN1, COL3A1)
TACGGGCTCATGCATG_2	MJ11	Fibro1 (EIF4A3, STAR)
TACGGTAAGACTCGGA_2	MJ11	Fibro2 (RBP1, DCN)
TACGGTACAAGAGTCG_2	MJ11	Tumour cells
TACGGTACAAGGTTTC_2	MJ11	Tumour cells
TACGGTACAGTAAGAT_2	MJ11	Endothelial cells
TACTCATAGACTAAGT_2	MJ11	Tumour cells
TACTCATAGATGTCGG_2	MJ11	Mesothelial cells
TACTCGCAGCGTTGCC_2	MJ11	Fibro2 (RBP1, DCN)
TACTCGCTCACCTTAT_2	MJ11	Endothelial cells
TACTCGCTCGACGGAA_2	MJ11	Myofibroblasts
TACTCGCTCGGCTACG_2	MJ11	Tumour cells
TACTCGCTCTTGTCAT_2	MJ11	T cells
TACTTACCAACACCCG_2	MJ11	T cells
TACTTACCAAGCGATG_2	MJ11	Endothelial cells
TACTTACCACTGTTAG_2	MJ11	Tumour cells
TACTTACGTACGACCC_2	MJ11	Tumour cells
TACTTACGTCAAGCGA_2	MJ11	Fibro5 (FN1, COL3A1)
TACTTACTCACGATGT_2	MJ11	Tumour cells
TACTTACTCACTCCTG_2	MJ11	Tumour cells
TACTTACTCGTTGACA_2	MJ11	T cells
TACTTACTCTCATTCA_2	MJ11	Myofibroblasts
TACTTGTAGGAGTAGA_2	MJ11	T cells
TACTTGTCAAAGCAAT_2	MJ11	Fibro2 (RBP1, DCN)
TACTTGTTCAGCTTAG_2	MJ11	Fibro1 (EIF4A3, STAR)
TACTTGTTCTCGTTTA_2	MJ11	Endothelial cells
TAGACCAAGGTGCTTT_2	MJ11	Endothelial cells
TAGACCAGTCTGCAAT_2	MJ11	T cells
TAGAGCTCAATCACAC_2	MJ11	Endothelial cells
TAGAGCTCACGACGAA_2	MJ11	Tumour cells
TAGAGCTTCACTCCTG_2	MJ11	Fibro1 (EIF4A3, STAR)
TAGAGCTTCAGTCAGT_2	MJ11	Fibro2 (RBP1, DCN)
TAGAGCTTCTCTGCTG_2	MJ11	Fibro2 (RBP1, DCN)
TAGAGCTTCTTCAACT_2	MJ11	Endothelial cells
TAGCCGGAGCAGGCTA_2	MJ11	Endothelial cells
TAGCCGGCAGCCAATT_2	MJ11	Endothelial cells
TAGCCGGCATTTGCTT_2	MJ11	Fibro4 (CCL2)
TAGCCGGGTCAATACC_2	MJ11	T cells
TAGGCATAGAGCTATA_2	MJ11	Endothelial cells
[truncated: 14,683 more rows]
