# Supplementary material for: Spatial transcriptomics reveals discrete tumour microenvironments and autocrine loops within ovarian cancer subclones
Source: Nat Commun. 2024 Apr 3;15:2860. doi: 10.1038/s41467-024-47271-y (PMC10991508; doi:10.1038/s41467-024-47271-y)
Supplement: Supplementary file 16 — Source Data [file 41467_2024_47271_MOESM16_ESM.xlsx]

## Sheet: SP1_module_scores
Spot ID	cluster	C2_IMM1	C4_DIFF1	C5_PRO1	C1_MES1
AAACAAGTATCTCCCA-1	P1.1	0.0180274	0.0421647	0.0481546	0.00744975
AAACATTTCCCGGATT-1	P1.2	0.00839901	0.0589885	0.0811852	0.0112601
AAACCCGAACGAAATC-1	P1.4	0.0306539	-0.00566983	0.00677388	0.023243
AAACCGGGTAGGTACC-1	P1.4	-0.00343688	-0.0178382	0.0205694	-0.0029175
AAACCGTTCGTCCAGG-1	P1.4	-0.029956	-0.0506063	0.075027	-0.0586861
AAACCTAAGCAGCCGG-1	P1.background	0.0440244	-0.062848	-0.00154459	0.155944
AAACCTCATGAAGTTG-1	P1.4	0.0208388	-0.0152521	0.0552857	0.0402941
AAACGAGACGGTTGAT-1	P1.3	-0.0057788	-0.0508166	0.067439	-0.0158417
AAACGGGCGTACGGGT-1	P1.5	0.070767	-0.0214204	0.0187414	0.106076
AAACGGTTGCGAACTG-1	P1.background	0.0677491	-0.0291503	-0.0475532	0.125183
AAACTCGGTTCGCAAT-1	P1.background	0.0894691	-0.065419	0.00710806	0.178735
AAACTGCTGGCTCCAA-1	P1.1	0.0119417	0.0232845	0.0346105	-0.0095443
AAAGAATGTGGACTAA-1	P1.1	0.0796451	0.0328516	0.0286559	0.0304747
AAAGACTGGGCGCTTT-1	P1.4	0.0334005	0.0220489	0.0398614	0.0161896
AAAGGCTACGGACCAT-1	P1.1	-0.00978668	0.110238	0.0404052	-0.0251056
AAAGGCTCTCGCGCCG-1	P1.1	-0.00628806	0.0645453	0.0554828	-0.0150456
AAAGGGATGTAGCAAG-1	P1.2	0.0767249	0.0089394	0.0314083	0.0515148
AAAGTAGCATTGCTCA-1	P1.4	0.000593224	0.0204708	0.0616906	-0.00732662
AAAGTCACTGATGTAA-1	P1.1	0.0491297	0.0548023	0.00689533	0.00474568
AAAGTCGACCCTCAGT-1	P1.4	0.0151383	0.0228286	0.00497114	-0.0148801
AAAGTGTGATTTATCT-1	P1.4	0.0152322	-0.0286559	0.0428089	-0.00862377
AAAGTTGACTCCCGTA-1	P1.1	-0.0455949	0.0353085	0.0696792	-0.0159898
AAATAACCATACGGGA-1	P1.2	0.0373888	0.104233	0.092803	0.0373765
AAATAAGGTAGTGCCC-1	P1.4	0.0614773	0.0148924	0.0274712	0.0526504
AAATACCTATAAGCAT-1	P1.1	0.0261841	0.036099	0.102299	0.0263809
AAATAGCTTAGACTTT-1	P1.1	0.0114054	0.0614094	0.0981318	0.0318127
AAATAGGGTGCTATTG-1	P1.background	0.0584695	-0.0501373	0.0104903	0.0887317
AAATCCGATACACGCC-1	P1.background	0.057433	-0.0542922	-0.0558402	0.156251
AAATCGTGTACCACAA-1	P1.1	-0.0026384	0.104432	0.0352219	-0.0258325
AAATCTAGCCCTGCTA-1	P1.1	0.0302181	0.0916138	0.0146756	-0.00413215
AAATGCTCGTTACGTT-1	P1.4	0.0607235	-0.00674084	0.0167838	0.0600986
AAATGGCATGTCTTGT-1	P1.2	0.103218	0.0234718	0.0460093	0.0714041
AAATGGTCAATGTGCC-1	P1.1	0.0234142	-0.0226205	0.0142751	0.0222802
AAATTAACGGGTAGCT-1	P1.1	0.0472954	0.00433188	0.0176343	0.0120091
AAATTAATAAGCGCGA-1	P1.4	0.0291374	0.00753764	0.0224778	0.0159361
AAATTACACGACTCTG-1	P1.4	0.0374453	0.032377	0.0338687	0.0344632
AAATTACCTATCGATG-1	P1.1	-0.0195335	0.021945	-0.0226944	-0.042081
AAATTCCAGGTCCAAA-1	P1.5	0.122633	-0.0620868	-0.045488	0.153249
AAATTGATAGTCCTTT-1	P1.4	0.031031	0.00282391	0.0146134	-0.000418611
AAATTTGCGGGTGTGG-1	P1.1	0.0159468	0.0643386	0.0573109	-0.00436776
AACAACTGGTAGTTGC-1	P1.4	0.0519739	0.00819029	-0.00102351	0.0439681
AACAATTACTCTACGC-1	P1.1	0.00262783	-0.0585932	0.0458837	-0.0256459
AACACACGCTCGCCGC-1	P1.4	0.0567755	0.0883084	0.0856743	0.0525874
AACACGAGACGCGGCC-1	P1.4	-0.0205105	-0.0265107	0.0361221	-0.0326961
AACAGGAAATCGAATA-1	P1.2	0.103394	0.0972079	0.0574643	0.0576736
AACAGGATGGGCCGCG-1	P1.4	0.0498631	-0.0716352	-0.00287965	0.0886304
AACAGGTAGTATGGAT-1	P1.4	0.0699898	0.0178119	0.0492412	0.0457888
AACATAGCGTGTATCG-1	P1.background	0.100209	-0.000228396	0.0346107	0.110242
AACATATCAACTGGTG-1	P1.4	0.0687078	0.00523831	0.0400651	0.0883701
AACATTGGTCAGCCGT-1	P1.4	0.107913	0.0427671	0.060583	0.0870084
AACATTGTGACTCGAG-1	P1.5	0.0975512	0.0528885	0.0278726	0.0985005
AACCAAGACTTCTCTG-1	P1.4	0.0393462	0.0115893	0.00252476	0.0093586
AACCATGGGATCGCTA-1	P1.4	0.0493003	-0.0298092	0.0243434	0.044921
AACCCAGAGACGGAGA-1	P1.2	0.0691588	0.0890206	0.00199182	0.0666489
AACCCGAGCAGAATCG-1	P1.4	0.00949462	0.0377246	0.0230231	0.00689157
AACCCTACTGTCAATA-1	P1.4	0.0196633	0.0188054	0.0703994	0.0341084
AACCGAGCTTGGTCAT-1	P1.4	0.149949	0.0104916	0.0338951	0.128612
AACCGCTAAGGGATGC-1	P1.1	-0.0246684	-0.04797	-0.0385473	-0.0314883
AACCGTTGTGTTTGCT-1	P1.4	0.142615	0.0510908	0.0493111	0.117062
AACCTCGCTTTAGCCC-1	P1.background	0.0440365	-0.119265	0.00258387	0.194419
AACCTGTCACGGAATT-1	P1.4	0.0437986	-0.0468454	0.0207283	0.0562181
AACCTTTAAATACGGT-1	P1.5	0.193942	-0.0444568	-0.00380524	0.162557
AACCTTTACGACGTCT-1	P1.4	0.0442501	0.0405278	0.0385419	0.0408568
AACGATAATGCCGTAG-1	P1.4	-0.00928173	-0.0103264	0.0373407	0.014765
AACGATAGAAGGGCCG-1	P1.2	0.0642216	0.0906752	0.0054997	0.017102
AACGATATGTCAACTG-1	P1.2	0.094096	0.035277	0.0108558	0.0677571
AACGCATGATCTGGGT-1	P1.1	0.0169883	0.046359	0.0916904	0.0103239
AACGCGACCTTGGGCG-1	P1.5	0.0631177	0.00103113	0.00318874	0.0818245
AACGCGGTCTCCAGCC-1	P1.2	0.106499	0.0573081	0.0332604	0.0916037
AACGCTGTTGCTGAAA-1	P1.4	0.0361697	0.0410919	0.0316943	0.0396389
AACGGACGTACGTATA-1	P1.4	0.0653439	0.0575519	0.0546549	0.0569483
AACGGCCATCTCCGGT-1	P1.4	0.0152423	0.0254276	0.028052	0.0363742
AACGTACTGTGGGTAC-1	P1.4	0.0294366	-0.0266662	0.0541553	0.0238281
AACGTCAGACTAGTGG-1	P1.2	0.0358207	0.0225607	0.0159744	0.0369678
AACGTCGCTGCACTTC-1	P1.4	0.0204507	0.00824136	-0.000653366	0.0271882
AACGTGCGAAAGTCTC-1	P1.3	-0.0224823	-0.0664122	0.092421	-0.0303791
AACGTTATCAGCACCT-1	P1.4	0.0399371	0.0336225	0.0373553	0.0293719
AACTACCCGTTTGTCA-1	P1.4	0.0200719	-0.0313406	0.0380292	0.0472482
AACTAGGCTTGGGTGT-1	P1.5	0.0547384	-0.024912	-0.0351438	0.126739
AACTCAAGTTAATTGC-1	P1.4	0.0176243	-0.0195739	0.0682587	0.00990395
AACTCCAGAGCGTGTT-1	P1.1	-0.030044	0.0264056	0.00512509	-0.0331463
AACTCGATAAACACGT-1	P1.4	0.0155608	0.06333	0.0242674	0.0131358
AACTCTCAATAGAGCG-1	P1.background	0.119358	-0.109333	-0.0242223	0.18241
AACTCTCAGTGTGCTC-1	P1.1	-0.0392654	-0.00686617	0.0207049	-0.0649783
AACTGATATTAGGCCT-1	P1.2	0.143173	0.0982654	-0.0219027	0.0521389
AACTGGGTCCCGACGT-1	P1.1	0.123001	0.211058	0.00981727	0.0314495
AACTGGTGTGGGCCTT-1	P1.2	0.0144685	0.0176825	0.00179324	0.0237714
AACTTGCCCGTATGCA-1	P1.4	0.0594451	-0.0354326	-0.0312733	0.0301445
AACTTTACGGGAGCTT-1	P1.4	0.0740473	0.043228	0.00663089	0.0238622
AAGAAGGATCAGTTAG-1	P1.4	0.0325277	0.0153734	0.0270965	0.0344203
AAGACATACGTGGTTT-1	P1.4	-0.00695064	0.0212472	-0.00109543	0.00186989
AAGACCCAACTGAACA-1	P1.1	-0.0800801	-0.04195	0.0511584	-0.0862464
AAGACTGCAAGCTACT-1	P1.1	-0.039219	-0.0359658	0.0285909	-0.0463822
AAGAGATGAATCGGTA-1	P1.4	0.00988952	0.0229551	-0.0236514	0.0152765
AAGAGCTCTTTATCGG-1	P1.3	-0.0403596	-0.0657079	0.150675	-0.0254346
AAGAGGATGTACGCGA-1	P1.4	0.0277732	-0.00658	0.0469311	0.0267683
AAGAGGCATGGATCGC-1	P1.3	-0.0435599	-0.0678034	0.084721	-0.0620454
AAGAGGCCCTTTGGAA-1	P1.4	0.042454	0.00747848	-0.00141043	0.0347015
AAGATGGCACCGGACC-1	P1.4	0.00804014	-0.0140416	-0.0124998	-0.00142243
AAGATTGGCGGAACGT-1	P1.1	-0.0405185	0.0687387	-0.00484282	-0.0564967
AAGCACCCTGCGTATC-1	P1.5	0.0793045	-0.0722677	0.00248121	0.123385
AAGCATACTCTCCTGA-1	P1.4	0.0815185	-0.0202871	0.0942778	0.0903657
AAGCCGAAGCGGTTTA-1	P1.background	0.0803144	-0.122014	-0.0353987	0.159993
AAGCGCAGGGCTTTGA-1	P1.background	0.0586264	-0.0948079	-0.0072799	0.14632
AAGCGTCCCTCATCGA-1	P1.1	0.00424545	0.00972347	-0.0278508	-0.00837476
AAGCTAGATCGAGTAA-1	P1.5	0.0604629	-0.00622883	-0.0417703	0.052308
AAGCTCGTGCCAAGTC-1	P1.3	-0.0409494	-0.0596344	0.0992236	-0.000339552
AAGCTCTTTCATGGTG-1	P1.1	-0.0311201	0.0922112	-0.054867	-0.0580081
AAGGAGCGGTTGGTGC-1	P1.4	0.0240418	0.0298911	0.0396001	-0.0225721
AAGGATCGATCGCTTG-1	P1.4	0.0444529	-0.00946155	0.0192391	0.046195
AAGGATGAGGGACCTC-1	P1.1	-0.00351477	0.0497966	0.0168845	-0.0474013
AAGGCAGGCTGTCTCC-1	P1.4	0.014456	-0.013719	0.00359452	0.0445479
AAGGCGCGTAAAGCTT-1	P1.2	0.0152411	0.0202826	0.00697003	0.0185201
AAGGCTGTGCTCATCG-1	P1.1	0.00297057	0.0204103	-0.00824524	-0.106221
AAGGGACAGATTCTGT-1	P1.4	-0.0217631	0.0279264	-0.0155185	-0.0387946
AAGGTATCCTAATATA-1	P1.2	0.0506961	0.0583173	0.0166726	0.0135691
AAGGTGATAAACCAGC-1	P1.1	-0.0590911	-0.00805271	-0.00396954	-0.0622711
AAGTAGAAGACCGGGT-1	P1.2	0.122779	0.069383	0.133648	0.0915928
AAGTAGTGACGCGAGG-1	P1.4	-0.0305932	0.0363725	0.0133313	-0.0590983
AAGTCAATTGTCGTCA-1	P1.4	0.105002	0.0777345	0.0768423	0.134009
AAGTGACGACCGAATT-1	P1.4	0.0394707	0.0732197	0.0764683	0.0278562
AAGTGAGTCGGGTTTA-1	P1.1	0.0354325	-0.010206	0.0773623	0.00853207
AAGTGCAAAGGTAGAC-1	P1.4	0.0377049	-0.0113001	0.0483412	0.0335797
AAGTGCCTTGACTGTA-1	P1.background	0.0152002	-0.124557	-0.00473588	0.109298
AAGTGCGTTAGAATCT-1	P1.4	-0.0542612	-0.0694092	-0.00678136	-0.0522629
AAGTGTTTGGAGACGG-1	P1.4	-0.00610212	0.0637874	-0.0140598	0.00918587
AAGTTCACTCCAAGCT-1	P1.4	-0.0314479	0.0465497	-0.0275567	-0.0321478
AAGTTCAGTCTGCGTA-1	P1.1	0.0152791	0.0549807	-0.00689792	-0.0254684
AAGTTCGGCCAACAGG-1	P1.4	-0.00540978	-0.00921516	-0.00806203	-0.0357839
AAGTTTATGGGCCCAA-1	P1.background	0.0747104	-0.0503635	0.0224772	0.189293
AATAACAACGCTCGGC-1	P1.1	0.0663383	0.0475262	-0.0218964	0.0141529
AATAACACTAGAACAA-1	P1.1	-0.00121854	-0.0225969	0.0274874	0.00698098
AATAATCTTCGTATCG-1	P1.4	0.0624941	0.0827224	0.0238925	0.0382699
AATACCTGATGTGAAC-1	P1.1	0.0295721	0.0391182	0.0308189	0.0147249
AATAGAACAGAGTGGC-1	P1.4	-0.00707458	-0.00106148	0.0222736	-0.0175833
AATAGAATCTGTTTCA-1	P1.4	0.061319	0.0145213	-0.016077	0.076718
AATAGTCCGTCCCGAC-1	P1.background	0.101863	-0.0695699	-0.0103188	0.134544
AATATCGAATCAATGC-1	P1.4	0.0513621	-0.0421261	-0.0177071	0.036274
AATATCGAGGGTTCTC-1	P1.background	0.0463763	-0.110671	0.0196137	0.108084
AATATTGGAGTATTGA-1	P1.4	0.0410644	0.0368179	0.00364808	0.0552611
AATCATGTAAAGACTC-1	P1.2	0.0205679	0.0154083	-0.0168944	0.00501677
AATCCAAGGGCCTGAG-1	P1.2	0.113512	0.0955421	0.0578088	0.0289994
AATCGAGGTCTCAAGG-1	P1.background	0.103108	-0.0582476	-0.0112079	0.125982
AATCGCCTCAGCGCCA-1	P1.3	-0.0361457	-0.113083	0.0526969	-0.0319052
AATCGCGCAGAGGACT-1	P1.4	0.0927244	0.0341022	0.039369	0.0635134
AATCGGTATAGCCCTC-1	P1.4	0.0159314	-0.000934169	0.0353101	0.00202372
AATCGTGAGCCGAGCA-1	P1.background	0.0752148	-0.055036	-0.0355262	0.138837
AATCTATGCCGGAGCC-1	P1.1	-0.087527	-0.041328	0.0425181	-0.0838694
AATCTGCGTTGGGACG-1	P1.5	0.110938	-0.0860812	-0.043399	0.123351
AATGACAGCAATGTCT-1	P1.4	-0.0136976	-0.0425404	0.0511035	-0.0177205
AATGACGTAGGATGTC-1	P1.1	0.0088227	0.0870115	0.00952829	-0.0136589
AATGACTGTCAGCCGG-1	P1.1	0.0629729	0.099171	0.0400891	0.0704423
AATGATGATACGCTAT-1	P1.1	-0.0176514	0.0360399	0.0155042	-0.0486966
AATGATGCGACTCCTG-1	P1.1	-0.0309136	0.00962739	0.0595831	-0.00939037
AATGCAACCGGGTACC-1	P1.2	0.0795407	0.0829275	0.00147782	0.0233083
AATGCACCAAGCAATG-1	P1.2	0.073273	0.100627	0.00316472	0.0287825
AATGGTCCACCGTTCA-1	P1.2	0.0313362	0.0122618	0.0599791	0.00700839
AATGGTTCTCACAAGC-1	P1.4	0.186053	-0.0151408	-0.0252851	0.129396
AATGTTAAGACCCTGA-1	P1.background	0.0717203	-0.0302919	0.0442743	0.141665
AATGTTGTCGTGAGAC-1	P1.4	0.0875283	0.0104137	-0.0263735	0.0528175
AATTAAAGGTCGGCGT-1	P1.4	0.0505908	-0.0229426	0.0152178	0.0757406
AATTAACGGATTTCCA-1	P1.5	0.28433	-0.0514087	-0.0640085	0.150052
AATTAGCGCTGCAGCG-1	P1.4	-8.64472e-05	-0.0418158	0.0619695	0.0058724
AATTATACCCAGCAAG-1	P1.4	0.0146586	0.0257559	0.108157	0.00808446
AATTCATAAGGGATCT-1	P1.2	0.0448744	0.153124	0.0142189	0.00208732
AATTCCAACTTGGTGA-1	P1.4	0.0198378	0.00518229	0.00798827	0.0419244
AATTCCAAGCATGTAC-1	P1.background	0.115739	-0.0460688	-0.0213364	0.195757
AATTCGATTCGAGGAT-1	P1.background	0.0374108	-0.0904104	0.00733518	0.166412
AATTCTAGAGTTAGGC-1	P1.4	-0.0287584	-0.0059759	0.0824123	0.0255444
AATTGAACGCTCTGGT-1	P1.1	0.0430218	0.0303054	0.00262324	0.0239852
AATTGCAGCAATCGAC-1	P1.1	-0.00638147	-0.00861816	0.0290098	0.00703552
AATTTGGTTCCAAAGA-1	P1.2	0.0745864	0.063878	0.0113351	0.0440396
ACAAAGCATGACCTAG-1	P1.2	0.0375953	0.0485578	0.000100654	0.014725
ACAAATCGCACCGAAT-1	P1.4	0.0862218	0.0760326	-0.0177499	0.039823
ACAAATGGTAGTGTTT-1	P1.1	-0.0268806	-0.00123791	-0.00109425	-0.0481829
ACAACAGCATGAGCTA-1	P1.1	-0.0199657	-0.00444382	0.0559901	-0.0514715
ACAACGGTCCCTGCGA-1	P1.4	0.0569627	0.0536306	0.0178715	0.0281084
ACAAGCAGTGCCTAGC-1	P1.1	0.0128089	-0.00954818	0.0293901	-0.028488
ACAAGGAAATCCGCCC-1	P1.background	0.128129	-0.109446	-0.00875421	0.150071
ACAAGGACAAGAGGTT-1	P1.1	0.00860129	0.000264141	-0.0141487	0.00171197
ACAAGGATGCTTTAGG-1	P1.4	0.0901422	0.0573947	-0.0272679	0.0985197
ACAAGGGCAGGCTCTG-1	P1.1	-0.00363211	0.0592843	-0.0124935	-0.0379401
ACAATAGTCGTACGTT-1	P1.4	-0.00980147	-0.01464	0.062532	0.00850311
ACAATCCATTTAAACC-1	P1.1	0.00220381	-0.0410483	-0.00311266	-0.0222334
ACAATTGTGTCTCTTT-1	P1.1	-0.00343569	0.0561426	0.0384309	0.020243
ACAATTTAGGAGGCTC-1	P1.4	0.00143005	0.00781136	-0.02611	0.000385569
ACAATTTGAGCAGTGG-1	P1.1	-0.0357915	0.0229991	0.0147825	-0.0535154
ACACAAAGACGGGTGG-1	P1.2	0.154729	0.184945	0.00879812	0.0725817
ACACACCAGGACCAGT-1	P1.1	-0.0542431	-0.0263493	0.0704854	-0.0462343
ACACACTTTCTACACG-1	P1.2	0.0901439	0.158262	0.0462653	0.0439607
ACACATTTCCGTAGAC-1	P1.background	0.0558869	-0.0502339	-0.0134814	0.164796
ACACCACATAATTAGC-1	P1.4	0.00351086	-0.00230553	0.0317469	0.0177869
ACACCCAGCATGCAGC-1	P1.4	0.0650397	0.0060775	0.0553627	0.0681353
ACACCCGAGAAATCCG-1	P1.2	0.0716172	0.0277757	-0.00439807	0.0212549
ACACCTTAAGTAGGGC-1	P1.1	0.0344636	0.0542729	0.0474527	0.0377763
ACACCTTACTACTTGC-1	P1.4	0.0295369	-0.0145854	0.0352687	0.0296465
ACACGAGACTCCTTCT-1	P1.1	0.00108274	0.0687136	0.0530078	-0.0242573
ACACGGGAACTTAGGG-1	P1.5	0.310061	-0.0216101	0.0130457	0.365661
ACACGTAGGCCACAAG-1	P1.4	0.0308873	0.0305165	0.00494754	0.0427976
ACACTGATCAAGGTGT-1	P1.1	0.0379305	0.0656452	0.0459692	-0.0478734
ACAGAACTGAGAACAA-1	P1.1	0.0794975	0.0344741	0.0191519	0.0349847
ACAGCATAGAGCCAGT-1	P1.4	0.0241268	-0.0158427	0.0432363	0.0174562
ACAGCGACATTCTCAT-1	P1.1	-0.0211746	-0.0202305	0.0392601	-0.0180337
ACAGGCACGGATCCTT-1	P1.4	0.00635389	0.0170749	0.0347509	0.0439795
ACAGGCTTGCCCGACT-1	P1.background	0.0288945	-0.0860606	-0.0156825	0.0651044
ACAGGTGGAGGTGAGG-1	P1.1	-0.00652264	-0.0274682	0.0313429	-0.024611
ACATAATAAGGCGGTG-1	P1.2	0.0785583	0.105508	0.0711538	0.0397612
ACATCAGCTGGGACGC-1	P1.4	0.0690286	-0.0237599	0.0450833	0.0422507
ACATCCCGGCCATACG-1	P1.1	-0.0631045	0.0635517	0.0271329	-0.0462666
ACATCCTGGTAACTGT-1	P1.1	-0.0309478	-0.04427	-0.0108286	-0.0178517
ACATCGATCGTTTACC-1	P1.4	-0.054239	-0.0469811	0.0412619	-0.0417572
ACATCGGTCAGCCGCG-1	P1.4	-0.00845496	-0.0443719	0.0444649	-0.00768617
ACATCGTATGCAATGG-1	P1.4	0.0204504	0.0179224	0.0220927	0.034718
ACATGGCGCCAAAGTA-1	P1.4	0.0192383	-0.0634518	-0.0115921	0.032382
ACATTAGTTTATATCC-1	P1.4	0.0619655	0.0186861	0.0424552	0.0502679
ACATTTGAAACCTAAC-1	P1.1	0.0367945	-0.00156712	0.0448786	0.0333322
ACCAACCGCACTCCAC-1	P1.4	0.0366916	0.00630034	0.00685447	0.0238331
ACCAACGCTTATTTAT-1	P1.1	0.0514945	0.00882321	-0.0250064	-0.0493132
ACCAAGAACGCGTGTC-1	P1.4	0.0828061	0.0868043	0.0439109	0.0527502
ACCAAGTCATCGGCAG-1	P1.4	0.0274483	0.0415839	0.0234181	0.0217478
ACCAATATGCAAGTTA-1	P1.2	-0.0161243	0.086116	0.0288732	-0.0306547
ACCACAAGTTTCTATC-1	P1.background	0.148967	-0.0986894	-0.011152	0.172883
ACCACACGGTTGATGG-1	P1.background	0.0797016	-0.0724289	0.0271231	0.147743
ACCACCAATGTAACAA-1	P1.4	0.023291	-0.010216	0.0298789	0.0236933
ACCACGTGCAGCTATA-1	P1.5	0.122732	-0.018203	0.00808694	0.112144
ACCAGTGCGGGAGACG-1	P1.1	0.020005	0.0771324	0.011804	-0.0206969
ACCATATCCGCAATAA-1	P1.4	0.0198183	-0.035	0.0306797	0.0123507
ACCATCGTATATGGTA-1	P1.1	-0.00286485	-0.0332306	-0.0227452	-0.0266438
ACCCAACGCCCGTGGC-1	P1.4	0.0250259	-0.0259675	0.00638036	0.0549016
ACCCATCTTGAGGGTA-1	P1.4	-0.00214194	0.00514431	0.0566772	0.0380457
ACCCATTTGTCCCTCT-1	P1.1	-0.00403262	0.0520088	0.0731998	-0.0230402
ACCCGGAAACTCCCAG-1	P1.4	0.112132	-0.0330689	0.0542442	0.0928819
ACCCGGATGACGCATC-1	P1.4	0.0436718	0.0584082	0.0147955	0.0330843
ACCCGGTTACACTTCC-1	P1.4	0.061033	0.0547369	0.0549667	0.0330829
ACCCGTGTCATCAGTA-1	P1.4	0.0253786	-0.00060151	0.0142283	0.0239713
ACCCTATGCCATATCG-1	P1.2	-0.00793093	-0.01069	0.0282326	0.0129267
ACCCTCCCGTCAGGGC-1	P1.4	0.0357478	0.0273917	0.00429701	0.0334759
ACCCTCCCTTGCTATT-1	P1.4	0.0860719	0.0471276	0.0613004	0.0212417
ACCCTTCATCTGCGAA-1	P1.2	0.107628	0.090199	0.0501161	0.0710595
ACCGACACATCTCCCA-1	P1.background	0.0851396	-0.0580504	-0.00220892	0.195
ACCGACTGAGTCCCAC-1	P1.5	0.283936	-0.0336082	0.0325373	0.269043
ACCGAGTCTCCTTATT-1	P1.background	0.0147228	-0.0774222	-0.0257829	0.166777
ACCGATATTTAATCAT-1	P1.1	-0.0202941	0.0996677	0.078038	-0.00993827
ACCGATGGTAGCATCG-1	P1.background	0.0966676	-0.120292	-0.00657559	0.207332
ACCGCAATAACTGCCT-1	P1.2	0.00986122	0.0903202	0.0103888	0.0275376
ACCGCGGTGGAAGTCG-1	P1.4	0.0476462	-0.048612	0.00832193	0.0691237
ACCGGGCCTTTGTTGA-1	P1.4	0.000746561	0.0078841	0.0553497	-0.00277491
ACCTAAGTACCTTTCA-1	P1.1	0.0255451	-0.00356089	0.045934	0.00424704
ACCTAATCGACTTCCT-1	P1.1	-0.0359756	0.0376711	0.0279186	-0.0570627
ACCTACAGTATGTGGT-1	P1.4	0.051025	-0.00833107	0.0312779	0.0323267
ACCTACTATAAATCTA-1	P1.5	0.108942	0.00458669	0.0384654	0.165188
ACCTCCGCCCTCGCTG-1	P1.4	0.0235761	-0.00907036	0.0187954	0.0313064
ACCTCCGTTATTCACC-1	P1.background	0.0227318	-0.118243	0.0309225	0.160348
ACGAAATGGGCGGCAC-1	P1.1	-0.037138	-0.0218288	-0.00827862	-0.0734122
ACGACTCTAGGGCCGA-1	P1.4	0.0721571	0.0131281	0.0224513	0.0795397
ACGAGTACGGATGCCC-1	P1.4	0.0656491	0.0457632	0.0366698	0.0713888
ACGATACATAGAACTA-1	P1.2	0.0854015	0.0468016	0.0490038	0.059096
ACGATACCTATCCTGA-1	P1.4	0.045663	0.022432	0.0217277	0.0342256
ACGATCATACATAGAG-1	P1.2	0.0480876	0.0794709	0.0599378	0.0340248
ACGATCATCTTGTAAA-1	P1.4	0.114121	-0.0115911	0.0172026	0.0829169
ACGATGCATATGTTAT-1	P1.4	0.0138711	0.026323	0.0278105	0.026542
ACGCAAACTAATAGAT-1	P1.1	0.0413146	0.025351	0.0515113	0.00278766
ACGCAATCACTACAGC-1	P1.1	-0.0393162	-0.0030377	0.0319953	-0.051647
ACGCATACGTTTACTA-1	P1.4	0.0207269	0.0522291	0.0117494	0.0108331
ACGCATTCGTGAGTAC-1	P1.1	-0.0328866	0.0244299	0.055005	-0.0491736
ACGCCACTCGAAACAG-1	P1.background	0.0809622	-0.0657066	0.0491796	0.187463
ACGCCAGATGATTTCT-1	P1.2	0.107203	0.0707704	0.0432154	0.0704048
ACGCCAGTGCGTTTGC-1	P1.1	0.0189802	0.118468	0.0145914	0.0119126
ACGCCGCTAGACGACC-1	P1.4	0.109033	-0.0273706	0.0427635	0.0366822
ACGCGAAGTCAGACGA-1	P1.4	0.0208322	0.017492	0.0219114	0.0812494
ACGCGCTACACAGGGT-1	P1.4	-0.0227084	-0.0296263	0.0598647	0.0010675
ACGCGGGCCAAGGACA-1	P1.4	0.0498811	-0.00404535	0.0466021	0.118986
ACGCGTTTCTTAAGAG-1	P1.4	0.00932594	-0.0231933	-0.0117948	0.0167641
ACGCTAGTGATACACT-1	P1.4	0.0593754	-0.0179456	0.0128511	0.0754658
ACGGAACACGAGTGCC-1	P1.4	0.0298046	0.0426152	0.0261444	0.024291
ACGGAATTTAGCAAAT-1	P1.4	0.0521122	0.000379975	0.0305151	0.0294265
ACGGACTCTCAAAGCG-1	P1.background	0.0678721	-0.0819727	-0.0513169	0.14455
ACGGATGGTGCGGATA-1	P1.1	0.000545103	0.0712533	0.0132606	-0.0298647
ACGGCACTTGCTTGGG-1	P1.4	0.0483575	-0.0210008	0.0185431	0.0880352
ACGGCCAACATGGACT-1	P1.1	-0.0168427	0.0692311	0.0368635	-0.0519793
ACGGCGACGATGGGAA-1	P1.5	0.0981544	-0.016168	0.0460519	0.073903
ACGGGAGTGTCGGCCC-1	P1.4	-0.0300975	-0.0555382	0.0211319	-0.0385333
ACGGTACAGTTCAATG-1	P1.4	0.0146351	-0.0199687	0.0265016	0.030941
ACGTACAGATTTCTCT-1	P1.4	0.100411	0.0558549	-0.000544966	0.0510494
ACGTAGATTGCTGATG-1	P1.1	-0.00500531	0.0171131	0.0536913	-0.0122413
ACGTAGGAGAGTCGCT-1	P1.background	0.0706113	-0.083618	0.0409305	0.171695
ACGTATTACTCCGATC-1	P1.4	0.0534848	-0.00556436	0.0562275	0.0732879
ACGTGCGCCTCGTGCA-1	P1.4	0.199098	0.049069	-0.0370337	0.164926
ACGTTAATGTCGAAGA-1	P1.background	0.122663	-0.0304645	-0.039907	0.134213
ACGTTAGATTTGCCCG-1	P1.1	0.00400411	-0.0447584	0.0173898	-0.019906
ACGTTATTGGTCACTC-1	P1.4	0.0149802	0.0168486	0.0161138	0.0468336
ACGTTCGCAATCAATT-1	P1.4	0.0899682	-0.0475874	-0.00911776	0.110484
ACGTTCGTTCAGGAAA-1	P1.4	0.0880785	-0.0643152	0.0266517	0.0304695
ACGTTCTGTACAAGTC-1	P1.4	0.0292156	0.0678576	-0.0112876	0.0358039
ACGTTTAGTTGTGATC-1	P1.2	0.0842367	0.0932698	0.0501231	0.0168124
ACTACCAGCTCTCTGG-1	P1.2	0.0442256	0.00632679	0.0736417	0.0365193
ACTACGCGTTAGAATT-1	P1.1	-0.0691276	0.00792109	0.0532436	-0.0776093
ACTAGTTGCGATCGTC-1	P1.1	0.0360043	0.0873302	0.0367219	0.0233606
ACTATCCAGGGCATGG-1	P1.1	0.015548	-0.0333395	0.0539805	0.0513866
ACTATCTGCCCGCGTA-1	P1.4	0.0569977	0.0255872	-0.0142589	0.0120461
ACTATTCGTCCGTGGT-1	P1.2	0.0683737	0.0787715	0.0201185	0.0227666
ACTATTTCCGGGCCCA-1	P1.1	0.0186084	-0.000299632	0.0485866	-0.0270363
ACTCAAGTGCAAGGCT-1	P1.1	-0.0326939	0.0322204	-0.0218783	-0.0191411
ACTCAATAAAGGCACG-1	P1.4	0.264232	0.0385191	-0.0576905	0.206492
ACTCCCGAATTCGTTT-1	P1.background	0.139025	-0.105143	-0.0495045	0.153699
ACTCCCTAATGCTAAA-1	P1.4	0.0711827	-0.0425878	0.0224197	0.070537
ACTCCCTAGAATAGTA-1	P1.1	0.0197153	0.00150052	0.0499239	0.0536991
ACTCCGGCCGACCACT-1	P1.5	0.0477885	-0.0352643	0.0115532	0.0932728
ACTCGCCGTTCGATAA-1	P1.4	0.0261293	0.00955985	0.0173869	0.0215413
ACTCGTAACCCGTCCT-1	P1.4	-0.0224506	-0.0356508	-0.00744823	-0.0472015
ACTCGTCAGTAATCCC-1	P1.3	0.0920959	-0.0866825	0.0708663	0.0368348
ACTCTCTGACTTAGGT-1	P1.4	0.0322615	-0.0103067	0.0381254	0.0155887
ACTCTTGTATAGTAAC-1	P1.3	-0.0286839	-0.034588	0.0654967	-0.0521442
ACTGAAACGCCGTTAG-1	P1.5	0.0306713	-0.0143616	0.00141618	0.0765369
ACTGAATGGCGAAAGT-1	P1.4	0.0359735	0.0447064	0.0153086	0.0100317
ACTGCCGTCGTAACTC-1	P1.2	0.118048	0.189605	0.030247	0.0667176
ACTGCGGACACACCGT-1	P1.4	0.0455982	-0.00791047	0.0128054	0.0493238
ACTGTACGATACACAT-1	P1.1	-0.0174373	0.0530199	0.0214347	-0.0467232
ACTGTAGCACTTTGGA-1	P1.2	0.0096202	0.0216106	0.05558	0.0288939
ACTGTCCAGGATTATA-1	P1.4	0.00974458	0.0106449	0.0517483	0.00469218
ACTGTCTTCTTTAGAA-1	P1.4	0.274098	0.026516	-0.0301539	0.154632
ACTGTGCTAGTAGATC-1	P1.4	0.0416988	0.00365994	0.045569	0.0346272
ACTTACGCATCCACGC-1	P1.1	0.00137356	-0.0155216	0.00761818	-0.0212095
ACTTAGTACGACAAGA-1	P1.4	0.0164393	-0.0251322	0.0306586	0.0257846
ACTTATACTTACCCGG-1	P1.background	0.113783	-0.113794	-0.058459	0.19791
ACTTATTTATGTGCCA-1	P1.1	0.0092297	0.0308852	0.0313556	0.0236217
ACTTCAGGCTGATCCC-1	P1.4	0.0372681	0.0504317	0.0420679	0.0132256
ACTTCCATGCGGGACA-1	P1.5	0.0540046	-0.0492733	0.000953517	0.145324
ACTTCGCCATACGCAC-1	P1.2	0.12275	0.0144892	-0.0225615	0.0955264
ACTTGACTCCCTCTTT-1	P1.5	0.10885	-0.0735755	-0.0235551	0.0581191
ACTTGGGACCCGGTGG-1	P1.4	-0.00691997	-0.00761106	0.00788242	-0.0351076
ACTTGGGCTTTCGCCA-1	P1.background	0.165937	-0.0653803	-0.00743468	0.246716
ACTTGTGGATGGAACG-1	P1.4	0.0588495	0.0221266	-0.00599535	0.0527445
ACTTTACCCTCATGAA-1	P1.background	0.0877452	-0.0291044	-0.0192496	0.0830756
ACTTTCCTATAGCTTC-1	P1.4	0.0778018	0.0619921	0.0238931	0.0364636
ACTTTGTCGACGCACT-1	P1.1	-0.00142979	0.012417	0.0272555	-0.0520067
AGAAATTATGACTCGC-1	P1.4	0.0408111	-0.0153988	0.0317802	0.0549352
AGAACGTGGTACATTC-1	P1.1	0.125038	0.0761751	0.0356391	0.124068
AGAACTGTACTTTGTA-1	P1.4	0.0392608	0.0487011	-0.0274767	0.0245236
AGAAGGTTGCCGAATT-1	P1.1	-0.0137217	-0.032142	0.0258495	-0.043056
AGAAGGTTGTAGGTCG-1	P1.background	0.0799886	-0.112948	-0.0520061	0.194844
AGAAGTGATTCGTGAT-1	P1.1	-0.014032	-0.0602699	-0.0513696	-0.0425066
AGAATACAGGCTATCC-1	P1.4	0.0407627	-0.00620318	0.0170373	0.0229004
AGAATTATGGATTCGA-1	P1.background	0.118436	-0.0347827	0.0106988	0.126615
AGAATTGTTTGACATA-1	P1.4	0.0667965	0.0173938	0.0676404	0.0530917
AGACATAGATCCTTCC-1	P1.2	0.0252829	0.0443711	0.00432675	-0.0210463
AGACCATGGGATACAA-1	P1.1	0.0559062	0.0353538	0.0379925	0.013031
AGACCCACCGCTGATC-1	P1.4	0.0477403	-0.0108147	0.0408123	0.0432561
AGACCCGCCCTCCTCG-1	P1.4	0.0662151	0.029624	0.00465394	0.0384971
AGACCGCTCCGCGGTT-1	P1.1	-0.0563952	-0.00300339	0.0111275	-0.0699821
AGACGAAGTGCCGGTC-1	P1.4	0.0703609	0.0141605	0.00156247	0.0186238
AGACGACGATGCCGCT-1	P1.4	0.037571	-0.00312728	0.0268651	0.00922506
AGACGCCCACTTCGCC-1	P1.4	0.0194112	-0.00879673	0.0283198	-0.00339148
AGACTAGCCTTCCAGA-1	P1.1	0.0617345	0.0376392	0.0395451	0.00894959
AGAGAACCGTCTAGGA-1	P1.1	-0.0176776	0.023044	0.0331715	-0.0534896
AGAGATCTCTAAAGCG-1	P1.4	-0.0160046	0.0105948	0.0563585	-0.0295897
AGAGCAGTTATGAGAC-1	P1.4	-0.0225829	-0.011203	-0.0364728	-0.0460985
AGAGCCGCCGAGATTT-1	P1.4	0.0229248	-0.0104516	0.0330445	0.0263808
AGAGCGGGCTAATCAT-1	P1.2	0.160105	0.146493	-0.0568251	0.0413005
AGAGCGTACAAGCTCG-1	P1.4	0.048021	0.0107716	0.0219219	0.0612869
AGAGGCTTCGGAAACC-1	P1.4	0.0113668	0.0149859	0.0269699	0.0304857
AGAGTAAACTTCACTA-1	P1.4	0.0557573	0.0371475	-0.00171542	0.0477015
AGATAACTTCAGGGCC-1	P1.4	-0.0183153	-0.000794016	-0.00851482	-0.00820368
AGATACCGGTGTTCAC-1	P1.1	-0.0230653	0.0233465	0.00208956	-0.0159934
AGATACGACTTCATAT-1	P1.4	0.119602	0.00464347	0.0141897	0.0750844
AGATACTCAAGATCGA-1	P1.1	0.0394442	0.0378249	0.0561919	0.019966
AGATATAATACGACTA-1	P1.background	0.0685198	-0.0720349	0.00475737	0.211952
AGATCGTGCATAAGAT-1	P1.1	0.00844212	0.0981511	0.0394606	-0.0371029
AGATCTCAGGTGTGAT-1	P1.1	-0.0348114	0.0213673	-0.0143343	-0.0828778
AGATGACTCGCCCACG-1	P1.2	0.0576651	0.109104	0.0655591	0.0638471
AGATGATGGAGTCTGG-1	P1.4	0.0629038	0.0381588	0.0252871	0.049283
AGATTATAGGACGTTT-1	P1.4	-0.00973469	0.0337513	0.06197	-0.00886161
AGCAAAGGCCGCTAGT-1	P1.background	0.128096	-0.0521058	-0.0388958	0.183611
AGCAACATATCTTATT-1	P1.1	-0.00284035	0.0653766	0.0865435	0.00560162
AGCACCAGTACTCACG-1	P1.5	0.1974	-0.054276	-0.0106389	0.15233
AGCACTACCGGCCTGT-1	P1.4	-0.0128694	0.0342879	0.0301599	-0.0155599
AGCACTACCTCACCAG-1	P1.background	0.00596708	-0.107813	-0.0663188	0.0412992
AGCACTTAAGGACGCC-1	P1.4	0.0258153	0.0128614	0.0118573	0.0105501
AGCAGAAGGAGAAAGA-1	P1.background	0.106432	-0.112754	-0.0470255	0.204227
AGCAGCCAGATGAATA-1	P1.background	0.0477561	-0.0654868	-0.00873834	0.0667413
AGCAGTCGAAGCATGC-1	P1.5	0.0674792	-0.0126744	-0.0193141	0.118718
AGCATATCAATATGCT-1	P1.4	0.0173526	-0.00159002	0.0585779	0.0389107
AGCATCGTCGATAATT-1	P1.2	0.136963	0.106989	0.0542243	0.0513631
AGCCAAGCTTTGTGTC-1	P1.background	0.0809752	-0.0720121	0.00239201	0.187033
AGCCACAGGTTACCCG-1	P1.background	0.0960707	-0.091928	0.00620009	0.166752
AGCCACTCCCGTGCTT-1	P1.2	0.0292462	0.0747126	0.0672684	0.0424831
AGCCATATAGTATGTG-1	P1.background	0.00640787	-0.130385	0.00274701	0.144883
AGCCCATACATGTAAG-1	P1.1	0.00233819	0.0215985	0.00543511	-0.0223605
AGCCCGGTAGCCTGTA-1	P1.background	0.0947457	-0.0592281	0.0211123	0.0886362
AGCCCTAAGCGAAGTT-1	P1.2	0.0769361	0.0646975	0.0239845	0.0328542
AGCCCTGTCGCACCGT-1	P1.4	0.01069	-0.0213766	0.0362043	0.0265108
AGCCCTTGGACATCCC-1	P1.4	0.00247909	0.0261098	-0.0299581	0.0212544
AGCCGCTTGATTAGCG-1	P1.4	0.0274507	0.00807074	0.0295146	0.0281911
AGCCGTGGCTAAATGT-1	P1.4	0.00417336	-0.0160538	-0.0180752	-0.0172277
AGCGACAGGAACGGTC-1	P1.4	0.0769545	0.103153	0.00628426	-0.00344922
AGCGACATCCCATTCA-1	P1.1	0.0690808	0.0604719	0.0491924	0.0481697
AGCGACCAACGATATT-1	P1.4	0.0794633	0.059372	0.0391203	0.030031
AGCGATGCGCCTAATA-1	P1.4	0.0492817	0.0152733	0.0405533	0.0464108
AGCGCATAATGAATCG-1	P1.background	0.0536359	-0.112961	-0.0250673	0.0752979
AGCGCGGGTGCCAATG-1	P1.1	-0.058507	0.0651753	-0.0118278	-0.0854963
AGCGGACACTTCGTAG-1	P1.5	0.114286	-0.0680509	-0.0506465	0.193801
AGCGGGAAGGGTCCAT-1	P1.4	0.0475277	-0.00820091	0.0341934	0.0277325
AGCGGGTCTGACACTC-1	P1.background	0.103763	-0.0778345	-0.0212027	0.238774
AGCGTGGTATTCTACT-1	P1.4	-0.00911208	-0.0275648	0.00424838	-0.0158519
AGCTAAGTACGCAGGC-1	P1.background	0.0633984	-0.0708774	-0.041084	0.172323
AGCTAGAAGCAGAAGT-1	P1.1	-0.0652458	-0.0141802	0.010158	-0.0686129
AGCTATTTAATCCAAC-1	P1.2	0.0941906	0.0931749	0.0262453	0.0699605
AGCTCCATATATGTTC-1	P1.4	0.0289515	0.00539155	0.0230974	0.0311392
AGCTCCTTCGCACATC-1	P1.4	0.0407924	-0.0104275	0.00693495	0.0684927
AGCTCTAGACGTTCCA-1	P1.3	-0.010353	-0.0390844	0.0743762	-0.027743
AGCTCTTCCCAGTGCA-1	P1.1	0.063289	0.0551124	0.0559622	0.0582415
AGCTCTTCGTAACCTT-1	P1.4	0.0715006	0.0356725	0.0634275	0.0686658
AGCTCTTTACTCAGTT-1	P1.4	-0.0319641	0.0335864	0.0255194	-0.01706
AGCTGAAGTAAACCAA-1	P1.2	0.129443	0.142157	0.00785168	0.0833372
AGCTGTAACCTCAATC-1	P1.4	0.011306	0.0364388	0.00984293	-0.00514023
AGCTTGATCTTAACTT-1	P1.1	0.0229756	0.099275	0.0238755	-0.0153309
AGGAAGCTGTCCGCCG-1	P1.background	0.137148	-0.0540158	-0.00874051	0.211274
AGGACAGTCGAATCCC-1	P1.4	0.063187	0.047788	0.0341305	0.0534103
AGGACATCGCACGTCG-1	P1.2	0.16111	0.0822605	0.0673062	0.0969039
AGGACGCTCGATGTTG-1	P1.2	0.0133199	0.0764857	0.00924119	0.0135565
AGGAGGCCTTCGCGCG-1	P1.4	0.0336709	0.0220809	0.0539125	0.0300489
AGGATAAAGTCGGGAT-1	P1.5	0.152602	-0.0319212	0.0119314	0.180986
AGGATATAGGGATTTA-1	P1.4	0.00594479	-0.0118577	0.0327976	0.0194566
AGGATATCCGACTGCA-1	P1.4	0.0618307	0.0241846	-0.000888235	0.0644777
AGGATTGCTTACGACA-1	P1.4	0.029025	0.0543154	0.0218011	0.025153
AGGCACGTGACTGTCC-1	P1.4	0.0173988	0.0014291	0.0555	0.0486047
AGGCAGATGCGTAAAC-1	P1.1	-0.0413638	0.0433988	0.0382092	-0.0667744
AGGCAGGGAGCGTACT-1	P1.4	0.0160036	0.0200659	-0.00246721	-0.0305905
AGGCATTGTCGTAGGG-1	P1.4	0.00283332	-0.00929316	-0.021882	-0.0189611
AGGCCACCCGTTATGA-1	P1.4	0.0345886	0.0310223	0.0323991	0.0306094
AGGCCCATTGTACAGG-1	P1.2	0.104684	0.141986	-0.0355498	0.0375111
AGGCCCTAGAACGCCA-1	P1.1	-0.067094	-0.0399522	0.0170539	-0.0910745
AGGCCTGAGAATCTCG-1	P1.background	0.118747	-0.0904021	0.0141038	0.207191
AGGCTATGGTTAGCTT-1	P1.2	0.0453813	0.0551532	0.0832451	0.0608061
AGGCTTCCCGAAGAAG-1	P1.4	0.0342697	0.0500166	-0.0161393	0.00668068
AGGCTTGCTAGACACC-1	P1.4	0.0133598	-0.000799394	-0.012387	0.00923282
AGGGAAACGAGGTACT-1	P1.2	0.0614932	0.0630341	0.0294488	0.0488257
AGGGACCGGCTGCGTT-1	P1.4	0.0668762	-0.0104	0.0552953	0.106872
AGGGACTCTACGCGAC-1	P1.4	0.0265728	0.0353305	0.00660548	-0.00814441
AGGGAGACATACTTCG-1	P1.4	0.0733954	-0.0222885	0.0476727	0.0449365
AGGGCGTGATCGGCTA-1	P1.2	0.0723587	0.0972024	0.0426387	0.0384857
AGGGCTGCAGTTACAG-1	P1.4	0.0165894	-0.0137307	0.0408452	0.0363304
AGGGTCGATGCGAACT-1	P1.background	0.0763207	-0.0340775	0.0130297	0.123953
AGGGTGCTCTCGAGGG-1	P1.background	0.0878358	-0.0884285	-0.00464687	0.158308
AGGGTGGATAGTGCAT-1	P1.4	0.0409894	-0.00200104	0.028319	0.00729304
AGGGTTCCCTTTGGTT-1	P1.4	0.0152242	-0.014988	-0.00889037	-0.0149209
AGGGTTTAGTTCGGGA-1	P1.4	0.0276879	-0.0300906	-0.00655243	0.105928
AGGTACGATATTGCCA-1	P1.2	0.0893405	0.111673	0.0310921	0.0508841
AGGTAGGTACAAAGCT-1	P1.4	-0.0228249	0.0223137	0.000382582	-0.0168232
AGGTATAATTGATAGT-1	P1.4	0.0625913	-0.0125884	-0.00420202	0.0668755
AGGTCAGGTGAGAGTG-1	P1.4	0.0297305	-0.0210716	0.0129839	0.0410973
AGGTCGCGGAGTTACT-1	P1.1	0.0141863	0.0503656	0.0669386	-0.0334876
AGGTGCACGTCCACAT-1	P1.4	0.0679453	0.0849841	0.0183392	0.0162122
AGGTGGTGACCTTCGC-1	P1.5	0.0681779	-0.0270271	0.00231487	0.133429
AGGTGTATCGCCATGA-1	P1.4	0.000475933	-0.0399744	0.00404936	0.0161789
AGGTTACACCATGCCG-1	P1.4	0.0517076	0.0396327	0.0217911	0.0239475
AGGTTGAGGCACGCTT-1	P1.2	0.0714089	0.0913315	0.0544446	0.0511014
AGGTTTCACACACCTT-1	P1.background	0.0802463	-0.0992385	0.00692248	0.121397
AGTAACTATAGCAGCC-1	P1.4	0.0199788	0.0102523	-0.0170055	0.0274265
AGTAATCTAAGGGTGG-1	P1.4	0.058566	0.024522	0.0270818	0.110458
AGTAATGTCTTGCCGC-1	P1.2	0.184727	0.130148	-0.0377005	0.0783594
AGTACAGAAGCTTATA-1	P1.background	0.0132463	-0.0424895	0.00415192	0.111032
AGTACATCATTTATCA-1	P1.4	0.0539191	-0.0253645	-0.0108724	0.0599395
AGTACGGCCCGTATCG-1	P1.4	0.126981	-0.0663461	0.0109204	0.118552
AGTACGGGCACCTGGC-1	P1.2	0.041464	0.0207342	0.0278358	0.0415022
AGTACTCTTATGCCCA-1	P1.1	0.0288975	0.0663757	0.0042144	-0.00353532
AGTAGAAGGCGCCTCA-1	P1.background	0.026249	-0.0251752	0.0410133	0.147259
AGTAGGAAGGAAGTTG-1	P1.4	0.0463542	0.0308345	0.0523932	0.0441921
AGTAGGTAACATACAT-1	P1.2	0.131591	0.0804507	0.018187	0.039102
AGTATAATACTAGGCA-1	P1.4	0.07119	0.0280948	0.0789064	0.0761088
AGTATACACAGCGACA-1	P1.4	0.0251671	-0.0153689	0.0273455	0.00884318
AGTATTTGGCACGACC-1	P1.4	0.0433325	-0.00353769	0.03817	0.0650651
AGTCAACACCACCATC-1	P1.4	0.0310912	0.01879	-0.0085417	0.00824474
AGTCAAGATGACACTT-1	P1.1	0.00426411	-0.0015336	0.0273153	0.00713876
AGTCACTAGCTCTCGA-1	P1.4	0.0350538	-0.0175299	0.0204869	0.0565346
AGTCAGCCACCGCCTG-1	P1.4	0.0651707	-0.00550323	0.0367136	0.0783088
AGTCCATTGGCTGATG-1	P1.1	-0.0207585	0.0112639	0.0558367	-0.0546172
AGTCCCGCCTTTAATT-1	P1.2	0.0419335	0.0390804	0.0693924	0.033455
AGTCGACGGTCTCAAG-1	P1.background	0.0807844	-0.0932788	-0.0136694	0.158392
AGTCGGCCCAAACGAC-1	P1.2	-0.011407	0.0358469	0.044006	0.0200383
AGTCGGCTCAACTTTA-1	P1.4	-0.0125647	0.0224134	0.0574414	-0.0175183
AGTCGGTTGCGTGAGA-1	P1.4	-0.0142256	-0.0317631	0.0125212	0.0105073
AGTCGTATAAAGCAGA-1	P1.background	0.0353045	-0.0734912	0.0158959	0.171805
AGTCGTCGACCACCAA-1	P1.background	0.0073255	-0.0974775	-0.0226345	0.127145
AGTCGTGGGCATTACG-1	P1.1	0.00638688	-0.0313173	-0.000469585	-0.0253249
AGTCTAAAGTATACTC-1	P1.4	0.0417225	0.0183644	0.0478981	0.0503949
AGTCTCACAAGACTAC-1	P1.1	0.00707148	0.0258721	0.0279386	-0.0170792
AGTCTTCTCCTCAAAT-1	P1.1	0.161074	0.120933	0.0318639	0.0990213
AGTCTTTAAAGTGTCC-1	P1.background	0.0736323	-0.0673968	-0.0221367	0.155268
AGTGAACAAACTTCTC-1	P1.background	0.0773549	-0.120159	-0.0186095	0.148146
AGTGACCTACTTTACG-1	P1.1	-0.00311595	0.0189768	0.0528513	0.0230155
AGTGAGACTTCCAGTA-1	P1.background	0.123043	-0.0755583	-0.0327339	0.182763
AGTGAGCCTCGCCGCC-1	P1.5	0.0865345	-0.0296218	-0.0091165	0.123412
AGTGAGTCGAATTAAC-1	P1.4	0.0637478	0.00456721	-0.0205657	0.03862
AGTGATAACCTGCGCG-1	P1.1	0.0545691	-0.00775652	0.0101263	0.0128713
AGTGATATGAGTAGTT-1	P1.1	0.0333353	0.0345204	0.00302422	-0.00187065
AGTGATTCAAGCAGGA-1	P1.background	0.0229961	-0.140021	-0.0339572	0.115739
AGTGCACGCTTAAGAA-1	P1.4	0.0170917	0.0526847	0.0215922	0.0170765
AGTGCGTAGCTCGTAA-1	P1.background	0.0180024	-0.080462	0.0451791	0.110816
AGTGCTAAACACAGCA-1	P1.4	0.03345	0.0242476	0.0330854	0.0161799
AGTGCTTGCACGAATA-1	P1.5	0.0875698	0.0132038	0.0192583	0.125273
AGTGGCCCGCAAATGG-1	P1.1	0.0693192	0.0234189	0.0262838	0.0738882
AGTGGCGGCAATTTGA-1	P1.1	-0.061597	0.0200441	0.00918275	-0.0809655
AGTGGCGTCTGAAGGT-1	P1.background	0.0629739	-0.0945631	0.0102038	0.227618
AGTGGTTGCGTATAGG-1	P1.4	0.0756819	-0.00861938	-0.0185967	0.0480982
AGTGTATTGCGCATTG-1	P1.4	0.0729899	0.105334	0.0604571	0.0725539
AGTGTGGTCTATTGTG-1	P1.1	0.0578956	0.0520304	0.0274885	0.0460872
AGTTAAACACTTGCGA-1	P1.1	-0.0395899	0.0215489	0.0133221	-0.0507565
AGTTAAGCGGTCCCGG-1	P1.2	0.0690167	0.108207	0.00808179	0.0331219
AGTTAAGTCAACCGCT-1	P1.4	0.0113043	-0.0123726	0.0101474	-0.0457331
AGTTACCGCACATGGT-1	P1.1	0.00438506	-0.024891	0.0471878	0.0128299
AGTTACTCTATCGTGG-1	P1.2	0.0401551	0.0723755	0.0634409	0.0409831
AGTTCCTACAGAATTA-1	P1.5	0.101038	-0.0524147	0.00385622	0.0816811
AGTTCCTATTTATGTT-1	P1.4	0.00865643	-0.0422408	0.0347692	0.0203802
AGTTCTGCGTTGTATC-1	P1.4	0.0515417	0.0444286	0.0309631	0.044356
AGTTGACGGTCCTTGC-1	P1.background	0.077325	-0.076562	-0.0261494	0.190047
AGTTGGCAAGGCTAGA-1	P1.4	0.0424678	0.0344585	0.0355135	0.0220778
AGTTTCGCAGGTCGGA-1	P1.2	0.128052	0.0874552	-0.00407096	0.0277493
AGTTTGCACCTGCCTC-1	P1.1	0.0192515	0.0112691	0.0165239	-0.00455749
AGTTTGGCACGGGTTG-1	P1.4	0.0501097	-0.0137335	-0.00240445	0.0508096
AGTTTGGCCAGACCTA-1	P1.4	0.0176568	-0.0273892	0.00648347	0.0526444
ATAAACGGACCCGTAA-1	P1.1	0.0124852	0.0577063	0.0179276	-0.0404729
ATAAACGTTGCACCAC-1	P1.4	0.0473611	0.0360087	-0.017682	0.0289738
ATAAAGGCTCGGTCGT-1	P1.4	0.0633026	0.012497	-0.000273591	0.0317417
ATAAATATTAGCAGCT-1	P1.1	-0.0155506	0.0449489	0.0344125	-0.00172634
ATAACGCCGGAGGGTC-1	P1.background	0.0706238	-0.0562687	-0.00692067	0.141529
ATAACGGAGTCCAACG-1	P1.4	0.079432	0.0199187	0.0862281	0.0824275
ATAAGGTGGAGAACAT-1	P1.4	0.103547	0.0158588	0.089745	0.044243
ATAAGTAGGATTCAGA-1	P1.4	0.0872459	0.0388957	0.0190535	0.075755
ATAAGTAGGGCGACTC-1	P1.4	0.0657283	0.0664523	0.00497208	0.0617858
ATAAGTTACCGCGACG-1	P1.4	0.05957	0.00541067	0.0167428	0.0295785
ATAATAGCTGTTGAAT-1	P1.1	0.074498	0.0939483	0.0440935	0.0348539
ATAATAGTGTAGGGAC-1	P1.1	0.025851	-0.0233716	0.0109574	0.0384562
ATAATCTTGGAGAACC-1	P1.background	0.0855636	-0.129622	-0.0412137	0.20569
ATAATTAGCTAAGTAG-1	P1.background	0.0938817	-0.0344367	0.0298718	0.195232
ATACAGGCCCTCCAAT-1	P1.4	0.0492839	0.0151213	0.000791215	0.0340871
ATACCACGGGCAACTT-1	P1.4	0.0639974	0.0218183	-0.0146894	0.054129
ATACCTAACCAAGAAA-1	P1.5	0.21154	-0.0547196	-0.00260547	0.179863
ATACGCCGGCGAAACC-1	P1.3	0.046759	-0.0431208	0.0260197	0.0228554
ATACGGGTTTCGATTG-1	P1.2	0.0719081	0.0573722	0.0539739	0.0555197
ATACGGTGAAGATGCA-1	P1.4	0.0270903	0.0506235	0.0103109	0.0420123
ATACGTACTTAGCCAC-1	P1.1	-0.0306302	-0.0012601	0.0149441	-0.0429446
ATACGTCCACTCCTGT-1	P1.4	0.0471286	0.0365108	0.0404279	0.0521442
ATACGTTATGCACGGA-1	P1.background	0.119134	-0.0809623	-0.0328861	0.202768
ATACTACCCGTACCAC-1	P1.4	0.0343187	-0.0127873	-0.00947893	0.0183664
ATACTAGCATGACCCT-1	P1.2	0.0711968	0.12488	0.0319423	0.0194126
ATACTGCCTTACACCG-1	P1.1	-0.016378	0.0958534	0.0132847	-0.0309041
ATACTTGTTCTCGAGC-1	P1.4	-0.00124896	0.0380573	0.0173823	0.0063443
ATAGACAACGGGACCT-1	P1.1	-0.0210911	0.0385461	-0.0804806	-0.0622882
ATAGACGAAGAGAAAG-1	P1.1	-0.0039549	0.00716742	0.0428356	-0.00787726
ATAGAGTACTGGGACA-1	P1.5	0.0882552	-0.0727384	0.00110511	0.118068
ATAGAGTTATCAACTT-1	P1.1	-0.0322905	0.0136881	-0.023376	-0.0567605
ATAGCAACTAGGGAAG-1	P1.1	0.00770817	0.0401717	0.034998	0.0242477
ATAGCCTCAGTACCCA-1	P1.4	0.0360245	0.0315815	0.0139031	0.0474009
ATAGGCGGCTATAGAA-1	P1.1	-0.0371693	-0.0424551	0.00214474	-0.0264282
ATAGGCTAGCTTCGCA-1	P1.1	-0.0537195	0.00264185	-0.00235244	-0.05716
ATAGGGATATCCTTGA-1	P1.2	0.0877063	0.0877772	0.0261902	0.0427486
ATAGGTTGGGCAGATG-1	P1.4	0.127464	0.0892566	0.0886628	0.104353
ATAGTGAAGCGTTCTC-1	P1.background	0.180479	-0.0439545	-0.023199	0.108805
ATAGTTCCACCCACTC-1	P1.4	0.0779725	0.0376959	-0.00953245	0.0495044
ATATAAAGCGCTCGTG-1	P1.background	0.176709	-0.070905	-0.0581207	0.198449
ATATAAATGTAGCTGC-1	P1.1	-0.0180835	0.0654269	0.0319271	-0.0353529
ATATAACACGGGCGCA-1	P1.4	0.0562121	0.0167164	0.0351382	0.0599682
ATATACGCTCGTGACG-1	P1.1	0.00831104	0.0404196	0.0110665	-0.0110927
ATATCAACCTACAGAG-1	P1.4	0.0219807	0.0305391	0.0292258	0.0341483
ATATCGGTAGGGAGAT-1	P1.4	0.055483	0.0015199	0.0522015	0.0419302
ATATCGTTCCTCGAAC-1	P1.5	0.0476495	-0.0775634	0.0504307	0.0677051
ATATCTCCCTCGTTAA-1	P1.2	0.0908613	0.0859871	0.0535636	0.0543993
ATATCTTAGGGCCTTC-1	P1.4	0.0512588	0.00839964	0.0296224	0.00381615
ATATGTCTAGAGCGTG-1	P1.background	0.0726949	-0.0234992	-0.048948	0.139666
ATATGTCTCCCTAGCC-1	P1.background	0.097344	-0.0698194	-0.0325424	0.17677
ATATTATCCCGTATTT-1	P1.4	0.0354657	0.00456941	0.0303169	0.0296361
ATATTCAGTTAAACCT-1	P1.4	0.0381631	0.0237639	0.0476927	0.029282
ATATTCCACATAGTGA-1	P1.4	0.0378489	-0.005054	0.0216151	0.0526841
ATATTCCCACAGGTCA-1	P1.2	0.0410082	0.0591473	-0.0355395	0.0226439
ATATTGCTGTCAAAGT-1	P1.4	0.100276	0.0314917	0.00872447	0.0482036
ATATTTAACCCTCAAG-1	P1.4	0.0296163	0.0176576	-0.0336132	0.014533
ATCAAACACTGTTCCA-1	P1.4	0.0262223	0.0630241	-0.0194904	0.0171567
ATCAAACGAAGGTTTG-1	P1.4	0.0171188	0.0123161	0.0253515	0.025808
ATCAATCTGGGCTGCA-1	P1.5	0.0898091	0.0452574	0.0482917	0.108659
ATCACATTAGAATATC-1	P1.2	0.108539	0.0740747	0.0834497	0.0816743
ATCACGTGCTAATTAA-1	P1.4	0.00385056	0.0141724	0.0199812	-0.0367746
ATCACTTCATCCTCGC-1	P1.2	0.0869527	0.157137	0.0604073	0.072952
ATCAGACGGCACGCCG-1	P1.4	0.00964348	0.0379846	0.0323005	0.00645411
ATCAGCCTCATGCTGC-1	P1.1	-0.0379173	0.137785	-0.0598051	-0.0446478
ATCAGTAGGCAGGGAT-1	P1.2	0.0809975	0.0704667	0.0615907	0.0596694
ATCATAGCCCTATGTA-1	P1.4	0.0393749	0.00358434	-0.0147707	0.0527173
ATCATCCAATATTTGT-1	P1.1	-0.00641195	-0.0234537	0.0281275	-0.0386464
ATCCAACGCAGTCATA-1	P1.2	-0.0191797	0.00619906	0.0200613	0.00879128
ATCCAATGGAGGGTCC-1	P1.4	-0.00700079	-0.0529839	-0.0377915	-0.0229272
ATCCAATGGTACCGAA-1	P1.4	0.0413604	0.025915	-0.0131651	0.0150531
ATCCACATCGACAGAA-1	P1.background	0.0549507	-0.064099	-0.0081712	0.170431
ATCCAGAGCAACAACC-1	P1.2	0.0315013	0.0146314	0.0512892	-0.000294716
ATCCAGGATTCGTGAA-1	P1.4	0.0138581	0.0372181	0.0540476	-0.018958
ATCCTACCTAAGCTCT-1	P1.4	0.0375168	-0.0226227	0.0223178	0.0340761
ATCCTGAATCGCTGCG-1	P1.1	0.0196012	0.0134261	0.0369207	0.00542296
ATCCTGCGTGGAATGG-1	P1.4	0.0363238	-0.00634124	0.0441587	0.0185736
ATCCTTCTGAAAGAAC-1	P1.4	0.0356028	0.0256765	0.0388172	0.0245674
ATCGACCCAATACAGA-1	P1.4	-0.0609884	-0.0692135	0.0341289	-0.0443416
ATCGACTCTTTCCGTT-1	P1.2	0.148763	0.113809	0.00108006	0.068449
ATCGCACGCCGGGAGA-1	P1.2	0.110438	0.0559682	-0.0339106	0.0493513
ATCGCCAGTCAACATT-1	P1.1	0.0216279	-0.000533754	-0.00554443	0.0365934
ATCGCTGCGTGCAGCA-1	P1.4	0.0477368	0.0227518	0.0630119	0.0266665
ATCGGAGACAGACGGC-1	P1.4	0.0498624	0.0552915	0.0221343	0.0533595
ATCGGCAAGCAGTCCA-1	P1.2	-0.00719222	0.0230383	0.023583	0.0115466
ATCGGTTACCTAGTAA-1	P1.4	0.0436556	-0.0013258	0.00815862	0.051879
ATCGTATTCCGAGAAC-1	P1.4	0.0380704	-0.0172604	0.00290546	0.0192662
ATCGTTAGCTAGCGGA-1	P1.1	-0.029401	-0.00423557	0.0628132	-0.0266739
ATCTAACGTCCCTATG-1	P1.2	0.0561458	0.0225782	0.0148971	0.0227451
ATCTAATATCCTACGG-1	P1.background	0.211301	-0.0935237	-0.0587232	0.22218
ATCTACCATCTGCTCC-1	P1.5	0.0686088	-0.00888603	-0.0182165	0.115644
ATCTAGCTTGTGAGGG-1	P1.background	0.0696807	-0.0397618	0.0167249	0.17588
ATCTCCCACGGAATAT-1	P1.4	0.0278196	0.0534911	0.0145665	-0.0171436
ATCTCCCTGCAATCTA-1	P1.4	0.122262	0.0661825	-0.0160741	0.0897282
ATCTCGTGAGCGAAAC-1	P1.4	0.044066	0.00851623	0.0164418	0.0302166
ATCTGCACCTCTGCGA-1	P1.background	0.130039	-0.127965	-0.0678679	0.187222
ATCTGCTGTTATCGCC-1	P1.5	0.0846012	-0.0244544	-0.00801826	0.168129
ATCTGGGCTGTTCTTG-1	P1.background	0.103454	-0.0888663	-0.00574324	0.179675
ATCTGGTTAAGACTGT-1	P1.2	0.0843441	0.0643902	0.0271073	0.0376514
ATCTGTAATTGTACCC-1	P1.2	0.101824	0.129104	0.0264423	0.0388657
ATCTTATCGCACACCC-1	P1.1	0.0164237	0.0229833	0.0791922	0.00469824
ATCTTGACCTGCAACG-1	P1.1	0.0542083	0.0251919	-0.0242438	-0.00982112
ATCTTGACTTGTCCAA-1	P1.4	0.0653971	0.0230086	0.0212042	0.0628985
ATGAAGCCAAGGAGCC-1	P1.2	0.0493616	0.0546595	0.0712265	0.0510491
ATGAAGTGGACCCAGC-1	P1.4	0.0433784	0.00303494	0.0242839	0.0394259
ATGACGCCGGCTCTAA-1	P1.4	0.0593295	0.0845857	-0.0148965	0.0387857
ATGACGCGTTCTATCC-1	P1.4	-0.0253795	-0.0335751	0.00733467	-0.0226687
ATGACTATGCGACATT-1	P1.4	0.010655	-0.0018864	0.034834	0.00352653
ATGAGGAGTGTTAATC-1	P1.4	0.0445635	0.0582532	0.0070893	0.0241671
ATGAGGGCAGCGGCTA-1	P1.4	0.0543459	0.0208309	0.0201095	0.0580772
ATGATCGGGAATAGAC-1	P1.2	0.0507702	0.090853	0.0207861	0.0394196
ATGATGCAATGGTACA-1	P1.4	0.0254469	0.0583595	0.0514164	0.0109696
ATGCACTACCGCATTG-1	P1.1	-0.0036998	0.0384943	0.0211285	-0.032514
ATGCATGATCCAGGAT-1	P1.2	0.122496	0.108361	0.0951372	0.10135
ATGCCATTTGCGACCA-1	P1.1	-0.0340666	0.0274987	0.0800607	-0.0429309
ATGCCGGTCTTGCATA-1	P1.1	-0.0344626	-0.0112581	0.0408693	-0.0358951
ATGCCGGTTGATGGGA-1	P1.2	0.0846147	0.0770803	0.0108406	0.0693613
ATGCGACAGTCCCATT-1	P1.3	-0.0211536	-0.0369595	0.0592376	0.0117363
ATGCGAGTCCCACCAC-1	P1.4	0.0705337	0.0304997	0.0510166	0.051194
ATGCTCAGTGTTGCAT-1	P1.4	0.0641877	0.0215315	0.0224522	0.0620653
ATGCTCTGGCGCGGTA-1	P1.4	0.0207031	-0.00190886	0.0442008	0.0704562
ATGCTTAGGAGTTGAT-1	P1.2	0.0126908	0.0142914	0.0234655	0.00823123
ATGGAACCTTTGCACA-1	P1.4	0.0431313	0.0159301	0.0210941	0.0440625
ATGGAGCAGGCCGTGA-1	P1.4	-0.0338723	-0.0118218	0.059739	-0.0375795
ATGGATCCGGCGTCCG-1	P1.2	0.086977	0.136741	0.0748148	0.0284777
ATGGATTGACCAAACG-1	P1.2	0.0829819	0.0789389	-0.0154324	0.0305496
ATGGCAGCCGAGAAAC-1	P1.4	0.0292038	0.0202272	-0.000982455	0.0217024
ATGGGCCTCGGCCTCT-1	P1.1	0.0215814	0.0186603	0.0952339	0.0211137
ATGGTCGCGTGGTTTC-1	P1.4	0.0310838	0.0993841	0.0352826	0.0396079
ATGTAAGGCTGCTCTT-1	P1.4	0.0516288	-0.0395097	0.00685136	0.0928444
ATGTACATGCGGTGAG-1	P1.4	0.0112026	0.0134233	0.0428621	0.00488817
ATGTACGATGACGTCG-1	P1.background	0.0968194	-0.0613458	-0.00619558	0.205399
ATGTAGCGCGCGTAGG-1	P1.background	0.0819323	0.0051176	0.010976	0.169606
ATGTGAAAGCCTAATG-1	P1.4	-0.0493075	-0.0110592	0.0608498	-0.0251345
ATGTGCATCCGACGCA-1	P1.4	0.17461	0.0396156	-0.00385569	0.112018
ATGTGGACATCTTGAT-1	P1.4	0.0119129	0.0356903	0.0702782	-0.00422149
ATGTTACGAGCAATAC-1	P1.4	0.0560743	0.0308041	0.0210042	0.0552074
ATGTTCGTCGACCCAC-1	P1.4	0.0982319	-0.0331285	0.0251399	0.0680306
ATGTTGATTAGAGACT-1	P1.4	0.059451	0.00707723	-0.00547083	0.0657492
ATTAAACATGCGGACC-1	P1.4	0.0341248	-0.00302893	0.00349001	-0.000791822
ATTAATACTACGCGGG-1	P1.2	0.11946	0.142196	0.0376229	0.0578352
ATTAATGAACCAGTCG-1	P1.2	0.0375415	0.0234714	0.0362705	0.059222
ATTAATTCGGTCACTC-1	P1.2	0.0785604	0.112436	0.0767659	0.0285803
ATTACATGTCAGTCTT-1	P1.4	0.0539592	0.012708	0.0726573	0.0992401
ATTACCACACTGCCTG-1	P1.4	0.0674743	0.0330665	0.0208123	0.0333573
ATTACGCGCTGGCAGG-1	P1.4	0.0322048	-0.0312231	-0.00185982	0.0623984
ATTACTAGCCTCTTGC-1	P1.2	0.0625035	0.0957858	0.0205867	0.0532705
ATTACTTACTGGGCAT-1	P1.1	-0.0162374	0.0466239	-0.0234858	-0.0517605
ATTAGATTCCTCAGCA-1	P1.4	0.017757	0.0192623	0.0524064	0.00667432
ATTAGATTGATAGCGG-1	P1.2	0.04751	0.082419	0.0733095	0.0461438
ATTAGGCGATGCTTTC-1	P1.3	0.00239594	-0.0256632	0.0731455	-0.0146363
ATTATACTTTGCTCGT-1	P1.2	0.0967023	0.0945511	-0.024197	0.0441251
ATTATAGCTACTTTAC-1	P1.background	0.0790766	-0.0337999	-0.0106498	0.124556
ATTATCGGAATGTACG-1	P1.5	0.114922	-0.0361244	-0.0190719	0.125292
ATTATGCCATAGGGAG-1	P1.2	0.0591349	0.114984	0.000277173	0.0448426
ATTATTCAGAGTCACT-1	P1.4	0.0582859	0.00982636	-0.0123035	0.0275308
ATTCAAAGTACCTGTT-1	P1.4	0.0672184	0.021856	0.0881244	0.051791
ATTCAACCATTTAAGG-1	P1.2	0.00109351	-0.0143265	-0.00794569	-0.0035164
ATTCACTGATGTTGGA-1	P1.5	0.185496	-0.0126319	0.0112294	0.146043
ATTCAGGACCTATTTC-1	P1.1	0.0391943	0.0374266	0.00363538	0.00825721
ATTCAGTAGCAGGGTC-1	P1.1	-0.0757365	-0.0501422	-0.00704792	-0.0859525
ATTCATATACTGTCCA-1	P1.4	0.0375662	-0.0487517	0.0440377	0.0169607
ATTCATCGTTGAGGCA-1	P1.4	0.102635	0.0288849	0.0197169	0.0613579
ATTCCTCCGCCAGTGC-1	P1.1	0.0781478	0.0245533	0.0437985	0.0522649
ATTCGACGCCGGGCCT-1	P1.4	0.0561338	-0.0388942	-0.0257898	0.0410123
ATTCGTGCTATCTCTT-1	P1.1	-0.00662183	0.0259	0.0145091	-0.0423569
ATTCTCGTCTCTTTAG-1	P1.4	0.076892	0.0538808	0.00742639	0.038293
ATTGAAGATCTTAGTG-1	P1.4	0.0240835	0.0161403	0.0132281	-0.0400777
ATTGATGAGTCCTAAC-1	P1.5	0.068867	-0.0457992	0.0189164	0.0771647
ATTGCCTTTATGTTTG-1	P1.background	0.0911665	-0.0656394	-0.038382	0.20246
ATTGCGATCAGTAACT-1	P1.1	0.0675721	0.0127625	0.0529995	0.0281357
ATTGCTGCTCCTCCAT-1	P1.4	0.0268443	0.000129517	-0.0172899	0.0145451
ATTGGATTACAGCGTA-1	P1.4	-0.0336057	-0.0306755	0.00339045	-0.0229965
ATTGGGAATATCTTGG-1	P1.2	0.0775943	0.127182	-0.007133	0.0108434
ATTGGTTGTGCATTAC-1	P1.4	0.0254975	0.045454	0.0488581	0.00406711
ATTGTACAACTCGGCT-1	P1.4	0.0671302	-0.0267783	-0.0414785	0.065567
ATTGTCGCAATACCTT-1	P1.4	0.103679	0.0560128	0.0333837	0.0350362
ATTGTTCAACGATCCG-1	P1.4	0.0303478	0.00939533	0.0190876	0.0340562
ATTTAACTCGTATTAC-1	P1.4	0.0760186	0.0781327	0.0429015	0.0237981
ATTTACAGTTTACTGG-1	P1.4	0.00368436	0.0211233	0.0201163	-0.00220706
ATTTACTAAGTCCATT-1	P1.4	0.0683547	0.0321801	0.0712969	0.0683579
ATTTATACTGGTAAAG-1	P1.background	0.0553296	-0.0293844	0.0443165	0.18366
ATTTCATTATTTCGCG-1	P1.2	0.0712928	0.0430769	0.00900862	0.0520279
ATTTCCGGGTTCTGCG-1	P1.2	-0.0125722	-0.0133857	-0.0491683	-0.00954389
ATTTGCGCGAGTAGCT-1	P1.4	0.0387252	0.033393	0.0333315	0.012575
ATTTGTCTTGGGAGCT-1	P1.3	-0.0474533	-0.0758636	0.0258155	-0.0358506
ATTTGTTCCAGGGCTC-1	P1.4	0.247757	0.0286512	0.0251225	0.146875
CAAACCATAAGCGTAT-1	P1.4	-0.00688279	-0.0102634	-0.0215263	-0.0287395
CAAACCCTCCGGCGGG-1	P1.background	-0.000897457	-0.125984	-0.00757931	0.17457
CAAACGGTCGCACTTT-1	P1.4	0.0278093	-0.0148901	0.0130987	0.0239764
CAAACTACGATAGAGA-1	P1.4	0.0362299	0.0479396	0.0120849	0.0235548
CAAACTATTGAGCTTC-1	P1.2	0.101898	0.0851499	-0.00170674	0.0587901
CAAACTCGCGACGCCG-1	P1.4	0.0558262	0.00904232	-0.000717643	0.0752372
CAAATCTCTCACAAGG-1	P1.4	-0.0572426	-0.0327618	0.0275695	-0.0431374
CAAATGTCCTTCCGTG-1	P1.4	0.0571417	0.0261155	0.0338769	0.0517566
CAAATTGTCAGCAAGC-1	P1.2	0.164676	0.148357	-0.0143938	0.046202
CAACACATCTCCTGCC-1	P1.4	0.0466019	-0.00184312	-0.0385943	0.069774
CAACCTACCGAGCAGT-1	P1.4	-0.00476446	-0.00606844	0.0199027	0.0233831
CAACGACCCGTTTACA-1	P1.2	0.162607	0.10199	0.0576783	0.11406
CAACGGTTCTTGATAC-1	P1.2	0.172715	0.0275323	0.0473478	0.185074
CAACGTGGTGGAGTCT-1	P1.4	0.0245459	-0.031297	0.00161842	0.0764603
CAACTATATCGAATGC-1	P1.2	0.0663324	0.113547	0.0135284	0.0493145
CAACTCCTTGATCCCG-1	P1.4	0.196604	0.136708	0.00210179	0.100398
CAACTGCTCATCCGAT-1	P1.4	0.0564612	0.00105307	0.00901925	0.0786983
CAAGAGGGCGGAGTAC-1	P1.1	0.0176389	0.0175921	0.0358837	-0.0246976
CAAGATATTATAACGT-1	P1.1	0.0176366	0.00964258	0.0479558	0.00267265
CAAGCAACGTCGGAGT-1	P1.1	-0.00770765	0.0262851	0.0456663	-0.0218683
CAAGCACCAAATGCCT-1	P1.2	0.110058	0.0956169	-0.0076177	0.0502901
CAAGCGGCACATAATT-1	P1.4	0.0607386	0.00999061	0.0222544	0.052847
CAAGGATCGCATGTTC-1	P1.5	0.0539272	-0.0524616	0.0496449	0.103833
CAAGGCCAGTGGTGCA-1	P1.4	0.0197317	0.07288	0.0256493	0.0375125
CAAGGTCCTATAGGCT-1	P1.5	0.0261676	-0.0825732	-0.0101113	0.111595
CAAGTGAACTTTGGTT-1	P1.4	0.057588	0.0391082	0.0145248	0.043167
CAAGTGTGGTTGCAAA-1	P1.4	0.0365924	-0.00977899	0.0256327	0.0544921
CAATAAACCTTGGCCC-1	P1.2	0.0491405	0.0168908	0.0272291	0.0792557
CAATACGAGAGTCTGA-1	P1.4	0.0501608	0.0277974	0.0096341	0.0514213
CAATATTCTTGACCTA-1	P1.1	-0.0298471	-0.02533	0.0460601	-0.0561827
CAATCCTGCCGTGGAG-1	P1.4	0.0525531	0.0428842	0.0254223	0.0490322
CAATGAGGTTCGACTA-1	P1.4	0.0558785	-0.0183358	0.025602	0.0389031
CAATGCGAGAAGTATC-1	P1.5	0.069855	0.105074	0.0125897	0.0700056
CAATGGATCTCTACCA-1	P1.4	0.0734459	0.0243828	0.0307931	0.0474366
CAATGGTCGGCCTGGG-1	P1.4	0.0600307	0.0530956	0.064935	0.0311799
CAATGTGCCAACCCTT-1	P1.4	0.0352115	0.00309623	0.0404647	0.0651012
CAATTAAGGGTGATGA-1	P1.5	0.334295	-0.0482145	0.024954	0.252072
CAATTTCGTATAAGGG-1	P1.background	0.139886	-0.0232324	0.0405697	0.085518
CACACACGCTAACGAG-1	P1.4	0.00137413	0.00780348	0.0438277	0.00406844
CACACAGCTTGCGCTC-1	P1.4	0.0520498	0.0483697	0.039133	0.0374365
CACACGCGCTGTCTTA-1	P1.4	0.0476926	-0.0493352	0.0082783	0.0615089
CACAGCACCCACGGCA-1	P1.4	0.0228258	0.00851305	0.049242	-0.0281286
CACAGCTAGGGAGTGA-1	P1.2	0.0701674	0.100183	0.0153473	0.0401289
CACAGGGCCATATAGT-1	P1.4	-0.000256879	0.00427206	0.0660688	0.0130581
CACAGGGCCGTTGTCA-1	P1.4	0.083863	0.0716669	0.0379734	0.114039
CACAGTCCCGCTTCGC-1	P1.4	0.0364068	0.0237174	0.0061791	0.0579409
CACAGTTCGCTTCCCA-1	P1.4	0.035812	0.0183477	0.0628794	0.0557722
CACATATTAGCAGGAT-1	P1.1	0.0443974	0.0473719	0.0310665	0.0344932
CACATCTCACCGACGA-1	P1.1	-0.000415347	-0.0125552	0.0644803	-0.050119
CACATGATTCAGCAAC-1	P1.5	0.0883204	-0.0401661	0.0111271	0.0452625
CACATTCTTTCGATGG-1	P1.2	0.0552639	0.0716272	0.045556	0.0447535
CACATTTCTTGTCAGA-1	P1.4	0.04773	-0.0172897	-0.0118489	0.0601285
CACCATCGGAGGAGAC-1	P1.2	0.0772268	0.0917414	0.0106467	0.0327946
CACCCAAATCTTATGT-1	P1.1	0.059874	-0.0200512	0.0620125	0.0578564
CACCCACACGTCACCC-1	P1.2	0.047423	0.0605233	0.0174194	0.033333
CACCCACGAGGCAATT-1	P1.2	0.0927312	0.123896	0.0359395	0.0618432
CACCCGGTTTGTGACT-1	P1.4	-0.0158196	0.00465601	0.0369458	-0.0156933
CACCCTAACAAGATCT-1	P1.1	0.00287096	0.0406563	0.0421175	0.0089311
CACCGCCAGAAGGTTT-1	P1.4	0.11278	0.0466676	0.0292907	0.0356581
CACCGGGCATCACAAG-1	P1.4	0.0420433	0.0190691	0.0151562	0.0381707
CACCGTATCCCATCCG-1	P1.4	0.0327698	0.0085669	0.0324088	0.0357433
CACCGTTAGGGATCAC-1	P1.4	0.00698446	-0.0292395	0.0256806	0.00178768
CACCGTTGCGCGATAT-1	P1.1	-0.0113467	-0.0526495	-0.00794303	-0.0312055
CACCTAATAGAGTCGT-1	P1.4	0.0225884	0.0300235	-0.00300726	0.0135941
CACCTAATCAGTTTAC-1	P1.4	0.153827	0.100869	0.0261676	0.0619495
CACCTCGATGGTGGAC-1	P1.2	0.107554	0.124608	-0.0152162	0.0269728
CACCTTGCGAAACTCG-1	P1.1	0.0488951	0.0888937	0.0557874	0.0247267
CACCTTGGCGCCTTTG-1	P1.4	0.170842	-0.0354174	0.0383757	0.139991
CACGAAAGTTAGTCCC-1	P1.1	-0.0269072	0.0508978	0.0181946	-0.0803715
CACGCACAGCGCAGCT-1	P1.5	0.157921	0.049838	0.00491394	0.154249
CACGCAGCGAGGCTTT-1	P1.4	0.00947719	0.00547177	0.019788	-0.0253524
CACGCGGAACTGTTGC-1	P1.1	-0.0234849	0.0142592	0.0588939	-0.00553086
CACGGGATTGAGGGTT-1	P1.4	0.0211239	0.00707147	-0.0141706	0.0125214
CACGTCGGCAACCTCT-1	P1.4	0.0211097	-0.0393207	0.0580873	0.0135348
CACGTTCGTGCTCTAG-1	P1.3	-0.00939674	-0.0138253	0.0228727	-0.00695287
CACGTTTCGTACACAC-1	P1.4	0.014255	0.0340409	0.00567076	0.00468298
CACTAAAGTTGCCTAT-1	P1.4	-0.014055	-0.0168452	-0.0101176	0.000270572
CACTACGGGAGCTGCC-1	P1.4	0.0388437	-0.0293761	-0.0438514	0.0154137
CACTCAAGAGCTATGG-1	P1.4	0.00903703	-0.000204611	0.0553979	-0.0196955
CACTCAGCTCTTGAGG-1	P1.2	0.081594	0.0474564	0.0488221	0.0439971
CACTCCTATGTAAGAT-1	P1.4	0.0157185	-0.0248821	0.00724307	0.0300291
CACTCCTCTCGGTCGG-1	P1.4	0.05395	0.0336137	0.0582054	0.0505314
CACTCGAGCTGAACAA-1	P1.5	0.0383336	-0.0348254	0.0441	0.0986911
CACTCGGTTAGGAGGA-1	P1.background	0.118705	-0.0316676	-0.0504016	0.106152
CACTCTTCTGCTAGCC-1	P1.4	0.0122288	-0.0323087	0.100882	0.0399957
CACTGACGATTGTGGA-1	P1.4	0.0841378	-0.0163742	0.0343708	0.123069
CACTGTCCAAGTGAGA-1	P1.2	0.0271703	0.0643357	0.0644029	0.0404837
CACTTAATCAGACGGA-1	P1.4	0.046631	0.0140114	0.0577204	0.0481638
CACTTCGCCACAGGCT-1	P1.2	0.0450338	0.029957	-0.0100973	0.0145113
CAGAACTTAGCCCTCT-1	P1.background	0.0885222	-0.0634169	-0.005718	0.179309
CAGAATAACACACGGA-1	P1.4	0.0127129	-0.00685798	0.0168786	0.04859
CAGAATATTCGTTATC-1	P1.4	0.0346345	0.00183707	0.00620506	0.024566
CAGACACCGATCGCTG-1	P1.4	0.071149	0.00262133	0.0113779	0.0410404
CAGACCTGTAAGTGTT-1	P1.background	0.127118	-0.149348	-0.042557	0.17291
CAGACGAACCTGATAC-1	P1.4	-0.0105047	-0.0111604	0.0439722	-0.0284816
CAGAGACGGTCACCCA-1	P1.5	0.0436115	-0.0483748	0.00923434	0.0766081
CAGAGCATGAGCTTGC-1	P1.5	0.263625	-0.074167	0.0302661	0.377771
CAGAGGCGATGCATGA-1	P1.4	0.0346706	-0.00121037	-0.00255893	0.0209297
CAGATAATGGGCGGGT-1	P1.4	0.0724266	-0.000773033	0.0369698	0.043
CAGATACTAACATAGT-1	P1.4	0.0891894	-0.0468998	0.0468294	0.117769
CAGATCATTTAAAGTC-1	P1.1	0.0107416	0.0350295	0.0375501	-0.0172052
CAGCAGCCCGTTCCTT-1	P1.1	-0.00243561	-0.000911439	0.0286631	-0.0728699
CAGCAGTCCAGACTAT-1	P1.1	-0.0481173	0.0159623	0.0466811	-0.076078
CAGCAGTCTGTGCTGC-1	P1.background	0.073997	-0.0601155	0.00736304	0.205469
CAGCCTCCTGCAGAGG-1	P1.4	0.0616165	0.0389107	0.0631253	0.070226
CAGCCTCTCCTCAAGA-1	P1.2	0.0718095	0.080028	0.0649097	0.0706463
CAGCGATTCCCTTCAA-1	P1.4	-0.0489879	-0.0151508	0.0431711	-0.0492738
CAGCTCACTGAGACAT-1	P1.4	0.103433	0.0365238	0.0157376	0.00500106
CAGCTCGACAAGTTAA-1	P1.1	-0.029481	0.0129745	0.0544989	-0.0342991
CAGCTCGTGCTTGTGT-1	P1.4	0.0854478	0.0224647	-0.0223977	0.0251658
CAGCTGGCGTAACCGT-1	P1.4	-0.0251672	-0.0388008	0.0668091	-0.0122472
CAGCTTAGTAGGTAGC-1	P1.1	-0.0304868	0.00218685	0.00496052	-0.0127256
CAGGAAGACTTTATAT-1	P1.4	0.0580081	0.0890869	0.0633402	0.0562958
CAGGATATATCGTTGT-1	P1.4	-0.063932	-0.0365386	0.0514239	-0.0581415
CAGGCAGTCTTACCAG-1	P1.background	0.0525569	-0.0848566	-0.0178247	0.151614
CAGGCCGTTTGGGTGT-1	P1.4	-0.024495	-0.0166284	0.0450021	-0.0384066
CAGGCGCCATGCTAGG-1	P1.background	0.186454	-0.0948529	-0.0443564	0.161832
CAGTAACTATTTATTG-1	P1.1	0.0373416	0.0797173	0.0797726	0.0161718
CAGTAATCCCTCCCAG-1	P1.4	0.138305	-0.0142499	0.0336491	0.104725
CAGTACATTCTCTAAA-1	P1.1	0.00859216	0.0173812	0.0369219	-0.0117296
CAGTACCAGTTTACGT-1	P1.4	0.0490375	0.00308979	0.0515168	0.0184769
CAGTAGCCCACGCGGT-1	P1.1	-0.0225373	0.0909382	0.021923	-0.042747
CAGTCGAGGATGCAAT-1	P1.1	-0.0300917	-0.00544713	0.00544123	-0.0703987
CAGTCTGTATACTGGG-1	P1.5	0.114439	-0.0368174	0.0314084	0.0849812
CAGTGAATAAATGACT-1	P1.2	0.0484781	0.061914	0.0233331	0.0205078
CAGTGTCCGCAGAATG-1	P1.4	0.0603194	0.0241064	0.0265216	0.0492923
CAGTGTCGGCTGGCCC-1	P1.4	0.0200399	0.0015656	0.0120999	0.0227788
CAGTTCAAATTGACAC-1	P1.5	0.0871806	-0.0302644	0.0134936	0.0842129
CATAACGGACAGTCGT-1	P1.background	0.121749	-0.0721947	0.0416057	0.184944
CATAAGAAGCTTGGCT-1	P1.1	-0.00406543	-0.045322	0.0664522	-0.00785075
CATAATGAGCGGGCGA-1	P1.4	0.171065	-0.0140862	-0.0449121	0.0985826
CATACAAAGCCGAACC-1	P1.1	0.0598965	0.0142588	0.0837422	0.0394699
CATACACGGTTCCCAC-1	P1.1	-0.0528029	-0.00140258	0.0261142	-0.061449
CATACCCGTACCCAGT-1	P1.4	0.017026	-0.0109997	0.0293758	0.0115482
CATACGGCGTCTGGGC-1	P1.4	-0.0158567	0.00660507	0.00672614	-0.0113435
CATACTATGTAATTGT-1	P1.4	0.0506662	0.00217852	0.0124962	0.0418184
CATACTTAGGCAATAC-1	P1.4	0.122142	0.0191259	0.0072143	0.0800729
CATAGAGGAGATACTA-1	P1.background	0.0765862	0.0208247	0.0512906	0.151576
CATAGCCGCCCGGGAT-1	P1.4	0.00794968	-0.0275971	-0.0195889	0.0101467
CATAGCGTTGCCCACC-1	P1.4	-0.017285	-0.0198517	0.0278283	-0.0111088
CATAGTACATTGAGAG-1	P1.1	0.0661299	0.103551	-0.0204137	0.0391159
CATAGTAGCATAGTAG-1	P1.2	0.0363943	0.0656391	0.059767	0.0208676
CATAGTCAAATACATA-1	P1.4	0.0562037	0.0259707	0.0647815	0.06504
CATAGTCCACAAGAAC-1	P1.4	0.054583	0.00397934	0.0230784	0.0448906
CATATACTACTGATAA-1	P1.1	0.0302359	0.0318764	0.0242748	0.00931869
CATATAGGTACAGTCA-1	P1.1	0.0551577	0.0639163	0.0262766	0.0362116
CATATGTCAGGCTACG-1	P1.4	-0.00572511	-0.025164	0.0274932	-0.0414006
CATCATCTACCCGGAC-1	P1.4	0.0421602	0.0289033	0.0622069	0.0543415
CATCATTACCCTGAGG-1	P1.4	0.0391896	0.0255842	0.0297833	0.0556749
CATCCTCTCAAAGATC-1	P1.4	0.0143215	-0.0105287	0.0423024	0.0442582
CATCGCCCGCGGCCAA-1	P1.4	0.0647886	0.0336374	0.0147851	0.0468424
CATCGGACGGGTTAAT-1	P1.background	0.194406	-0.0871362	-0.0740769	0.120938
CATCTAGTGAAGGGAA-1	P1.4	0.0340025	-0.0268217	0.0425326	0.0257482
CATCTATCCCGTGTCT-1	P1.2	0.0403803	0.110246	-0.0178644	-0.0150865
CATCTGCAGGATCATT-1	P1.4	0.0309839	-0.0330872	-0.00793244	0.00284097
CATCTTACACCACCTC-1	P1.5	0.0639354	-0.0530181	0.0299395	0.0987769
CATGACTTCGCTGAAT-1	P1.background	0.030033	-0.074077	0.00744619	0.106531
CATGAGATGCACTCTC-1	P1.1	0.00756284	0.0540021	0.00285503	-0.0272128
CATGATACGGTGAAAC-1	P1.background	0.0877861	-0.0240606	-0.00662687	0.164533
CATGATCGCTTTGAGA-1	P1.4	0.0442338	-0.0288477	0.0173118	0.0246253
CATGATGCACAATTCT-1	P1.2	0.0767838	0.0737547	0.0775294	0.0521094
CATGATGGAAGTTAGC-1	P1.4	0.0943107	-0.00914877	-0.0239338	0.0860136
CATGCCAACTCGCAAA-1	P1.4	-0.0191148	-0.0281229	0.0200719	-0.00820627
CATGCGACCAGTTTAA-1	P1.1	0.0299892	0.0634936	0.00349118	-0.00356228
CATGCGTTAGACAGAA-1	P1.1	0.117601	0.110005	0.0562741	0.0477392
CATGCTGGCTCCAATT-1	P1.2	0.125032	0.0882503	0.0184784	0.0610911
CATGGATTGTCTTCCG-1	P1.4	0.0357776	0.0152472	0.0051884	0.0487269
CATGGCAGGAAGATCG-1	P1.2	0.107	0.141654	0.0128356	0.0742582
CATGGGTATGCCTTAT-1	P1.4	0.0567467	0.0529578	0.0185984	0.0182566
CATGGGTCGGGTGTGG-1	P1.4	0.160114	0.0954013	-0.00730367	0.107384
CATGGTAAGTAGCGTT-1	P1.4	0.0302731	0.00562023	0.0247627	0.0189776
CATGGTCTAGATACCG-1	P1.5	0.219773	-0.0009249	0.0128286	0.230671
CATGGTTTATTAATCA-1	P1.4	0.0526114	0.0615704	-0.0123621	0.0221903
CATGTAAGAGACATTT-1	P1.4	0.036736	0.0342939	0.00434824	0.0430089
CATGTCTCATTTATGG-1	P1.4	0.0365	0.0352763	0.0881194	0.040797
CATTACATAGATTGTG-1	P1.4	-0.0137002	-0.049087	0.0201707	-0.0260469
CATTACGCAGGAAGGG-1	P1.4	0.00828086	0.0423985	0.0100444	0.0256824
CATTACGTCGGCCCGT-1	P1.2	0.124714	0.152823	-0.0233801	0.0646594
CATTATGCTTGTTGTG-1	P1.1	-0.0381843	-0.0177854	0.0242128	-0.0502044
CATTCCCATTCCGTCG-1	P1.4	0.0868199	-0.0664053	-0.0410774	0.0932415
CATTGCGAAATGGGCG-1	P1.4	0.0695005	0.0726501	0.00355124	0.0420159
CATTGCGGGTCAATTC-1	P1.1	-0.0270028	-0.0246591	0.0846434	-0.0181846
CATTTAGCGGACCATG-1	P1.1	0.00250298	0.036482	0.0327703	-0.0367774
CATTTCTAGCAGACTA-1	P1.4	0.00225926	-0.0314958	0.0374073	0.0409925
CATTTGAGTGGTACGT-1	P1.4	-0.0386882	0.00887525	0.0109113	-0.0505792
CCAAACAGAACCCTCG-1	P1.2	0.0957262	0.071682	0.0536848	0.0709969
CCAAATAACAAGATTC-1	P1.1	-0.0651573	-0.0600014	0.0391638	-0.0803485
CCAACGATGCACTGAT-1	P1.1	-0.054754	0.0270585	0.0250528	-0.0713851
CCAAGAAAGTGGGCGA-1	P1.4	0.0338344	-0.00154821	0.0631172	0.0342166
CCAAGACTTCTGCGAA-1	P1.2	0.0950813	0.157894	0.00297808	0.0397362
CCAAGCGTAACTCGTA-1	P1.1	0.0186117	-0.0209846	0.0230786	0.0130289
CCAAGGAACAGAGAGG-1	P1.4	0.0978432	0.0644527	-0.0405012	0.0409526
CCAAGGTTGCCCTTTC-1	P1.4	-0.000341257	-0.0165226	0.0129519	0.00955686
CCAATAGATTTCATCT-1	P1.4	0.0298975	-0.0177568	-0.0196692	0.0386777
CCAATAGTGCCGTCGA-1	P1.4	0.0573901	0.00334393	0.0326979	0.0218592
CCAATCGGTAGATCGA-1	P1.2	0.0571958	0.0674282	0.0946638	0.0689832
CCAATGTCACAGCAAG-1	P1.4	0.0308662	-0.00667644	0.00580554	0.0222923
CCAATTACGGGTCGAG-1	P1.2	0.0259542	0.0945486	0.0474501	0.0294281
CCAATTGAATGTTAAT-1	P1.2	0.103958	0.0154677	0.0364649	0.0812068
CCACAATGTACGTCTT-1	P1.1	-0.0248558	0.00936403	0.0432371	-0.0443686
CCACACTGAGATATTA-1	P1.1	0.0521789	0.0263193	0.0517849	0.0519394
CCACAGTACCCATCCT-1	P1.4	0.000622122	-0.0496643	0.0383465	0.00454711
CCACATACTGCACCCA-1	P1.4	-0.00530104	-0.0449926	0.0122037	0.026743
CCACCAACTTTACTGT-1	P1.1	-0.0597761	-0.0429016	0.0467308	-0.0588628
CCACCCAAGGAAAGTG-1	P1.3	0.00449758	-0.0209322	0.0872016	0.00319874
CCACGAATTTAACCTC-1	P1.4	0.03194	0.00485907	0.0135193	0.00105968
CCACGAGAAGAGAATC-1	P1.4	0.0774007	0.0928285	0.00297303	0.0487316
CCACGGAGCCATAAGA-1	P1.1	-0.0125743	-0.0502734	0.0205565	-0.0261125
CCACGGTGCCCGGTAG-1	P1.2	0.0456793	0.10319	0.0544017	0.0172197
CCACTATCCGGGTCAC-1	P1.4	0.0484036	0.0736063	0.0208156	0.045456
CCACTCAGATCCGCAA-1	P1.background	0.0046394	-0.0878938	-0.0185669	0.14742
CCACTGGTGGCTGGTT-1	P1.1	0.0319526	0.056276	0.0384851	0.0238585
CCACTGTTTGGATTAA-1	P1.4	0.016877	0.0370038	0.0235792	0.00846442
CCAGAAAGCAACTCAT-1	P1.1	-0.0438444	-0.0436942	0.0343269	-0.0412991
CCAGAGACAAAGCCGG-1	P1.4	0.0274562	-0.00580613	0.0231694	0.0217736
CCAGATAGTTGAGTGA-1	P1.4	0.0265062	-0.0506611	0.00193575	0.0231325
CCAGCCTGGACCAATA-1	P1.background	0.0823494	-0.134729	0.00183971	0.111419
CCAGCTCGAACGCATT-1	P1.background	0.0962832	-0.0887777	-0.0301183	0.189818
CCAGCTGATGGTACTT-1	P1.4	0.0261011	-0.00953133	0.0563712	0.0200325
CCAGCTTCCGCCCGCA-1	P1.4	0.024624	-0.0116259	0.0449468	-0.0115155
CCAGGCTGGCGTCTGA-1	P1.4	0.0475396	-0.00323389	0.0188395	0.0325075
CCAGGGACGTGGCCTC-1	P1.4	0.00289557	0.00945927	0.0217232	-0.0230026
CCAGTAGTCTGATCCA-1	P1.1	-0.041153	0.0328384	0.00961938	-0.0637893
CCAGTCTAGACGGCGC-1	P1.2	0.0163179	0.00844877	0.0816662	-0.0128525
CCAGTCTTGTCATAGA-1	P1.1	0.0499138	-0.00629855	0.0310117	-0.0054854
CCAGTTCGGTAACTCA-1	P1.4	0.0486764	0.00531868	-0.0202739	0.0932988
CCATAAACAACCCGAC-1	P1.2	0.0614941	0.103867	0.0405016	0.0555793
CCATACCTTTACTTGT-1	P1.background	0.171137	-0.0968328	-0.0648845	0.194442
CCATACTCGCCTCTCC-1	P1.4	0.0640822	0.0288303	0.0270017	0.0657937
CCATAGGTTGGCGTGG-1	P1.2	0.0570313	0.0577822	0.0533032	0.0498945
CCATAGTCAGTAACCC-1	P1.4	0.0443771	0.0065178	0.00490827	0.0356843
CCATATGGAAACTATA-1	P1.4	0.0410919	0.0610592	0.0539571	0.0382046
CCATCCATACCAAGTC-1	P1.4	0.0369164	-0.00107874	0.0272664	0.0173623
CCATCGCAGTTAAACT-1	P1.4	0.0102419	-0.00567456	0.0525177	0.0130824
CCATCTCACCAGTGAA-1	P1.5	0.0709574	-0.0736123	-0.0115945	0.0883379
CCATGCCCTAGATTTC-1	P1.4	0.029777	-0.00282339	0.0199272	0.0481908
CCATGCCTGTTTAGTA-1	P1.1	0.0165812	0.0695211	0.0516812	-0.00158141
CCATGCTCTGCAGGAA-1	P1.2	0.00266184	-0.000869739	0.0266208	0.000759071
CCATGGCCCTTGTACC-1	P1.1	-0.053766	-0.00546297	0.0404333	-0.0478905
CCATTAGCGATAATCC-1	P1.4	-0.0277622	-0.0593877	0.0305539	-0.0399409
CCATTCCCTGCCCACA-1	P1.4	0.0148662	0.00549391	0.0444738	0.0135612
CCATTTCTACCTATTA-1	P1.4	0.0358947	-0.00871307	0.0235619	0.0038069
CCCAAACATGCTGCTC-1	P1.4	0.0123476	-0.00997533	0.0141551	0.0655684
CCCAACATACGTCGCG-1	P1.1	-0.0116969	-0.0436087	0.0357158	-0.0205247
CCCAAGTCATTACACT-1	P1.4	0.067326	0.0253389	-0.0517215	0.0434907
CCCAATGAGATTTGCA-1	P1.4	0.00644363	-0.00122118	-0.0145027	-0.0017047
CCCAATTTCACAACTT-1	P1.2	0.0140911	0.0373903	0.0580426	0.0194294
CCCAGAGGAGGGCGTA-1	P1.1	-0.0171989	0.0109352	0.0531197	-0.0526094
CCCAGGAAGAATTCGA-1	P1.background	0.0529911	-0.0506356	0.0409198	0.123936
CCCAGGTCTGAAGGCT-1	P1.4	0.0319999	0.0371217	0.0811448	0.0308445
CCCAGTTAAGGCGCCG-1	P1.4	0.00637864	0.00622595	0.0506351	0.0101603
CCCATATAGGTCGATT-1	P1.4	0.0446068	0.0179361	0.0415028	0.0303573
CCCGACCATAGTCCGC-1	P1.2	0.0870444	0.0716729	0.0424236	0.0657269
CCCGAGTTTCTCCGTA-1	P1.4	0.0383456	-0.00586227	0.0271997	0.0610064
CCCGCAGCGCGAACTA-1	P1.4	0.0231842	0.0171889	0.0236124	-0.00228528
CCCGCAGGGCCCAAAG-1	P1.2	0.0606269	0.0884094	0.0563119	0.0549721
CCCGCCATGCTCCCGT-1	P1.4	0.0842556	0.0126179	-0.00832509	0.0983916
CCCGCGCAATGCACCC-1	P1.4	0.0494769	0.0798003	0.00819365	0.0287666
CCCGGCACGTGTCAGG-1	P1.4	0.0289006	0.0327819	-0.0283544	0.00464394
CCCGGCTAGGTGAGAA-1	P1.4	0.0441125	0.0676041	0.0483684	0.050345
CCCGGGTCGTTCAGGG-1	P1.background	0.096152	-0.0374014	0.0114932	0.192148
CCCGTAAGTCTAGGCC-1	P1.4	0.0231483	0.0197056	0.00862288	0.0228926
CCCGTAGCTGGGAAGA-1	P1.4	0.0124976	0.00529671	-0.00182215	0.0173785
CCCGTCAGCGTCTGAC-1	P1.2	0.0677841	0.0799625	0.0307715	0.0335237
CCCGTGACAGTGCCTT-1	P1.1	-0.0281129	0.0272848	0.0360002	-0.0488245
CCCGTTTCGCAGATGT-1	P1.4	0.0295894	-0.0023439	-0.0268391	0.0168172
CCCTACCCACACCCAG-1	P1.4	0.0698555	-0.0156814	0.00296605	0.0774207
CCCTACTTGAACAATG-1	P1.background	0.0496262	-0.054802	-0.029932	0.144286
CCCTCATTCTGGAATT-1	P1.2	0.0884312	0.0516828	0.0636139	0.0642745
CCCTCCTCGCTCGTAT-1	P1.4	0.123447	0.015658	0.00248099	0.109107
CCCTGAAATGAGTTGA-1	P1.4	-0.0351389	-0.012524	0.0578367	-0.0579225
CCCTGCCCAATCCGCT-1	P1.4	-0.00786477	0.00632584	0.0773398	0.00145028
CCCTGCGCTACGCATA-1	P1.1	-0.0570809	0.000181968	0.0653827	-0.0543369
CCCTGGGAGGGATCCT-1	P1.background	0.0835093	-0.0557824	0.0138689	0.194109
CCCTTTAATGGAGTTC-1	P1.4	-0.000421183	-0.0213079	-0.0041173	0.0238566
CCCTTTGACAGGTCTT-1	P1.4	0.0555695	0.0128616	0.00339586	0.0333488
CCGAAAGTGGTGAGCA-1	P1.4	0.044888	0.0186809	0.0528451	0.0247585
CCGAACCTTCCCGGCC-1	P1.1	0.0574296	0.029076	0.0343409	0.024775
CCGACAAAGGGAGTGC-1	P1.1	-0.0431806	-0.0133497	0.0220057	-0.041429
CCGACAATAGGCCGCC-1	P1.4	0.0248603	0.00680208	0.0445779	0.0278633
CCGACGGGCATGAGGT-1	P1.4	0.0213116	-0.0395313	0.035373	0.0437744
CCGAGAAGTCGCATAA-1	P1.4	0.0433396	-0.0614697	-0.0383582	0.0699551
CCGATCTCAACCTTAT-1	P1.5	0.0446544	0.0195327	0.0190402	0.0632751
CCGATTCGAGGGACCC-1	P1.4	0.0200719	-0.00351282	0.0125208	0.0131866
CCGCACAAAGACCAAC-1	P1.3	-0.0168455	-0.0695565	0.0772282	-0.0274051
CCGCACGTGACCTCGG-1	P1.1	-0.0396761	-0.00958701	0.0147981	-0.0704187
CCGCACTTGCAATGAC-1	P1.4	0.0364324	0.0453862	-0.0338207	0.00155471
CCGCATGTGGTACGAT-1	P1.1	0.0317496	-0.0569709	0.0489643	0.0286009
CCGCCGGTCAACACAC-1	P1.2	0.0746587	0.0856421	0.02041	0.0443744
CCGCCGTTGAGGATAA-1	P1.4	0.0455491	0.0370414	0.0329086	0.0566907
CCGCGGAATGCGTCAC-1	P1.4	0.0484928	-0.0329645	-0.0122734	0.01349
CCGCGGGTACGAAGAA-1	P1.4	-0.0344704	0.000222315	0.0303703	-0.0432569
CCGCGTAGGTAAGGGC-1	P1.1	-0.0312398	0.0304828	-0.00591195	-0.0727565
CCGCTATCAGCACCAG-1	P1.1	-0.0397906	0.0240687	0.0494948	-0.0668058
CCGCTCCAGGGCGATC-1	P1.background	0.0556801	-0.0889168	0.00336845	0.172452
CCGCTCTTCCGAACTA-1	P1.1	0.0683549	0.0311277	0.072956	0.0292507
CCGCTTACCTCACTCT-1	P1.2	0.0558347	0.0480236	-0.00468264	0.0138628
CCGCTTGCTGACATGG-1	P1.1	-0.00948713	0.00436243	0.014199	-0.0454232
CCGGAAGTGCAATATG-1	P1.4	0.0421846	0.000892779	0.0135564	0.0649453
CCGGAATGGTTTCAGT-1	P1.4	0.0769696	0.0391339	0.00819959	0.0612034
CCGGAGCGTACTTTCT-1	P1.5	0.0515843	-0.083329	0.0871802	0.118382
CCGGCACGACCGTTTC-1	P1.background	0.0678753	-0.0241802	-0.0214391	0.179924
CCGGCGCATATTGGAT-1	P1.2	0.0822724	0.0749035	0.0159024	0.0542135
CCGGGACCCGCAGAGA-1	P1.2	0.120014	0.167547	-0.016983	0.0681328
CCGGGCGGTCTCGTCA-1	P1.1	0.0248722	0.0209652	0.054503	0.021797
CCGGGCTGCTCCATAC-1	P1.3	0.0566413	-0.118248	0.0614448	0.0990494
CCGGGTTCGAGGTTAC-1	P1.4	0.0446154	0.0341055	0.0485083	0.0304447
CCGGTAATGGCTAGTC-1	P1.4	0.0391518	-0.0138658	0.0705227	0.0158319
CCGGTGCGAGTGATAG-1	P1.4	0.0327769	0.00566231	-0.0061896	0.0345171
CCGGTTTGTAATTGTG-1	P1.4	0.0569211	-0.00917599	0.0462519	0.0581758
CCGTAAGTTGGTCCCA-1	P1.background	0.147026	-0.0708006	-0.00523369	0.186854
CCGTACCCAAGCGCCA-1	P1.4	0.0872037	0.021449	0.0390701	0.0537316
CCGTAGGAAATCCCTG-1	P1.4	0.0811569	-0.0126276	0.0294768	0.0773573
CCGTAGGGTTGTTTAC-1	P1.4	0.0158085	0.00385799	0.0195139	0.0243192
CCGTATCTCGTCGTAG-1	P1.4	0.0248952	0.0165932	0.0441416	0.0123959
CCGTGAGGCATTCATG-1	P1.4	0.0245061	0.0288177	0.00805251	0.0176608
CCGTGCCCATGACGGC-1	P1.2	0.0772542	0.0874671	-0.00278744	0.0397609
CCGTGGAACGATCCAA-1	P1.1	-0.0414525	0.000852137	0.0924976	-0.0231482
CCGTGTTAAATTCCAT-1	P1.4	-0.0370711	-0.0402329	0.0749929	-0.0139189
CCGTTACGTTAGAACA-1	P1.2	0.0731473	0.0359468	0.0660143	0.0567469
CCGTTCCGAATCTCGG-1	P1.2	0.00698373	0.0496694	0.0503069	-0.00814852
CCTAAAGGCTGACGCT-1	P1.1	0.068857	0.131085	-0.0198643	0.0275419
CCTAAATTAACGGTTC-1	P1.4	0.0388528	-0.0179515	0.01677	0.0189505
CCTAAATTGTATCCTA-1	P1.background	0.0618682	-0.0721173	0.000404901	0.124979
CCTAACCCAAACAAGT-1	P1.1	0.0283831	0.0346753	0.000131419	0.00973801
CCTAACTAAGGCTCTA-1	P1.2	0.036262	0.113522	0.0109766	0.0136105
CCTACAGTTGAGGGAG-1	P1.4	0.0141492	0.00241092	0.0142471	0.0312474
CCTACATTCACAGACG-1	P1.4	0.0301966	-0.00563506	0.0270906	-0.0105306
CCTACGGCTCAGTCGA-1	P1.4	0.0735502	0.0468746	0.0648548	0.051115
CCTACTGCTTACACTT-1	P1.4	0.00928771	-0.0588252	0.00441801	0.00618188
CCTAGGCGTAGCGATC-1	P1.background	0.087936	-0.0627356	-0.00366084	0.179366
CCTAGTTAGTCGCATG-1	P1.2	0.135658	0.0155056	0.008198	0.0871719
CCTATAATGAGTGCCC-1	P1.2	0.0181386	0.0768969	0.0428496	0.0293221
CCTATACCGTCCTGTC-1	P1.1	-0.0103152	-0.00344024	0.0440746	-0.0395317
CCTATATTTGTCCTGG-1	P1.4	-0.020702	0.0352505	0.049682	-0.00189876
CCTATCTATATCGGAA-1	P1.2	0.159054	0.123739	-0.006974	0.0767251
CCTATGAAGTGGTGCC-1	P1.4	0.0525816	0.0205752	0.0214635	0.0550292
CCTATGGGTTACCGTC-1	P1.2	0.149746	0.0612291	0.0412942	0.0854753
CCTATGGTCAAAGCTG-1	P1.background	0.0601085	-0.0275304	0.0249439	0.159854
CCTATGTCCACTCCAC-1	P1.4	0.037319	-0.00581402	0.0313414	0.0821566
CCTCACCAATCTTGAC-1	P1.4	0.0955114	0.00974914	0.028563	0.0519691
CCTCACCTGAGGGAGC-1	P1.4	0.0537994	0.00859322	-0.0181496	0.0726749
CCTCACCTTAGCATCG-1	P1.1	-0.0172494	0.0510882	0.034774	-0.0362176
CCTCCGACAATTCAAG-1	P1.4	-0.0211615	0.0634541	0.011954	-0.0221305
CCTCCTGTTGTGTCGT-1	P1.2	0.0343111	0.0324109	0.00667875	0.0389607
CCTCGAAGTGGACGGG-1	P1.4	0.101393	0.0659664	0.0304263	0.0776324
CCTCGCCAGCAAATTA-1	P1.4	0.0873201	0.0446751	0.00630824	0.0507106
CCTCGCGCGATATAGG-1	P1.2	0.015998	0.0635811	0.0523041	0.00990536
CCTCGCGCTGTGCGAT-1	P1.1	0.0681334	0.0541292	0.0236976	-0.0343174
CCTCGGACCGGGATAG-1	P1.3	0.0478936	-0.0275811	0.100081	0.0314861
CCTCGGATGCTACCTG-1	P1.4	0.056951	0.035554	0.03631	0.0243327
CCTCTAATCTGCCAAG-1	P1.4	0.106299	0.0765359	0.0735166	0.0732471
CCTCTATCGATTAGCA-1	P1.4	-0.00408758	-0.0298896	0.0366377	-0.0317738
CCTCTCTCCCATCTAG-1	P1.4	0.0274767	0.058758	0.0389709	0.00909399
CCTCTGGCCTAGACGG-1	P1.2	0.0995932	0.0735716	-0.0147978	0.0635835
CCTCTGTACTATTCTA-1	P1.4	0.0110495	0.0146305	0.055852	0.0233665
CCTGAACGATATATTC-1	P1.3	0.00195303	-0.0924595	0.0575544	0.012935
CCTGAATATTTACATA-1	P1.2	0.150031	0.0923441	0.0413166	0.091116
CCTGACCACCGATGGT-1	P1.4	-0.0331884	-0.0162312	0.10055	-0.0474036
CCTGCCCGTTGTCTAG-1	P1.4	0.168174	-0.0241173	-0.00411763	0.122037
CCTGCGTTCTACGCTT-1	P1.4	0.078032	-0.078353	0.033388	0.108989
CCTGCTATTTGAGAAG-1	P1.5	0.0600504	-0.0614794	-0.00722564	0.0765787
CCTGGAAACGTTCTGC-1	P1.4	0.0577415	0.0076125	0.0694537	0.0662207
CCTGGCTAGACCCGCC-1	P1.4	0.0279842	0.0224771	0.0511536	0.0337684
CCTGGTCGAATGTGGG-1	P1.background	0.130317	-0.0927354	-0.0645553	0.176358
CCTGTAAGACATGATA-1	P1.1	0.0041647	-0.0151799	0.0629403	-0.00330836
CCTGTACTCACGCCCA-1	P1.1	0.0288876	0.0543231	0.0606102	-0.0129735
CCTGTCACCCGGGCTC-1	P1.4	0.144719	0.0542024	0.0314423	0.103151
CCTGTCCCTCACGTTA-1	P1.4	0.100799	-0.0230437	-0.0168717	0.123168
CCTGTCGCCCGTAAAT-1	P1.1	-0.00681418	-0.0212079	-0.0120109	0.0047953
CCTGTGAAACCGTAAC-1	P1.4	0.0316653	-0.00801242	0.0481189	0.034787
CCTGTGCATAGGAGAC-1	P1.4	0.0686509	-0.00145734	0.0243256	0.0669809
CCTGTTTGAAGACACG-1	P1.4	0.06776	0.0566515	0.0777446	0.0341399
CCTTCAGTTAAAGTGA-1	P1.1	-0.00131002	0.0204936	0.0605102	-0.0287754
CCTTCGTATAGAATCC-1	P1.background	0.0642765	-0.0301824	-0.0235133	0.16676
CCTTCTTGATCCAGTG-1	P1.4	0.13022	0.0472589	-0.0245063	0.0788747
CCTTGACCACTTTATT-1	P1.4	0.000259067	0.0440157	0.0140955	-0.00819033
CCTTTAAGGGAGCACT-1	P1.4	0.0174842	0.0188664	0.0250467	-0.0294774
CCTTTCAATGAAGAAA-1	P1.1	-0.0344054	0.0418625	0.0264348	-0.0531265
CGAAACATAGATGGCA-1	P1.2	0.0426548	0.0822013	0.00140312	0.026981
CGAAACGCAATTCATG-1	P1.4	0.0302872	0.0163419	0.0549555	0.00881837
CGAACAGTATGGGCGT-1	P1.4	0.0398898	0.0579719	0.0313451	0.0328189
CGAACCCGCATGCGTC-1	P1.1	0.0380967	0.039358	0.0309122	0.00475288
CGAACGCCCAGTGCCG-1	P1.2	0.0998038	0.145387	0.0509737	0.0473976
CGAAGACGGTGAGTGC-1	P1.4	0.0317999	-0.0243642	0.0537455	0.0538457
CGAAGATCAGTTTCAT-1	P1.background	0.0612819	-0.0535266	0.023319	0.158451
CGAAGTTGCTCTGTGT-1	P1.1	0.0410718	0.0886701	0.0234397	0.0223501
CGAATGACGCATAATG-1	P1.5	0.0680559	0.0214784	-0.00764212	0.135962
CGACAATTTGATCTAA-1	P1.1	-0.0312733	0.0465635	0.0321874	-0.0136282
CGACACGCTCCGACAG-1	P1.4	0.0213615	-0.0479662	0.00240706	0.0189097
CGACAGTTCGCGTTAT-1	P1.4	0.0244428	0.0394067	0.0383923	0.0391137
CGACTCAGGATGTTAT-1	P1.4	0.134825	0.100254	0.00140537	0.0563464
CGACTTTGTATAGCCT-1	P1.background	0.0676404	-0.00522697	0.0302043	0.0827437
CGAGACCCTAGAGTGT-1	P1.4	-0.0776988	-0.0172701	0.0553693	-0.082963
CGAGACTACTGCTGCT-1	P1.2	0.0442003	0.00337292	0.00685703	0.0136842
CGAGAGATGTGAACCT-1	P1.2	0.0633545	0.0714069	-0.00889187	0.00045371
CGAGAGCTTTCACTAC-1	P1.background	0.0514912	-0.02622	-0.00228989	0.174564
CGAGAGGGTAGCCGCG-1	P1.4	-0.0220256	-0.00407283	0.0445073	-0.00736075
CGAGATTTCGCTCGGG-1	P1.4	0.016117	-0.0591732	-0.0108319	0.0261078
CGAGCACTTCAAGTTT-1	P1.4	0.0627424	0.0602432	-0.00284421	0.0411046
CGAGCGTTGATCAGCC-1	P1.4	0.0827866	0.0279315	-0.0086392	0.0650131
CGAGCTGGGCTTTAGG-1	P1.4	0.194858	0.111726	0.0719287	0.0786624
CGAGGATCGGGAACGA-1	P1.4	0.0210383	0.024798	0.00583588	0.0157218
CGAGGCCAGGCATTGG-1	P1.4	0.0573861	0.0251568	0.00277237	0.0472223
CGAGGCTAAATATGGC-1	P1.4	0.116083	0.00438618	0.0638198	0.100003
CGAGGGACTGCGGTCG-1	P1.3	-0.0224213	-0.0594846	0.0785935	-0.0629579
CGAGGGTATCCAGGTG-1	P1.background	0.0807384	-0.0997151	-0.034031	0.208864
CGAGTACTAAAGAGGA-1	P1.4	0.0387018	-0.00408171	0.0180921	0.02255
CGAGTGAAGGTACCAG-1	P1.4	0.00909213	-0.00937739	0.0571011	-0.0255463
CGAGTTCTGTCCCACC-1	P1.4	0.0178205	0.0421618	-0.0162772	0.019696
CGAGTTTATCGGACTG-1	P1.background	0.0983408	-0.0384937	0.0162721	0.117845
CGATAATACTCAGGTT-1	P1.4	0.0443391	0.00542096	0.0219964	0.0390013
CGATACCTCGCGGACA-1	P1.4	0.0639821	0.0154522	0.00857175	0.0400831
CGATAGTCGTACTGCA-1	P1.5	0.0727443	0.0358731	-0.0244284	0.0791801
CGATCCGACCCAGTGC-1	P1.4	0.0264792	-0.024835	0.0437401	-0.0150751
CGATCTGTTGGAGGAC-1	P1.4	-0.0324745	-0.0407298	0.00411441	-0.0401031
CGATGGACCCTACGCC-1	P1.1	-0.0310821	0.0655039	0.0455148	-0.037023
CGATTAAATATCTCCT-1	P1.1	-0.0064772	-0.0231549	0.059744	-0.00639091
CGATTCGCCTGGCTGC-1	P1.1	-0.0513243	-0.0341377	0.0666533	-0.0690428
CGCAAACACGAGTTAC-1	P1.4	-0.0176049	0.0307144	0.0253516	0.00977499
CGCAATTACTTTCGGT-1	P1.2	0.050659	0.0352886	0.0303793	0.0425748
CGCAATTAGGGTAATA-1	P1.1	-0.0317473	0.0194482	-0.0295512	-0.0235415
CGCAATTCTACAATAA-1	P1.1	0.0242411	0.0799531	0.0186592	0.0433695
CGCACATGTCCACTAC-1	P1.5	0.0950162	-0.09314	0.00184192	0.113683
CGCACGTGCGCTATCA-1	P1.4	0.0652288	0.00500031	0.0399966	0.0725512
CGCAGATCTTCACCCG-1	P1.4	0.00650686	0.00451431	0.0397156	-0.0230068
CGCAGGCGATCCAAAC-1	P1.4	0.0216534	0.0526988	0.0212434	0.0170609
CGCATCCATCAGCCAG-1	P1.4	0.0337663	-0.0236912	0.0375335	0.0112909
CGCATGCCGAATGCGT-1	P1.5	0.0577808	0.00857904	-0.0188317	0.11698
CGCATGGTGCGATGCT-1	P1.4	0.0370592	0.00908815	0.040063	0.023909
CGCATTAGCTAATAGG-1	P1.4	0.0480454	-0.0240188	0.0503446	0.0719631
CGCCAAGAAGCCGAGT-1	P1.4	0.0127516	-0.0110724	0.0179627	0.0112258
CGCCATCCGATTATGA-1	P1.2	0.0584624	0.0347875	0.0883398	0.0534082
CGCCCAGCACGCCTAG-1	P1.4	0.0276687	-0.0193469	0.0371423	0.0192149
CGCCCAGCGTTTCACG-1	P1.background	0.0530406	-0.0222865	-0.00370302	0.126257
CGCCCGCTTCCGTACA-1	P1.2	0.129042	0.146873	0.0520628	0.066216
CGCCGACTATTCGCTA-1	P1.4	0.025876	0.0241186	0.0183003	0.0246516
CGCCGCCCATGCCTGT-1	P1.3	-0.0447033	-0.0638535	0.0864439	-0.01747
CGCCGTTCAGCATAGT-1	P1.4	-0.00786148	-0.00681028	-0.0170802	0.029287
CGCCTCCCTCCTCTAT-1	P1.1	0.0329295	0.0502296	0.00227858	-0.0101891
CGCCTGGCCTACGTAA-1	P1.1	0.0232893	0.0491775	0.00681387	-0.0145607
CGCCTTTAGCATGCTC-1	P1.4	0.077712	0.0386051	-0.0039706	0.0690432
CGCGAAGTGGCATACT-1	P1.4	0.0574439	0.0246208	0.017848	0.0489346
CGCGACACTGCGCAGC-1	P1.4	0.0175154	-0.00244728	0.0392876	0.0161238
CGCGACCGCGACAGAT-1	P1.1	0.0378167	0.0473135	0.0133546	0.0206231
CGCGCATGTTTGATTG-1	P1.4	0.0389708	-0.00472525	0.0161957	0.0118221
CGCGCCCGACTTAATA-1	P1.2	0.0778961	0.0720843	0.0175173	0.0439844
CGCGGCTCAACTTGAA-1	P1.1	-0.00593265	-0.0321993	0.0504927	0.000990749
CGCGGGAATTAGGCAG-1	P1.1	-0.0581784	-0.0400864	0.00443979	-0.0786681
CGCGGGAATTCCTTTC-1	P1.background	0.066464	-0.0274369	0.0247922	0.129866
CGCGGTAAGTCTAGCT-1	P1.4	0.00277834	-0.0291977	0.0130056	0.00252461
CGCGTTCATGAAATAC-1	P1.1	-0.0295673	0.0492395	0.0651362	-0.0266558
CGCTACGGGACATTTA-1	P1.4	0.0345147	-0.0320646	-0.00831948	0.00660959
CGCTAGAGACCGCTGC-1	P1.4	0.0784511	0.00363595	0.0144723	0.0707651
CGCTATACCGCCCACT-1	P1.4	0.0732163	0.0376865	0.0312134	0.0534517
CGCTATTCAATGTATG-1	P1.4	0.0570082	0.0398813	0.00585081	0.0620417
CGCTATTCTTAGGCTC-1	P1.4	-0.0189024	-0.00842432	0.0409637	-0.032279
CGCTCGACATAATGAT-1	P1.2	0.0880795	0.0889258	0.134499	0.0870512
CGCTCTCCGTAGATTA-1	P1.4	0.0255471	0.022409	0.0457808	0.00780304
CGCTGGTGACTACCCT-1	P1.4	0.0303038	0.0159168	0.0392473	0.0515092
CGCTGTGACGCCGCAC-1	P1.4	0.0516515	-0.0379387	0.026517	-0.0119246
CGCTGTGTGGATGTTG-1	P1.1	0.0761708	0.0150373	0.0284904	0.000389118
CGCTTAGTATTGATAC-1	P1.5	0.0445526	0.0393133	0.019513	0.0493441
CGCTTATTCCCGGTCG-1	P1.1	-0.0207913	0.069371	0.030255	-0.030247
CGCTTCCACTGAAATC-1	P1.2	0.0157394	0.0458863	0.00705148	0.0174418
CGCTTTCATACCGGTG-1	P1.2	0.124841	0.114051	-0.00469297	0.0401827
CGCTTTCCGCCAAGGT-1	P1.background	0.0389577	-0.0692919	0.0173583	0.170898
CGCTTTCTTGCATTCG-1	P1.4	0.0749547	0.0714764	0.024686	0.0676052
CGGAAAGAATCAAACG-1	P1.1	-0.00137397	0.034349	0.0477399	-0.0386911
CGGACCTTTACGTCCC-1	P1.background	0.0116385	-0.0904249	0.0174156	0.159879
CGGAGCAATTTAATCG-1	P1.4	-0.0132517	0.0218557	0.0237256	0.022874
CGGAGCATGGCGATCC-1	P1.1	-0.0397733	0.0401512	0.0313533	-0.0512808
CGGAGTTTGAGAGACA-1	P1.4	0.0158972	-0.0424587	0.0212007	0.00136871
CGGATCCTCAAGGACT-1	P1.4	-0.00634621	0.0798231	-0.00514487	0.0106314
CGGCAAACATCGTGCG-1	P1.background	0.189874	-0.0469815	-0.0191637	0.241299
CGGCAATAAGATCGCC-1	P1.4	0.00640996	0.0684672	0.0223699	-0.00342511
CGGCACTCAAGAAAGT-1	P1.4	0.0667058	0.01327	0.0505079	0.0259312
CGGCAGGGTCGGGTTG-1	P1.background	0.142293	-0.139374	-0.0211523	0.185135
CGGCCACGCACAAAGT-1	P1.1	0.0270222	0.00471674	0.0339104	-0.0366815
CGGCCCAACCTGTAGT-1	P1.4	0.0207868	0.0682433	0.0660194	-0.0025126
CGGCCCAGGTATATCC-1	P1.1	0.0509209	0.0426813	0.0517676	0.0645723
CGGCGCCATCAATCCC-1	P1.1	0.00644237	0.0759804	0.00152332	0.00376843
CGGCTCTAAAGCTGCA-1	P1.4	0.0678319	-0.0637102	-0.0491895	0.0530932
CGGGAATATAGTATAC-1	P1.4	0.0400523	0.0493032	-0.0196036	0.0396051
CGGGAATTTATGTAAA-1	P1.1	0.0163123	0.0521455	0.0657899	0.00435852
CGGGAGCTTCAGTGTA-1	P1.4	0.0457959	-0.00857803	0.00407845	0.0310921
CGGGATCAATGTAAGA-1	P1.2	0.125042	0.128347	0.0184787	0.0703241
CGGGCAGCTAAACCGC-1	P1.1	0.0231859	0.0926626	0.0768499	-0.000907429
CGGGCCTTCTTTGTAA-1	P1.5	0.14978	-0.0798594	-0.01988	0.0922596
CGGGCGATGGATCACG-1	P1.background	0.0359723	-0.0736669	0.00861256	0.155835
CGGGTGTACCCATTTA-1	P1.background	0.0878353	-0.0811974	-0.0362764	0.135209
CGGGTTTGTTAGGGCT-1	P1.4	-0.00987934	-0.0100059	0.0622517	0.00313559
CGGTACTAGAATCAAA-1	P1.4	0.0337444	0.0251817	0.000116574	0.0186302
CGGTAGAGGTGCAGGT-1	P1.2	0.0575297	0.0839754	0.0510397	0.0326694
CGGTATGGGCACTCTG-1	P1.background	0.0893008	-0.0529162	0.0190124	0.176395
CGGTCAAGTGGGAACC-1	P1.1	0.00174204	0.0911411	0.0532083	-0.0110613
CGGTCCGTCGCAAGCC-1	P1.1	0.0240989	0.17732	0.00615007	-0.0100009
CGGTCTATCAACCCGT-1	P1.4	0.0603221	0.105404	0.0563121	0.0350108
CGGTGAAGACTAAAGT-1	P1.4	0.0413101	0.0176402	-0.0118938	0.00587306
CGGTGCAGATAGAACG-1	P1.4	0.0104332	0.0220079	0.000120607	-0.00854784
CGGTGCGCGTTGGTCC-1	P1.4	-0.00886815	-0.00361773	0.0571032	-0.00551731
CGGTGTACTTGATCCC-1	P1.4	0.0246018	0.0411475	0.0478413	0.0205893
CGGTTATCCAACAGTG-1	P1.background	0.102865	-0.0882689	-0.0531146	0.130985
CGGTTCAAGTAGGTGT-1	P1.1	-0.0304581	0.023988	0.0471782	-0.0515001
CGGTTGACCTGGCATA-1	P1.1	-0.0301102	0.0502315	0.084546	-0.0420593
CGGTTGGGCAGGGTCC-1	P1.background	0.022394	-0.0989113	-0.0263185	0.165301
CGTACCTGATAGGCCT-1	P1.2	0.105445	0.0835571	0.0380432	0.0731536
CGTAGAGAGTAATTAT-1	P1.5	0.052569	-0.0477974	0.0595501	0.115509
CGTAGCGAATTGTCAG-1	P1.4	0.0719884	0.129672	0.0073133	0.0506217
CGTAGCGCCGACGTTG-1	P1.1	0.0482473	0.0610501	0.0289879	0.0247439
CGTATTAAGAGATCTA-1	P1.4	0.00173525	-0.0267603	0.00290337	0.0264775
CGTCAAGGCTATAAAT-1	P1.4	0.0418952	0.010271	0.0194117	0.0256602
CGTCACGTCCATTGGT-1	P1.4	0.020937	0.0837557	0.0711966	0.0354695
CGTCAGTGCGCACAAG-1	P1.2	0.0907897	0.049195	-0.00120182	0.055407
CGTCATACCATATCCA-1	P1.4	0.0566528	0.0584488	0.0471582	0.0329932
CGTCCAGATGGCTCCA-1	P1.4	0.0469856	0.0320092	0.0249676	0.00427214
CGTCCTCATCGCGTGC-1	P1.4	0.0208341	0.0285402	0.0484093	0.0140358
CGTCGCATGTGAGCCA-1	P1.background	0.0703259	-0.0940587	-0.00147787	0.172804
CGTCGGATAGTGTTGA-1	P1.background	0.126157	-0.0612733	-0.0553856	0.158946
CGTCGTCCTTCGCGAA-1	P1.1	-0.0226544	-0.0205999	0.0257344	-0.064327
CGTCTGGAAGGGCCCG-1	P1.2	0.197605	0.107544	-0.0149026	0.148791
CGTGAAGTTAATTCAC-1	P1.1	0.027367	-0.0189132	0.0420819	0.0185774
CGTGACATTGGGTCGT-1	P1.2	0.0904603	0.0612956	-0.0337861	0.032406
CGTGACCAGTCCTCTG-1	P1.1	-0.00627028	0.112223	0.0344596	0.0293063
CGTGCACACCACTGTA-1	P1.5	0.0622869	0.00783736	-0.00542067	0.0527631
CGTGCAGACTGGGACA-1	P1.3	0.112841	-0.0334965	0.0697856	0.0629031
CGTGCATTGTCGACGC-1	P1.4	0.0277418	0.00751591	0.00223168	0.0550609
CGTGCCCTCCCGAAGA-1	P1.1	0.00765521	0.00641249	0.0556806	-0.0158046
CGTGGAAGCCTCGTAC-1	P1.4	0.0603546	0.0313513	0.0153446	0.0487442
CGTGGCCGAATATCTA-1	P1.4	0.0452316	-0.0382485	0.0302841	0.0583483
CGTGTCCCATTCGCGA-1	P1.4	0.0252898	-0.0157487	0.0243405	0.0425748
CGTGTGTTAAACCCTG-1	P1.4	0.0524326	0.0153642	0.0125361	0.0602607
CGTTAAACTAGTTAGG-1	P1.4	0.0362987	-0.0020778	0.0846811	0.0312984
CGTTAATGTCCCGACG-1	P1.1	0.089579	0.0485195	0.0689999	0.0476836
CGTTAGCTCACAACTG-1	P1.2	0.0929797	0.0527766	0.0263738	0.0480002
CGTTCAGACCCGCGAA-1	P1.background	0.0756034	-0.0289314	-0.0316936	0.163904
CGTTCATGGTGCGCGT-1	P1.4	-0.0128222	0.0397986	0.0545767	-0.0168017
CGTTGAATACCGCGCT-1	P1.1	-0.0116868	0.0127032	-0.0062481	-0.0576223
CGTTGAGCGACCGTCG-1	P1.4	0.0489139	0.0298114	0.0138167	0.0100344
CGTTGTAAGATTGATT-1	P1.1	-0.0462248	0.00734871	0.02903	-0.0424935
CGTTGTCGGCAATTGA-1	P1.background	0.0723705	-0.0825174	-0.0105938	0.198652
CGTTGTTTCAATTCCC-1	P1.4	0.0217577	0.0205728	0.00590431	0.026691
CGTTTAAGCGGAGCAC-1	P1.2	0.119713	0.0708289	-0.0101074	0.0545672
CGTTTCACTTCGGGCG-1	P1.2	0.0504525	0.0258139	0.0529504	0.0354696
CGTTTCGCTCATTACA-1	P1.4	0.0128652	0.00351303	-0.0147725	0.0135223
CGTTTGGTGTTGTGGG-1	P1.4	0.0326958	0.0233372	-0.0135615	0.0154356
CGTTTGTGTAGAGGGT-1	P1.4	0.0219096	0.0140348	-0.0193027	-0.0164026
CTAAAGAATGCCTACT-1	P1.4	0.00532563	0.00848326	0.0332985	0.0202202
CTAAAGGGAAATAGGA-1	P1.4	-0.0798547	-0.0610279	0.0489494	-0.0602337
CTAAATCCTATTCCGG-1	P1.1	-0.0431294	0.0454447	0.0644563	-0.0707871
CTAACCGCGCGCCCGT-1	P1.4	0.0112965	-0.053503	0.0675402	0.0677078
CTAACGAAACTTGCTG-1	P1.4	0.0506805	-0.0457221	0.00780631	0.0439378
CTAACTGATAATCGCC-1	P1.5	0.019894	0.0162662	0.040299	0.0776782
CTAACTGGTCCGGTTC-1	P1.4	0.0301426	0.0309959	0.0464961	0.0392227
CTAAGGGAATGATTGG-1	P1.4	0.0460178	0.000475065	0.0319208	0.0452191
CTAATTCGCACGCGCT-1	P1.4	0.0140964	0.0210466	0.0308168	0.0143708
CTAATTCTCAGATATT-1	P1.4	0.0596494	0.0207159	0.0373856	0.0571815
CTAATTTCAACAACAC-1	P1.2	0.0486122	0.0380949	0.0258442	0.0191904
CTACAAGAAATAACCC-1	P1.4	0.0264933	-0.0346065	0.00277861	0.0050948
CTACACTCGCAGATGG-1	P1.4	0.0125473	0.0372683	0.0322221	0.0197296
CTACCCTAAGGTCATA-1	P1.4	0.0568172	-0.0513436	0.0456021	0.0730933
CTACGACTAGCTATAA-1	P1.4	0.0186393	0.0219704	0.0177466	-0.00193462
CTACGCACGGAGTACC-1	P1.4	0.044325	-0.0235966	0.0533262	0.0328031
CTACGCCATTTCCGAT-1	P1.2	0.0403983	0.0628736	0.0473634	0.0611162
CTACTATCATAGGTTT-1	P1.4	0.0228859	-0.0108898	0.0576946	0.00141665
CTACTATCTTTCAGAG-1	P1.1	0.00629194	0.0258212	0.012978	0.000426833
CTACTCAAGGTATAGT-1	P1.1	0.018416	-0.000505948	0.0375927	-0.0150074
CTACTCTAGGCCCGGC-1	P1.1	-0.00589309	-0.0199233	0.0409927	-0.04344
CTACTGCCACCTGACC-1	P1.2	0.0842502	0.0541322	0.0786346	0.0204541
CTAGATGTGAGTGTAA-1	P1.4	0.062737	-0.0500301	-0.0040619	0.0889552
CTAGATTTACGACGGC-1	P1.1	0.109857	0.03704	0.0345555	-0.0215049
CTAGCATAGTATAATG-1	P1.4	0.0380597	0.0343978	0.0419564	0.059354
CTAGCCGATGTTATGA-1	P1.1	0.0136379	0.0583414	0.00689408	-0.0366793
CTAGGCGCCCTATCAG-1	P1.4	0.0623501	0.0873443	0.0832898	0.0499588
CTAGGTCTGAAGGAAT-1	P1.4	0.0445962	0.00177858	0.055424	0.00362031
CTAGGTTCGGACGTGA-1	P1.4	0.078109	-0.0231275	0.033405	0.0957811
CTAGTAGAAAGGGATT-1	P1.background	0.0407454	-0.0388039	-0.0125567	0.170666
CTAGTATTCGGAATTA-1	P1.2	0.0609628	0.0803374	0.0284466	0.0370343
CTAGTCACGTCTTAAG-1	P1.1	-0.018807	-0.0329326	0.0473364	-0.0691934
CTAGTGAAGGACAGGA-1	P1.1	0.0209235	-0.00848275	0.0521834	0.0169094
CTAGTTACAACCCGGT-1	P1.background	0.18505	-0.151958	-0.098688	0.183387
CTAGTTGGGCCCGGTA-1	P1.5	0.318166	-0.0706234	-0.0262343	0.358506
CTATAAGAGCCAATCG-1	P1.1	0.00833866	-0.000305047	0.096895	0.00963121
CTATCACAACGCTGGA-1	P1.background	0.0562913	-0.0827602	-0.0168331	0.223733
CTATCGACGAAATACA-1	P1.4	0.0349696	0.00622725	0.0262964	0.0646209
CTATCGCGTAGAGAAC-1	P1.4	0.0286157	0.0257533	0.0175989	0.0221512
CTATCGGGTCTCAACA-1	P1.4	-0.0104848	0.0249417	0.0328666	-0.018262
CTATGCCCGAATGCAA-1	P1.5	0.0910987	-0.0713544	-0.00594769	0.160188
CTATGGGAAGCGGAAT-1	P1.4	0.0304461	0.0686496	0.0155922	0.0133583
CTATGTCACTAGCCCA-1	P1.4	0.216958	0.0139585	-0.00863112	0.169711
CTATGTCTATTGAAAC-1	P1.2	0.119016	0.0877335	0.0108398	0.049504
CTATTCATGTGTCCCA-1	P1.4	0.0990215	0.0576915	0.0158835	0.0924719
CTATTTGCTTGGAGGA-1	P1.background	0.0292138	-0.0765994	-0.00438166	0.150406
CTATTTGGTTACGGAT-1	P1.3	-0.0521057	-0.0227236	0.0970083	-0.0156373
CTCAACTAACCCGGAT-1	P1.background	0.0890552	-0.070969	-0.00457301	0.198406
CTCACATTTACTAAAT-1	P1.background	0.0296662	-0.0529538	0.0261742	0.14082
CTCACCAGTACAAGTG-1	P1.4	0.0392264	-0.0499396	-0.000482026	0.0366678
CTCACTGTGATACTTA-1	P1.background	0.0714744	-0.0881147	-0.0270001	0.14906
CTCACTTGGCTGGTAA-1	P1.1	0.0418635	0.103872	-0.0208211	0.00230961
CTCAGGACTCACCTGT-1	P1.2	0.0368419	-0.0254613	0.0063499	0.0627344
CTCAGTCACGACAAAT-1	P1.1	-0.0370981	0.110508	-0.0242426	-0.0818784
CTCATGGCTCACAATC-1	P1.2	0.087681	0.132647	-0.0030373	0.0310105
CTCATGGTAATTTGCG-1	P1.4	-0.0419983	-0.053596	0.0092578	-0.0575801
CTCATTCGTGAACATC-1	P1.4	0.0574106	-0.0156708	0.0204187	0.036931
CTCATTGCTCTAACAA-1	P1.1	-0.0134322	0.120303	-0.0170516	-0.0258026
CTCATTTGATGGGCGG-1	P1.2	0.0952162	0.124255	0.0244129	0.0586291
CTCCCAATGAGTCGCG-1	P1.4	0.0366966	-0.0241529	0.0595885	0.046086
CTCCCTCCTTTCGATC-1	P1.1	0.00386335	-0.00429379	0.0202207	-0.0192392
CTCCGCCCACATGAGG-1	P1.1	0.0404362	-0.0157205	0.0663854	0.0417798
CTCCGGCCTAATATGC-1	P1.2	0.0415183	0.0645426	0.0810594	0.0304581
CTCCTAAGTTATGTCT-1	P1.4	0.0172502	0.0694615	0.00952162	0.0485156
CTCCTCCAGCTCACAC-1	P1.4	0.0979986	0.0631327	0.0371368	0.0437523
CTCCTGTTCAAGGCAG-1	P1.1	0.021194	0.0363863	0.0212231	0.00103611
CTCCTTTACGCAAGTC-1	P1.1	0.0546928	0.0151653	-0.00676057	0.0274647
CTCGAGGTCGAACAGT-1	P1.1	0.0632059	0.0868336	0.0617001	-0.00109247
CTCGATATTTGCGAGC-1	P1.4	0.0875789	0.045407	0.0295682	-0.00552969
CTCGCACCTATATAGT-1	P1.4	0.134063	0.0663085	0.0651862	0.118389
CTCGCCGAATGTAGGG-1	P1.background	0.140746	-0.0589303	0.00927455	0.216591
CTCGCTAGGTAAGCGA-1	P1.4	0.09274	0.0122518	0.0296332	0.0426596
CTCGGGATAACACCTA-1	P1.4	0.0538322	0.00317697	0.0256414	0.0705861
CTCGGTACCACTGCTC-1	P1.3	-0.0324548	-0.0488405	0.106906	-0.00972669
CTCGGTCCGTAGCCTG-1	P1.2	0.0144056	0.0747022	0.041596	0.0334124
CTCGTCTGTGCCTTCG-1	P1.background	0.0269963	-0.0677163	0.0198139	0.158742
CTCGTTTCTAATGTTT-1	P1.1	0.0286507	-0.0435242	0.0239704	0.0539969
CTCTAATGCATTGATC-1	P1.1	0.00334355	0.0341295	0.0434817	-0.0253248
CTCTACATCCTGCGTG-1	P1.background	0.023237	-0.0827039	0.0119924	0.173499
CTCTAGCCCTCGGAAA-1	P1.5	0.0638348	-0.0372244	-0.0162054	0.110453
CTCTATTTGGCTGCAG-1	P1.1	0.0217425	0.0740715	0.107372	0.0163003
CTCTCACAATCGATGA-1	P1.1	0.00250233	0.0350396	0.0344289	-0.0338159
CTCTGCGAAGCAAGCA-1	P1.2	0.0944465	0.0930127	0.0209007	0.0247642
CTCTGGACGCCTGGTG-1	P1.4	0.0679168	0.0559497	0.0165682	0.0253619
CTCTGTTTGAGGATTC-1	P1.4	0.0724173	0.0412945	0.0524217	0.0645712
CTCTTCTATTGACTGG-1	P1.4	0.00467841	-0.0405858	-0.0424405	0.0290044
CTCTTGTCCCGCTTGG-1	P1.1	-0.019201	0.0537557	0.0237251	-0.0200391
CTGAAAGAGATCCGAC-1	P1.4	0.139924	0.0990528	-0.0429583	0.0617305
CTGAATCCGAGACCTC-1	P1.4	0.0267241	-0.0162566	0.0226293	0.0165797
CTGAATTTATTGCCAG-1	P1.1	-0.0477252	0.118524	-0.00967331	-0.062776
CTGACATAGAAATAGA-1	P1.4	0.0226611	-0.00645932	0.0445985	0.0352845
CTGACTGCGCAGCTCG-1	P1.background	0.133345	-0.0632853	-0.038628	0.13346
CTGAGAAAGTTCGGCG-1	P1.4	0.0583114	-0.0113623	0.0108331	0.0476799
CTGAGCAAGTAACAAG-1	P1.4	0.0437025	0.0642862	0.0120273	0.031771
CTGATAGTGTATCTCA-1	P1.4	0.0499768	0.00885935	0.0465697	0.0827296
CTGCAAGCACGTTCCG-1	P1.4	0.0281392	0.0276036	0.0424167	0.0468812
CTGCACAACTACATAT-1	P1.background	0.109554	-0.031761	0.00770575	0.141383
CTGCACCTAGTCCACA-1	P1.4	0.0340384	0.00298882	0.0398046	0.0735003
CTGCACCTGGAACCGC-1	P1.2	0.0685805	0.0953576	0.00893819	0.0611179
CTGCACTCCAGTACAG-1	P1.4	0.174012	-0.0190812	0.018732	0.103335
CTGCAGAGAATCAGAG-1	P1.1	0.0158757	0.03088	0.0136586	-0.00796158
CTGCCAAGGTTGGAAG-1	P1.2	0.0569028	0.0589752	0.0370945	0.0559737
CTGCCATGCATCACAT-1	P1.4	0.0677758	0.00888234	0.0524094	0.0599275
CTGCCCACGAAGCGTT-1	P1.4	0.0371756	0.0149053	0.0284781	0.0264964
CTGCCTCATATGCAAC-1	P1.4	0.0800224	-0.038059	-0.0258474	0.067353
CTGCCTTTCTAGTAAA-1	P1.4	0.0263088	0.0230356	0.0446224	0.0522888
CTGCGACCTCGCCGAA-1	P1.background	0.0395402	-0.0960276	0.0335697	0.176198
CTGCGGGTGAAATGTT-1	P1.1	-0.045744	-0.0020092	0.0351899	-0.06322
CTGCGTTACGATATAA-1	P1.2	0.0655806	0.0894717	0.0412814	0.0317633
CTGCTGAGGCCACGAA-1	P1.4	0.010144	-0.00729498	0.0394775	0.004873
CTGCTGTCTAACGAGC-1	P1.4	0.0357454	-0.00192309	0.019657	0.0272139
CTGCTTGGCGATAGCT-1	P1.2	0.00816599	0.0227145	0.0392336	0.00307272
CTGGAAATGGATGCTT-1	P1.background	0.12148	-0.100128	0.00447733	0.137545
CTGGAAGACACGGTGG-1	P1.4	0.0260504	0.00952646	0.0295968	0.0493915
CTGGATTTACACTTGA-1	P1.1	0.00422769	0.0582605	0.0629781	-0.00641946
CTGGCATCCGAATGAG-1	P1.1	-0.0196115	-0.000461235	0.00487705	-0.0509446
CTGGCGACATAAGTCC-1	P1.2	0.0824228	0.109221	0.0644243	0.0553669
CTGGCGATTTACATGT-1	P1.4	0.0492305	0.026432	0.00168845	0.0462315
CTGGCGCACAGGTCTG-1	P1.background	0.0833501	-0.103087	-0.00154715	0.146774
CTGGCGGGAATAAGTA-1	P1.2	0.0379594	0.0264586	0.0485645	0.0313688
CTGGCTGATTCATCCT-1	P1.4	0.00875549	0.0288425	0.0560351	0.0142804
CTGGCTGGTTGTCAGT-1	P1.1	-0.0129296	0.0486853	0.0390358	-0.00641307
CTGGGATAAATAATGG-1	P1.3	-0.0091994	-0.053428	0.120279	0.0361749
CTGGGATACGCTACCC-1	P1.4	0.0463814	0.0104573	0.0413677	0.0473747
CTGGGCCTGCTATATC-1	P1.4	0.0173842	-0.0563392	-0.00734063	0.0319766
CTGGGTAGGCAGTTAA-1	P1.4	0.0117803	0.0499046	0.0760362	0.0142969
CTGGTAAAGACTTACA-1	P1.4	0.0356813	0.0252937	0.0316037	0.0486984
CTGGTAAAGTGTGGGC-1	P1.4	0.0312243	-0.00107272	0.0316031	0.037246
CTGGTAACACATAGAA-1	P1.5	0.0955626	0.0196629	0.0780295	0.119566
CTGGTAACGAGCTCTT-1	P1.5	0.0882371	-0.0432879	0.00434425	0.0973835
CTGGTTTCGAGCAAGA-1	P1.4	-0.00550416	0.00798352	0.0304758	0.00725929
CTGTACTTCTTAGCAT-1	P1.4	0.038845	-0.0597291	0.0178098	0.0214167
CTGTAGCCATCTCACT-1	P1.1	-0.0372403	-0.049197	0.054838	-0.0832342
CTGTATGGTGTAGAAA-1	P1.2	0.0614614	0.0505714	-0.0138421	0.0180746
CTGTCAAATGGCTCGG-1	P1.2	0.02869	0.0419488	0.0648557	0.0216509
CTGTGCAGGGTAGGTC-1	P1.background	0.0829847	-0.0834267	0.0114452	0.118818
CTGTGGTCGGGAGATA-1	P1.4	0.0347344	0.0484943	0.0833002	0.0448883
CTGTTACCCAATCTAG-1	P1.4	0.0397959	0.0137279	0.0262893	0.0572881
CTGTTCACTGCCTGTG-1	P1.2	0.101402	0.100576	0.049541	0.0537049
CTGTTCATCTCACGGG-1	P1.2	0.0641023	0.0506625	0.0705664	0.0552273
CTTAAATAAGACCCAT-1	P1.4	0.04947	-0.0342115	0.0696626	0.0366361
CTTAACTTCGAAGTAC-1	P1.4	0.102887	0.0933428	-0.00162728	0.0374398
CTTACACGGTATTCCA-1	P1.1	0.0228446	0.00847553	0.0185147	-0.069363
CTTACACTGGGAAATA-1	P1.2	0.066423	0.0691126	0.112403	0.0507848
CTTACATAGATTTCTT-1	P1.background	0.0550333	-0.0391017	-0.0361315	0.13561
CTTAGATGTTTCATCC-1	P1.background	0.05188	-0.102622	-0.0011541	0.172455
CTTAGCCCGGATAGTG-1	P1.4	0.0754734	0.0104862	0.0474383	0.0644774
CTTAGCCTTCCACATG-1	P1.2	0.103163	0.0568971	-0.0125159	0.077681
CTTAGTAGGCCTACAG-1	P1.4	0.133027	0.00651835	0.0394134	0.106808
CTTAGTGTAGTAGCAT-1	P1.5	0.0900554	-0.0218681	0.0167929	0.145204
CTTATGTTGACTACCA-1	P1.4	0.046628	4.92381e-05	0.0480614	0.0593268
CTTCAACTCCACTTGG-1	P1.1	-0.0452347	0.120205	0.00747319	-0.0550433
CTTCAGTTGGACAACG-1	P1.4	0.0367011	0.0392535	0.0364339	0.0710002
CTTCATAGCTCAAGAA-1	P1.2	0.0904143	-0.000910929	0.0440636	0.0771257
CTTCATTGTCAGTGGA-1	P1.1	0.00612163	-0.0631995	0.0411062	-0.0108997
CTTCCGCTCCGTGAAG-1	P1.4	0.145628	-0.0341336	-0.0379415	0.0943894
CTTCGATTGCGCAAGC-1	P1.5	0.0452967	-0.0915467	0.017578	0.118353
CTTCGGCCAATTGTTT-1	P1.4	-0.0251837	-0.023497	-0.0335246	-0.00421902
CTTCGTAGATAGGTGA-1	P1.1	0.0472368	0.0287359	0.0614302	0.0233095
CTTCTATGTTGAAGTA-1	P1.4	0.0826978	-0.0382421	0.0648296	0.0744675
CTTCTATTAATGCTAG-1	P1.1	-0.0332292	-0.0581312	0.000629506	-0.0358165
CTTCTTACGTCGTATA-1	P1.4	0.147901	0.115296	0.0264016	0.0406886
CTTGAGTTAGGGTAAT-1	P1.background	0.113987	-0.0212651	0.0364409	0.149804
CTTGATGACCATCCAG-1	P1.4	-0.00841666	-0.0207145	0.0506265	0.0339434
CTTGCAACCGCCTCCT-1	P1.4	-0.00632536	0.0434956	0.0841612	-0.0111163
CTTGCCCACCCACGCA-1	P1.4	0.0682274	0.00935374	0.044229	0.0432838
CTTGCCCAGGCTCTAC-1	P1.1	-0.020987	0.0203044	0.0710903	-0.0175219
CTTGGCCAAGCTGGGA-1	P1.4	0.00474639	0.00558625	0.069541	0.049262
CTTGTACTTGTTGACT-1	P1.2	0.0846901	0.0302591	0.0124078	0.061388
CTTGTCAACATTCGAG-1	P1.4	0.0584845	0.0325607	0.0794144	0.0353172
CTTGTGAGGACAGCGG-1	P1.4	0.0560827	-0.0055683	0.0207111	0.0685044
CTTGTGCTCACCGATT-1	P1.1	0.0746404	0.0214916	0.0387648	0.0321519
CTTGTTGCTGAGTCAA-1	P1.3	-0.0560021	-0.0361276	0.0605125	-0.06886
CTTGTTTATGTAGCCA-1	P1.4	0.0268374	0.0189892	-0.016489	0.0169652
CTTTAACTTTCAAAGG-1	P1.1	0.109192	0.123632	0.000380533	0.0784491
CTTTAATATTGGTCGA-1	P1.1	0.0151506	0.000793499	0.0520029	0.00119794
CTTTACCGAATAGTAG-1	P1.4	0.0327701	-0.0379876	0.0623141	0.0384262
CTTTAGGAACACTGTT-1	P1.4	0.0507527	0.0656153	0.0961438	0.0363633
CTTTAGTGCTATTATT-1	P1.4	-0.0522822	0.0180948	0.0613978	-0.0630715
CTTTCTGTGCGGGCTT-1	P1.5	0.158023	-0.0136456	0.0160772	0.158443
CTTTGCATCGCTCTTG-1	P1.2	-0.0202266	0.0434786	0.012405	-0.0161638
CTTTGCTGTCATGGAT-1	P1.4	0.0199993	0.00105547	-0.000717296	0.0297337
CTTTGGCGCTTTATAC-1	P1.4	0.0233778	-0.0686193	0.0500391	0.0256853
CTTTGGCTTTAGTAAA-1	P1.4	0.0260568	0.0352699	0.0205017	-0.000100632
CTTTGGGATTGTTGCA-1	P1.4	0.0630119	0.023589	0.00016401	0.0209835
GAAACAGATGACCACC-1	P1.4	0.0678553	0.0432843	0.0201472	0.0422834
GAAACAGCCATGCAGT-1	P1.2	0.101085	0.110406	-0.017051	0.0319956
GAAACCATGGTGCGCT-1	P1.1	-0.0606157	-0.033706	0.000183999	-0.0847831
GAAACCGAATTACCTT-1	P1.2	0.0250646	0.0379327	-0.0353955	-0.00332553
GAAACCTATACAAATG-1	P1.4	-0.0133618	-0.0126367	0.035864	-0.0657478
GAAACTCGTGCGATGC-1	P1.1	-0.0141981	0.0161388	0.0331744	-0.0940959
GAAACTCTAATGAAGG-1	P1.2	0.119233	0.0840522	-0.00139848	0.0561376
GAAAGAACAGCGTTAT-1	P1.5	0.0694633	-0.0211055	0.0475302	0.0876532
GAAAGCAGTGCACTTT-1	P1.4	0.0227066	0.024249	0.0431953	0.0188149
GAAAGCCCTTTGGACC-1	P1.4	0.0437405	0.0150416	0.0219125	0.0170238
GAAAGTGACTAACTGC-1	P1.4	0.0190438	7.56409e-05	0.0864737	0.0416949
GAAATACTAAACGTTT-1	P1.4	0.0284455	-0.00301815	0.0579527	0.0280293
GAAATATCACCATCAG-1	P1.1	-0.0483164	0.0237327	0.00605482	-0.0769299
GAAATCGCGCGCAACT-1	P1.2	0.10718	0.156087	0.0292603	0.0285084
GAAATGGCGGTGTTAG-1	P1.background	0.169896	-0.10545	-0.0134587	0.183951
GAAATTAGCACGGATA-1	P1.2	0.0233565	0.0366671	-0.0175341	0.0160006
GAAATTCACATCGCTG-1	P1.2	0.092375	0.142433	0.035792	0.0331398
GAAATTGTCTCTATAA-1	P1.1	0.0503244	0.0263024	0.0315365	0.0237547
GAACAACTGGGATGAA-1	P1.5	0.0483623	0.0180468	0.0214025	0.134639
GAACACACATCAACCA-1	P1.1	0.0830965	0.0866639	-0.0016435	0.0396141
GAACAGATTACTAAAT-1	P1.4	0.0209807	0.0194929	0.0425693	0.0297454
GAACCCTCTGTGTTCT-1	P1.background	0.169775	-0.124147	-0.063252	0.215059
GAACCTTTAACGATCC-1	P1.background	0.0273108	-0.0840355	-0.0137759	0.183642
GAACGACCGAATGATA-1	P1.2	0.108462	0.107118	-0.00793573	0.0407008
GAACGCGGGTCACACG-1	P1.4	0.0186809	-0.0379704	0.0236544	0.0242215
GAACGTCTCATGGTCG-1	P1.4	0.0661203	0.00957918	0.0665777	0.0781975
GAACGTTAGGAAGACG-1	P1.4	0.0595246	-0.0130768	0.0381861	0.064042
GAACTGTGGAGAGACA-1	P1.background	0.0495913	-0.0674087	0.00737795	0.191155
GAAGAACGGTGCAGGT-1	P1.4	0.0781121	0.0098659	0.0496938	0.0536998
GAAGCCACTGATTATG-1	P1.background	0.0671034	-0.0877753	-0.0901889	0.193591
GAAGCCTGCACATTCC-1	P1.4	0.0188046	0.054997	0.0790554	0.0682807
GAAGCGTGAGGAATTT-1	P1.4	0.0190549	0.0467241	0.0389917	-0.0502498
GAAGCTTGCTGACCGC-1	P1.4	-0.00577929	-0.010202	0.000797731	-0.00208164
GAAGGACTAAATTGAA-1	P1.4	0.0228268	-0.00717428	0.0197496	0.0516095
GAAGGAGTCGAGTGCG-1	P1.background	0.111969	-0.0678658	-0.00907478	0.181447
GAAGGGTCATTAAGAC-1	P1.background	0.0480086	-0.0543242	0.0133639	0.156069
GAAGTCAGTTGCACTA-1	P1.4	0.0376912	0.0143394	0.0121325	0.047541
GAAGTCTCCCTAGCGA-1	P1.background	0.0736952	-0.104501	0.0376563	0.171006
GAAGTGATTTATCGTG-1	P1.4	0.0228943	-0.0221402	0.0343188	0.0398246
GAAGTGCTGGATAGCT-1	P1.2	0.084862	0.0986072	0.0614926	0.0370164
GAAGTTTCCACTCAAT-1	P1.4	0.0290962	-0.00414032	-0.0364839	0.0143062
GAATAGACGCGACCCA-1	P1.1	-0.0323818	0.070386	0.0807719	-0.0395866
GAATAGCATTTAGGGT-1	P1.4	0.0293907	0.0175215	-0.00118746	0.0395807
GAATATTCGGAGTCCC-1	P1.2	0.0506559	0.091018	0.0491537	0.041599
GAATCGACATGGTCAC-1	P1.2	0.0402001	-0.014744	0.0193158	0.0411051
GAATCTGAACATTCTC-1	P1.5	0.11011	-0.0298535	0.00896855	0.0897528
GAATGCGAATCGGTTC-1	P1.background	0.0811507	-0.135591	-0.0729895	0.203107
GAATGTATGGCAGGTC-1	P1.2	0.0108218	0.0629719	0.0209871	0.0155563
GAATGTGGTCCGGATT-1	P1.4	0.0292278	0.0889378	0.0732813	0.010479
GAATGTTGGGTAATCT-1	P1.2	0.193955	0.116113	0.0676714	0.106657
GAATTATAGTGAAAGG-1	P1.1	-0.0623032	-0.018548	0.0360936	-0.0688732
GAATTCACCCGGGTGT-1	P1.1	0.00544307	0.0548489	0.0362803	-0.0140561
GAATTTCTCGCTGCAG-1	P1.2	0.0137316	0.00527545	0.0404665	0.0276522
GACAAACATATGCAGG-1	P1.5	0.0467064	-0.0420727	0.0915751	0.0970213
GACAACGACCATTGAA-1	P1.4	0.157174	0.0460792	0.0338184	0.092208
GACAACGCAGCTTACG-1	P1.2	0.14715	0.143509	0.0321956	0.0949977
GACAAGAGATGAGATT-1	P1.1	0.0400752	0.0471513	0.0895844	0.0297275
GACACAAGGGAAGAAA-1	P1.1	0.0383959	0.0872836	0.0669487	-0.00507946
GACACAGCCGGGACTG-1	P1.4	0.0427833	0.00789077	0.0116802	0.0449655
GACACGAGTTAGAGGA-1	P1.4	0.0181025	0.0170798	0.0167857	0.0261803
GACACTGAGTTCAGTG-1	P1.4	0.040497	0.0275302	-0.0108099	0.030754
GACACTGGAACCCGAT-1	P1.4	-0.0178701	-0.0553414	0.00437477	0.0211802
GACACTTCCAATTACC-1	P1.4	0.0302964	0.0233025	0.0136319	0.0556438
GACAGCCAGACCTGAC-1	P1.4	-0.038191	0.0666461	0.146913	-0.0198418
GACAGGCACACACTAT-1	P1.4	0.0185085	0.0190805	0.0603929	-0.00214357
GACATACTGTCGCAGA-1	P1.4	0.0587433	0.0286757	0.00244467	0.0341771
GACATCCGTCGAACTG-1	P1.background	0.083781	-0.0680074	-0.0625847	0.169692
GACATCGATTTATAAC-1	P1.1	0.00767416	0.0171154	0.0218369	-0.046706
GACCAAACGTTGACTG-1	P1.4	0.0483844	0.015373	0.0637025	0.0495569
GACCACACTTCCCTTT-1	P1.background	-0.0178184	-0.114125	0.0576386	0.128382
GACCAGAGCCCTGTAG-1	P1.4	-0.0234453	-0.0328964	0.0853091	-0.0295482
GACCGACGTGAAAGCA-1	P1.4	0.033889	-0.0141222	0.0176027	0.0567761
GACCGACTGAAGCGTC-1	P1.4	-0.0105488	0.0469403	-0.00022985	-0.0108845
GACCGCGTCTGACGTG-1	P1.1	-0.0628152	-0.044962	0.0405884	-0.0632228
GACCGTCAGGTCGTGA-1	P1.2	0.0970547	0.0820434	0.0212037	0.0773461
GACCGTGCTGACGGTG-1	P1.4	0.00435664	0.00373685	0.0514668	0.00165573
GACCTGGTCTGGGCGT-1	P1.4	0.055051	0.0345852	0.000444455	0.0463147
GACCTTCCACGTCTAC-1	P1.background	0.057108	-0.0746122	0.00713998	0.179982
GACGACGATCCGCGTT-1	P1.5	0.327223	-0.0542927	-0.0795302	0.202469
GACGAGGCTAATAAAC-1	P1.4	0.0541352	-0.0205541	0.049698	0.056913
GACGCCGTAAAGGCTA-1	P1.4	0.0510186	0.0458865	0.0296865	0.0206645
GACGCTTGCTTCTAAA-1	P1.1	-0.00488373	0.0160409	-0.00386836	-0.0193317
GACGGGTTGGCCCGTA-1	P1.4	0.0724695	-0.0298859	0.0200288	0.0157739
GACGGTCAATAGAAGC-1	P1.background	0.140309	-0.139973	-0.0408414	0.244856
GACGTGTAGGGATTAT-1	P1.4	0.0296159	0.0176828	0.0232837	0.0547586
GACTAAGATCATGCAC-1	P1.2	0.0981604	0.158252	-0.00120577	0.0496884
GACTAAGTAGGCTCAC-1	P1.1	0.0493824	0.0128087	0.0516772	0.0547677
GACTACAAAGCGGTGG-1	P1.4	0.00565374	0.014432	-0.0231819	-0.0322579
GACTAGGCCGTTAGGT-1	P1.background	0.0712507	-0.0513394	-0.0172689	0.136013
GACTCACCCACGTGAG-1	P1.4	0.0402571	0.0135764	0.0544828	0.036323
GACTCCCAGAATAAGG-1	P1.1	-0.0384068	-0.00602718	-0.0111728	-0.0309637
GACTCGCGGGAATGAC-1	P1.1	-0.0211814	0.0279462	0.0266906	-0.00983195
GACTGCAAATCGAGCT-1	P1.4	-0.011393	0.0163542	0.00124823	0.00336775
GACTGCACCAGCCCAG-1	P1.4	0.0624452	0.042982	0.0301887	0.0241906
GACTGCGGCACGTGTA-1	P1.4	0.0144294	0.0434624	-0.00871648	-0.0271096
GACTTTCGAGCGGTTC-1	P1.background	0.0805199	-0.0447059	-0.00180462	0.141766
GAGAATCTCACGATCA-1	P1.4	0.0346211	-0.00933295	0.010441	0.0216919
GAGACTGATGGGTAGA-1	P1.4	0.0596939	0.0236464	0.0221812	0.0259351
GAGACTTCGCGACCGA-1	P1.4	-0.0203072	0.0635357	0.0482155	-0.0171795
GAGAGCGCAGTCCCTG-1	P1.4	-0.0214151	-0.0505536	-0.0418477	-0.0179779
GAGAGGGCGCGAGGTT-1	P1.4	-0.0446769	-0.0211696	0.0654814	-0.0699886
GAGAGGTGCATTCTGG-1	P1.4	-0.00697727	-0.0436559	-0.0448257	-0.00580622
GAGATCTGCTTGGCAT-1	P1.4	0.0302969	0.00712512	-0.0157549	0.0235008
GAGATCTGTCACTCCG-1	P1.1	-0.0183384	0.0215867	0.0382246	-0.0440136
GAGATCTTCCATGACA-1	P1.4	0.0439503	-0.0138498	0.02426	-0.0147927
GAGATGGCTTTAATCA-1	P1.background	0.0357445	-0.104736	0.0634296	0.184754
GAGATGGGAGTCGACA-1	P1.4	0.0643526	0.0101632	0.00546025	0.0375032
GAGCACCTGTGTCCAG-1	P1.1	0.0391698	0.146826	-0.0153825	-0.0554127
GAGCCAGCTACCTGTG-1	P1.4	0.0382671	-0.0121813	0.00701267	0.0507037
GAGCGAGGGAGTACCG-1	P1.2	0.10192	0.115613	0.00253418	0.0176411
GAGCGCAAATACTCCG-1	P1.4	0.0597098	-0.0113146	-0.0214958	0.0329466
GAGCGCGCACGAGTAG-1	P1.4	0.011318	-0.0033043	0.0281879	0.00150274
GAGCTAAGGGCATATC-1	P1.4	0.0234497	-0.00381724	0.043936	0.0144757
GAGCTCAACATGAGCG-1	P1.background	0.0296328	-0.0455082	0.0237965	0.142919
GAGCTCTCGGACCTAA-1	P1.4	0.0712619	0.0122839	-0.0103781	0.0557209
GAGCTGTCGTCTCGGA-1	P1.1	-0.0102028	0.08661	0.0344318	-0.0305546
GAGGAATGGAGAGGTT-1	P1.2	0.0191072	0.0351814	0.00689749	0.025663
GAGGATAAACAGTGCT-1	P1.4	0.0379544	-0.0169758	0.0479276	0.0517707
GAGGCCTGTTGATACA-1	P1.4	0.0579412	-0.00852537	0.0416797	0.0504875
GAGGCTATCAAAGTCG-1	P1.4	0.0696297	-0.0179762	0.00634435	0.038014
GAGGGCGCAGCTCTGC-1	P1.1	-0.0402284	0.0564905	0.00645038	-0.0651118
GAGGTACATCCATCTT-1	P1.2	0.124852	0.108139	-0.0168429	0.0766399
GAGGTACGCGTGTCCC-1	P1.background	0.0692764	-0.0261649	-0.0490018	0.168693
GAGGTCCCAAAGATCT-1	P1.4	0.0434629	0.0458001	0.0191043	0.0257413
GAGTAAACCGGAAAGT-1	P1.4	0.0211127	-0.0121531	-0.0133153	0.0360915
GAGTACGGGTATACAA-1	P1.2	0.0759992	0.0375908	0.0859936	0.0752576
GAGTAGATACTAGTTG-1	P1.background	0.0834781	-0.0557405	0.0560472	0.202083
GAGTATCAAAGTTACA-1	P1.4	0.00824846	0.0367136	0.062308	-0.013127
GAGTATGCCCGCCTTG-1	P1.4	0.0433851	-0.0160105	0.0280016	0.0362236
GAGTATGCGCGTGCAT-1	P1.background	0.0762243	-0.0919	-0.0243098	0.172836
GAGTCAGACCAGAATC-1	P1.1	0.0153966	-0.0112953	-0.00286664	-0.0435482
GAGTCCACCAGGTTTA-1	P1.4	-0.0079567	0.050673	0.0187644	-0.00126688
GAGTCCGCTTACCGGA-1	P1.4	0.0602266	0.0289669	0.0626326	0.0156485
GAGTCGACAGACCCTC-1	P1.4	-0.00448261	0.000937318	-0.00588319	0.000511443
GAGTGTCAACCAGAAA-1	P1.background	0.107277	-0.091976	-0.00220444	0.194036
GAGTGTGCGGTACCCA-1	P1.4	0.0371674	-0.0691894	0.0419609	0.0552699
GAGTTGATGGCAATTT-1	P1.4	0.0384709	0.034695	0.0110487	0.0238887
GATAAATCGGTGGATG-1	P1.2	0.049021	0.0797744	0.054655	0.041602
GATAACTCGCACTGTG-1	P1.5	0.0672078	-0.0429025	0.0117683	0.0981365
GATAGATAGTACAGTC-1	P1.1	0.0579235	0.0175503	-0.00208263	0.0486117
GATAGCGTACCACGCG-1	P1.4	0.0546264	-0.028555	0.0132026	0.0389082
GATAGGTAACGTTGAC-1	P1.4	0.0237902	-0.00648281	0.0361679	0.0277432
GATATCTCATGCAATA-1	P1.2	0.183999	0.104715	0.0280376	0.0834362
GATATGAGACACTAAC-1	P1.3	0.00121592	-0.00509261	0.0939688	-0.0302938
GATATGCGGTAGCCAA-1	P1.2	0.046056	0.0221851	0.0648872	0.0384434
GATATGGATTACGCGG-1	P1.1	0.0162223	-0.0330423	0.030887	-0.0401705
GATATTGAGATTGGCG-1	P1.4	0.0598775	0.0174479	0.0153239	0.0635225
GATATTTCCTACATGG-1	P1.4	0.06016	0.0587887	0.0477179	0.035522
GATCATTCCAAACATT-1	P1.1	-0.0144331	-0.0450284	0.00677866	-0.0311172
GATCCCTTTATACTGC-1	P1.1	0.0790492	0.0436176	0.0198651	0.0306423
GATCCGGGAATTAACA-1	P1.3	0.108983	0.0264694	0.0778984	0.0518567
GATCCTAAATCGGGAC-1	P1.1	-0.0111538	0.0393432	-0.00244318	-0.0594784
GATCCTCGACACTGGC-1	P1.4	0.0433655	-0.0103441	0.0325903	0.029381
GATCGACACTATCTGA-1	P1.background	0.0578086	-0.0709726	0.0236425	0.0996515
GATCGCGGGCTCTCCA-1	P1.1	-0.0253773	0.0169463	0.0843568	-0.0198649
GATCGCTACCCGATTT-1	P1.1	0.0357911	0.0815644	0.081672	0.00966918
GATCGGTGGCCATAAC-1	P1.5	0.248039	-0.0481705	0.0379553	0.297258
GATCGTGACTGATATC-1	P1.3	0.00506464	-0.0290643	0.112861	-0.0186599
GATCTCGACGCTGTGG-1	P1.4	0.0128504	0.0174896	0.0284575	0.0197537
GATCTGCTATCTAAGG-1	P1.1	-0.0529277	0.133799	0.0130545	-0.0226588
GATCTTGGAGGGCATA-1	P1.4	0.0736202	0.0345656	-0.030212	0.0339485
GATCTTTGCAGGGTAT-1	P1.4	0.00742746	-0.00025945	0.0423343	0.0233123
GATGACAAGTAGGGCA-1	P1.4	0.02724	-0.0390363	-0.00537904	0.00949025
GATGAGGAACCTTCGG-1	P1.background	0.0510354	-0.0321719	0.0241528	0.13691
GATGCGAATGGTATTA-1	P1.4	0.0242302	0.0275874	-0.03175	0.0221229
GATGCGTCCTGCATTC-1	P1.4	0.0680334	-0.0509182	0.0310688	0.0525294
GATGCTACAAGCGCCT-1	P1.2	0.142211	0.152632	0.00476214	0.0819529
GATGCTACCTTCGATG-1	P1.5	0.058133	-0.0304525	-0.0209071	0.084423
GATGCTGTATTTCATC-1	P1.1	0.0160391	0.0128168	0.00530528	-0.0432503
GATGGCGCACACATTA-1	P1.4	0.0479145	0.0311943	0.0591799	0.0390089
GATGTAACGAACCACC-1	P1.4	-0.0229103	-0.0335282	-0.000827465	-0.030327
GATGTTCAATCCACGA-1	P1.4	0.025327	0.00945507	0.0445796	-0.00964304
GATGTTTGTGCGAGAT-1	P1.4	0.0652199	0.0426837	0.00623011	0.021379
GATTAACCGAAAGCCC-1	P1.4	0.0285409	0.050452	0.0267014	0.0499315
GATTACTGAATTTGGG-1	P1.4	0.00906277	-0.0580955	0.0165851	0.0388991
GATTCCCTTGTCGCAG-1	P1.5	0.182362	0.0350553	-0.0144869	0.138312
GATTCCGCGTTTCCGT-1	P1.2	0.0310171	0.0596041	0.00399235	0.032317
GATTCGACGGTTCACG-1	P1.background	0.142184	-0.0457784	0.0264475	0.115348
GATTGGGAAAGGTTGT-1	P1.background	0.0681825	-0.0381009	0.0173737	0.14102
GCAAACCCTACATTAT-1	P1.1	-0.00265044	-0.0187289	0.0285739	-0.0258859
GCAAACCTTGGCCATA-1	P1.5	0.165918	-0.0437482	-0.0477957	0.140674
GCAAACGTCGCCAGGT-1	P1.4	0.0471192	-0.00478827	0.00338834	0.045876
GCAAATATTACGCTTT-1	P1.4	0.0217134	-0.0519325	0.0204463	0.00885345
GCAACAGCAGTATGCG-1	P1.4	0.0195523	-0.0205912	0.0218768	0.0376708
GCAACCACCAGACCGG-1	P1.2	0.0605756	0.0704978	0.01936	0.0539498
GCAACCACGGCCGCGT-1	P1.4	0.000895048	-0.0369208	0.0125187	0.0124714
GCAACCCAAGTTGTTT-1	P1.4	0.0537003	0.0480467	0.0382424	0.040395
GCAACGGCTAGTTATG-1	P1.4	0.0735523	-0.0192631	0.0126119	0.0563787
GCAAGAATTCCTTGGC-1	P1.1	0.0494112	0.00671905	0.0188257	0.0258096
GCAAGTGCACAGAGAA-1	P1.1	0.0314212	0.023868	0.0635834	0.0616049
GCACAAACGAGGCGTG-1	P1.4	0.0182792	-0.0171434	0.082898	0.0400426
GCACAAGTGTCGGAAG-1	P1.2	0.117981	0.134564	-0.0220438	0.054038
GCACACACTGGTAGCC-1	P1.4	0.0290674	-0.00742309	0.0633764	0.0410759
GCACACAGCTATTACC-1	P1.background	0.0189439	-0.113166	-0.000484716	0.170788
GCACACGCCCATGGTC-1	P1.background	0.202621	-0.0874848	0.0153114	0.247316
GCACCTAGGCGAGTCC-1	P1.4	0.0494459	0.00841557	-0.0104281	0.0178914
GCACGCCGATTCCCGC-1	P1.background	0.000880675	-0.0913699	0.0140698	0.171306
GCACGCCTACTTAGAT-1	P1.2	0.0437654	0.0441237	0.0211472	0.0421586
GCACGTGGTTTACTTA-1	P1.4	0.0444736	0.0188251	0.00694954	0.0179124
GCACTGCCTACCTTTA-1	P1.background	0.0915815	-0.0822889	0.0440813	0.226522
GCAGAAGGTAATCTCC-1	P1.4	0.0409349	0.0101414	0.0472127	0.0212052
GCAGACCCAGCACGTA-1	P1.4	0.0638071	0.0309226	0.0154432	0.0465878
GCAGATCCATAAGACT-1	P1.4	0.0345325	0.0202212	-0.0144276	0.0451984
GCAGATTAGGGATATC-1	P1.1	-0.0217701	-0.0379652	-0.00736036	-0.0630015
GCAGCACACAGCCCAG-1	P1.1	-0.0274934	-0.0329645	0.0671741	-0.0225816
GCAGCCTATATCACAT-1	P1.background	0.160891	-0.109547	0.0388619	0.318715
GCAGCTGTCAACGCAT-1	P1.5	0.0681163	-0.0407749	0.00848509	0.133127
GCAGGACTATAGAATA-1	P1.4	0.0492026	0.0348053	0.0584421	0.0213646
GCAGGTAGAGTATGGT-1	P1.2	0.0201466	0.0831388	0.0177816	0.0349864
GCAGTGTGGCTATAGG-1	P1.4	0.0377632	-0.00374371	0.0399122	0.022888
GCAGTTCGATCCGAGC-1	P1.1	-0.0623508	0.00511905	0.0472388	-0.0321302
GCATACGAGGTCTTTA-1	P1.4	0.0137418	0.0111098	0.0411717	0.00841418
GCATAGAGCACTCAGG-1	P1.4	0.0136867	0.0287113	0.0589705	0.00505963
GCATCCCTAACTTTGA-1	P1.2	0.0457694	0.0897743	0.0319799	0.027136
GCATGAGGGACGCGGC-1	P1.1	-0.0197797	0.0665828	0.0428004	-0.00328602
GCATGCTAATAACGAT-1	P1.1	0.0575016	0.0652975	0.0425263	0.0688859
GCATTCAAGGCAACGC-1	P1.4	0.0489988	0.0203394	-0.0058917	0.0345731
GCATTCGAAATGAACA-1	P1.4	0.0034091	-0.0719654	0.061643	-0.00862428
GCATTGTAATTCATAT-1	P1.4	0.0107542	0.0562091	0.0713575	0.0320504
GCATTTCCAAGGCTCC-1	P1.4	0.0951063	-0.0181321	-0.0335322	0.0988632
GCCAACCATTTCCGGA-1	P1.4	0.0385087	-0.0096874	0.0732933	0.0287407
GCCAATAGGGCATCTC-1	P1.1	-0.0361404	-0.0588914	0.0488103	-0.0200668
GCCACAATTTAAGGAC-1	P1.4	0.044808	-0.00156071	0.0143703	0.0482057
GCCACTCAGAGCGCGA-1	P1.4	-0.0094999	-0.040563	0.00619278	0.00177768
GCCACTCCTTACGGTA-1	P1.1	0.0194829	0.0467649	0.0284205	0.00835601
GCCAGGAGTAACCGAT-1	P1.2	0.136863	0.0663422	0.0329369	0.0637659
GCCATATTGCACACAG-1	P1.2	0.0495503	0.0569222	0.0233616	0.0307024
GCCATCGAGCTGCGTG-1	P1.1	-0.013559	-0.0433043	0.0131869	-0.0282779
GCCATCGATGCTGCAT-1	P1.4	0.0775509	-0.045293	0.0187803	0.102054
GCCCACCAAGGCTGTC-1	P1.4	0.0617968	0.0525096	0.031528	0.0403452
GCCCAGTTGGTATGCC-1	P1.2	0.0522908	0.0210886	0.0173516	0.0422089
GCCCGACTTCTTCCCG-1	P1.1	-0.0521984	-0.0502593	0.0165929	-0.0630113
GCCCGATCTGTGGTCG-1	P1.1	0.00835868	0.0144519	0.123453	0.0329099
GCCCGCGCGTAAACGG-1	P1.1	-0.0189076	-0.0209471	0.00798215	-0.0180561
GCCCGCGCGTTTGACA-1	P1.2	0.0063707	0.0275323	0.00821204	0.0232455
GCCCGTAATACCTTCT-1	P1.1	-0.0223676	-0.0316132	-0.00123646	-0.0703842
GCCCTAAGTGCAGGAT-1	P1.background	0.117179	-0.030876	0.0361254	0.212808
GCCCTGAGGATGGGCT-1	P1.background	0.0342336	-0.0280624	0.00873875	0.128079
GCCGAAATTCCTACGT-1	P1.4	0.0339286	0.0161495	0.028943	0.0423178
GCCGATTGGCCAAGCT-1	P1.5	0.074906	-0.0226368	-0.0412449	0.0549928
GCCGCACTCCGTTTCA-1	P1.4	0.028053	-0.025761	-0.0165565	0.0198324
GCCGCATTAGTCCGGC-1	P1.4	0.0438385	-0.000316684	0.0108101	0.0348416
GCCGCTTGTGAGAAAC-1	P1.1	0.00715001	0.00897445	0.101485	0.0443926
GCCGGGTTAGGGTCGC-1	P1.4	0.0772064	-0.0245131	0.0165906	0.0760513
GCCGTGGAAGAAATGT-1	P1.4	0.0278867	-0.0412496	0.0677345	0.0318493
GCCTACGTTCTGTGCA-1	P1.background	0.0914672	-0.0257192	0.0395365	0.167463
GCCTAGCGATCTGACC-1	P1.2	0.0288862	0.0561276	0.0992825	0.0359787
GCCTATAGTGTCAGGG-1	P1.4	-0.016899	0.00942397	0.0159797	-0.0385707
GCCTATTCCGATATAG-1	P1.4	0.0433472	0.0143832	0.0280523	0.0378112
GCCTATTTGCTACACA-1	P1.2	0.000372025	0.0808736	0.106875	-0.00377981
GCCTCATCTGGAAATA-1	P1.4	0.0881358	-0.0419635	0.054357	0.105439
GCCTCCGACAATTCAC-1	P1.1	-0.0281584	0.0166239	0.0128273	-0.0701719
GCCTCTATACATAGCA-1	P1.4	0.0379235	-0.0159689	-0.00106317	0.0335055
GCCTGTCCCGGTGCAT-1	P1.background	0.0648504	0.0290972	-0.0206588	0.093466
GCCTTCAGCCCTACCG-1	P1.2	0.107735	0.177843	0.0389726	0.037752
GCCTTGTATATGCAGT-1	P1.4	0.0841463	0.0403135	0.00659247	0.0572035
GCGAAACGATCGGGAG-1	P1.4	0.0448303	-0.011841	0.029286	0.0457477
GCGAAACTTAACTGGA-1	P1.4	0.039988	0.0226631	0.0470395	0.0426505
GCGAAGAATCTGACGG-1	P1.background	0.0676283	-0.0447335	0.0279628	0.119321
GCGAAGCCATACCCGT-1	P1.4	0.0569566	0.0347969	0.0454167	0.0157496
GCGAATGGACTAGCGA-1	P1.background	0.102322	-0.0798458	0.0313086	0.261625
GCGACATGTAAACATC-1	P1.1	0.0505652	0.0144944	0.0237672	0.02776
GCGACGATAGTTGTAC-1	P1.4	0.0266279	0.0583695	0.0722078	0.00341892
GCGACGGTAGTCTCCT-1	P1.background	0.0399933	-0.059264	0.0495101	0.163889
GCGAGAGTTGCGTCCA-1	P1.background	0.0566054	-0.0488744	0.00208233	0.0590307
GCGAGCGCATGCTCCC-1	P1.4	0.0406367	0.00196218	0.00762222	0.0547361
GCGAGGCCCGAGCAGA-1	P1.4	0.0312738	-0.043309	-0.0369389	0.0182169
GCGAGTTCTGCAAAGA-1	P1.4	0.0590302	-0.0460587	0.0296515	0.129928
GCGATTGTTAACGTTA-1	P1.3	-0.0107463	-0.0547594	0.0689482	-0.0605591
GCGCAAGAGCGCGCTG-1	P1.4	-0.00373267	-0.0325227	0.017476	0.0155284
GCGCATCCAGTCAGCA-1	P1.4	0.0245909	-0.0224189	0.0162483	0.036847
GCGCCGTTCCACGATA-1	P1.5	0.109662	-0.0682232	0.003452	0.0901792
GCGCCTCCCACTCCGA-1	P1.4	0.0315063	-0.00492765	0.00389913	0.0587888
GCGCGGTCTAGTAACT-1	P1.background	0.0614019	-0.061424	-0.0143137	0.150245
GCGCGTCATTGGTACA-1	P1.4	-0.0234755	0.0819495	-0.0554408	-0.038747
GCGCTAATTGAATAGA-1	P1.1	-0.00619126	0.0477539	0.0506093	-0.0300866
GCGCTGATCCAGACTC-1	P1.2	0.0529664	0.0831008	0.017917	0.0201191
GCGCTGCTTTGCATTT-1	P1.4	-0.0328254	-0.00317736	0.0216046	-0.0201136
GCGCTGGCGGAAAGTC-1	P1.4	0.053994	0.024469	0.0186318	0.035482
GCGCTTAAATAATTGG-1	P1.5	0.027429	-0.0195182	0.039451	0.139211
GCGGACCGCGTTGTGG-1	P1.4	0.0322866	0.0145891	0.0351587	0.0270318
GCGGAGAAACTTCGCA-1	P1.1	0.0211459	-0.0361247	0.0335013	-0.00131111
GCGGAGAGGGAGAACG-1	P1.1	0.0292815	-0.0274662	0.102955	0.0218091
GCGGCTCTGACGTACC-1	P1.1	0.00202458	0.0844988	0.0391025	-0.00118196
GCGGCTTTAGCAAGTT-1	P1.background	-0.00687093	-0.105806	0.00590916	0.125216
GCGGGAACCAGGCCCT-1	P1.4	0.147287	0.0649244	0.0403134	0.0981593
GCGGGCAGACGGGTGA-1	P1.background	0.04834	-0.0545225	0.000985264	0.144147
GCGGGCATTACGATGC-1	P1.4	0.0471827	-0.0173589	0.0387934	0.044868
GCGGGCGAGCCTTACC-1	P1.4	0.0431486	0.0376026	0.0185689	-0.0168079
GCGGTCTTGCTTTCAC-1	P1.background	0.0242833	-0.0632769	0.00511333	0.152525
GCGGTGAACTGCGCTC-1	P1.2	0.00173839	0.0170325	-0.0174225	0.0388594
GCGGTTCCCTATCATG-1	P1.4	0.0217603	-0.0150402	0.00497266	0.00735776
GCGTAAATGGCCATAA-1	P1.4	0.0732415	-0.0109563	0.0315744	0.0563041
GCGTCGAAATGTCGGT-1	P1.4	0.200091	0.163274	0.0446544	0.110462
GCGTCGCCAGGGTGAT-1	P1.4	0.0256231	0.0595163	0.044778	0.0311617
GCGTCGTAACATGGTC-1	P1.background	0.0628922	-0.0354233	0.00227131	0.143962
GCGTCTCTGCATTGGG-1	P1.1	0.0137039	0.0408652	0.0650293	0.00432315
GCGTGGTACTGGGTTA-1	P1.background	0.0998536	-0.0744478	-0.0303635	0.189895
GCGTTATATTTGGAAC-1	P1.4	0.0198835	0.00268271	0.0156081	0.0314368
GCGTTCGGAGACCGGG-1	P1.1	0.015684	0.0266035	0.0458528	-0.0177502
GCTAAACCTGAGGTGA-1	P1.4	0.019534	0.0396286	-0.00899106	-0.00466589
GCTAACTGAAGTCTGA-1	P1.5	0.0801708	-0.0192307	0.00193141	0.0716195
GCTAAGTAAAGGCGAT-1	P1.1	0.00679788	0.00285015	0.0106192	-0.0109193
GCTAAGTAGTTTCTCT-1	P1.5	0.0745831	-0.010466	0.0404438	0.0718177
GCTAATACCGAATGCC-1	P1.2	0.0856084	0.0810331	0.0542679	0.0633644
GCTACAATCGAGGATA-1	P1.4	0.00180635	0.00227856	0.0221333	0.0141754
GCTACGACTTATTGGG-1	P1.1	0.0354082	-0.0205679	-0.0128985	0.007733
GCTACTATAGTAGAGT-1	P1.4	0.0619234	0.0231027	0.00684587	0.0265096
GCTAGACCGTCTACTG-1	P1.4	0.0706635	-0.0260657	-0.0160538	0.0557166
GCTAGAGTAGAGATGT-1	P1.4	0.0490276	-0.0510753	0.0179369	0.0543395
GCTAGCACCTGGGCCA-1	P1.4	0.034763	0.0109612	0.0312218	0.0256189
GCTAGCTTGAATAGCT-1	P1.4	-0.0194909	0.00617249	0.0159782	-0.0209132
GCTAGGCACCACGGAG-1	P1.4	0.0714166	0.0218676	0.0166595	0.0722263
GCTAGTAGAGCTTGTA-1	P1.4	-0.0660903	-0.0318523	0.0590204	-0.031087
GCTAGTTTCATTGAGG-1	P1.4	0.109632	0.0939035	0.0359812	0.0784709
GCTATACGTCTCGGAC-1	P1.4	-0.0109466	0.0609377	0.0222739	0.0109573
GCTATCATACTCATGG-1	P1.4	0.0269517	0.00461332	-0.000247865	0.0459412
GCTATCGCGGCGCAAC-1	P1.4	0.164991	0.0286688	0.0435282	0.120885
GCTCAATCCGTTTATT-1	P1.4	0.00462797	-0.0439451	0.0196679	-0.0207747
GCTCAATGTAATACCG-1	P1.4	0.071131	0.106882	0.0551653	0.0544491
GCTCCATGAGTGCAGA-1	P1.4	0.0478207	-0.00752971	0.0336585	-0.000830527
GCTCCCAGTCGGTCCA-1	P1.4	-0.00669413	0.00849971	0.0397843	-0.013933
GCTCCGCTCGCTTCAG-1	P1.4	0.0292605	0.0890131	0.0434489	0.000627725
GCTCCTGACATACTGG-1	P1.4	0.0246719	-0.0125317	0.0436906	0.00930256
GCTCGCGGTTCCGCTC-1	P1.4	0.012831	-0.023494	0.0108941	-0.00471527
GCTCGCTCATGTCCAA-1	P1.1	-0.0394887	-0.0525823	0.018803	-0.0579571
GCTCGGAATTTAAAGC-1	P1.2	0.163072	0.0709872	0.0683979	0.124719
GCTCTAAACCCTGACG-1	P1.2	0.0984379	0.147284	0.0136861	0.0428939
GCTCTATGTTACGTGC-1	P1.1	0.011957	-0.019642	0.11226	0.0481054
GCTCTCGGGTACCGAA-1	P1.4	0.0902739	0.055463	0.0576666	0.0422292
GCTCTTTCCGCTAGTG-1	P1.5	0.100557	-0.00617229	0.00355074	0.160244
GCTGAACTCTCCAGGG-1	P1.4	0.0332782	0.00237315	0.0119202	0.0371636
GCTGAGGCGTGAGTAT-1	P1.4	0.0458449	-0.00176524	0.0641539	0.0519341
GCTGCACGGTTTCTTA-1	P1.4	0.0392018	-0.00183092	0.0375243	0.0141862
GCTGCTAAGTAGTCGA-1	P1.4	0.0314965	-0.0234817	0.0335782	0.020187
GCTGCTACTGCGTAGC-1	P1.4	0.0479132	0.00249227	0.0218658	0.0655415
GCTGCTCTCCGGACAC-1	P1.4	0.0435961	0.0108862	0.0321055	0.058241
GCTGGCATATTCACCT-1	P1.4	-0.00440855	-0.0146753	0.00974896	-0.041024
GCTGGCGGCGCATGCT-1	P1.4	0.0517119	0.0671529	0.0401091	0.0510562
GCTGGGTCCGCTGTTA-1	P1.4	0.0591573	-0.00769569	0.0255511	0.0427142
GCTGTATTACTGGCCC-1	P1.1	0.0629767	0.09639	0.0431072	0.0122704
GCTGTTGCTACCGAAC-1	P1.background	0.102259	-0.0395786	-0.0118295	0.149759
GCTTAATGTAACTAAC-1	P1.4	0.0702928	-0.0432708	-0.0209795	0.0318056
GCTTACGTAGTTAGTA-1	P1.5	0.124195	-0.0503233	-0.0324869	0.173251
GCTTATGAAGCAGGAA-1	P1.background	0.0913585	-0.127948	-0.00231878	0.177468
GCTTCCATGTAACCGC-1	P1.4	0.038953	0.00920937	0.00140895	0.0281423
GCTTCCGTCCCTAGAC-1	P1.1	-0.0410029	0.00492062	0.0162151	-0.0591464
GCTTGATGATAATCAG-1	P1.2	0.0755213	0.0554873	0.0325887	0.0464316
GCTTGGATCGATTAGG-1	P1.5	0.12129	-0.0888777	-0.0253313	0.14296
GCTTTATTAAGTTACC-1	P1.background	0.0625661	-0.0696422	0.00312708	0.115464
GCTTTCAGAGGAGGTG-1	P1.background	0.104129	-0.0878131	-0.0253366	0.17506
GGAAACCTTGTTGAAT-1	P1.2	0.00539552	0.082675	0.000995695	-0.031567
GGAAACTAAATGGGCC-1	P1.4	0.0302657	-0.0716491	0.0235995	0.0454075
GGAAAGGGAATTGAGC-1	P1.background	0.0450575	-0.0703682	0.0224271	0.200637
GGAAAGTGCCCATGCC-1	P1.2	0.0265923	0.0733525	0.0356182	0.0503908
GGAACCGTGTAAATTG-1	P1.4	-0.0278031	0.0160738	0.0722458	-0.0148747
GGAACGGCCTGCAGCC-1	P1.4	0.0135445	-0.0210057	-0.0166315	0.00237204
GGAACTTTGGCGATTA-1	P1.4	0.0402354	0.00947906	0.0328504	0.0339746
GGAAGGACACCGTATA-1	P1.background	0.0485953	-0.0494023	0.0204204	0.13364
GGAATGCGCTAGCGTG-1	P1.5	0.0913446	-0.0287656	-0.022368	0.136608
GGACAACCATGAAGCC-1	P1.4	0.0452491	0.0101158	0.00702518	0.0203182
GGACAAGTTGCAGTGA-1	P1.4	0.0327504	0.025692	0.0219244	0.037575
GGACACAAGTTTACAC-1	P1.4	0.0119131	-0.0126069	0.0458407	0.0090202
GGACCAACAGGATAAC-1	P1.5	0.171448	-0.0525487	-0.0415183	0.171281
GGACTAAGTCAGGAGT-1	P1.4	0.0324344	0.00740222	0.0287883	0.0321584
GGACTCACAAATTAGG-1	P1.4	0.0733095	0.0152305	-0.0270807	0.0177124
GGACTCTTCCGGTTGA-1	P1.4	0.0200816	0.00636436	0.024771	0.00797383
GGACTCTTTGACTAAG-1	P1.background	0.0252336	-0.0693323	0.0150209	0.116708
GGAGAAGTCATTGGCA-1	P1.2	0.0535504	0.0747701	0.0421534	0.0291458
GGAGACGACACCTTTG-1	P1.4	0.0411052	0.00412896	0.0522026	0.0381019
GGAGCAACATTTCAAG-1	P1.4	0.0391765	0.0097863	-0.0195071	0.0330864
GGAGCACCAAGAACTA-1	P1.1	0.00247579	0.0234579	-0.0157934	-0.0313524
GGAGCGAGGCCTACTT-1	P1.background	0.0833884	-0.0866944	0.0102079	0.180407
GGAGGCCGAAGTCGTC-1	P1.4	0.0327247	0.0178885	0.0091549	0.017411
GGAGGGCTTGGTTGGC-1	P1.4	0.0708638	-0.0202901	-0.0107045	0.0729375
GGAGTGCCGCCCTGGA-1	P1.1	0.114807	0.153196	0.0724852	0.0710037
GGAGTTGATTCTGTGT-1	P1.1	0.00558002	-0.024545	-0.0097614	0.0150632
GGATCATCCCGTACGC-1	P1.1	0.0311711	0.0537307	0.0320362	0.0226395
GGATCCGGAATATACT-1	P1.5	0.0722055	-0.0779521	0.0513323	0.129116
GGATGAAGATCGCTGA-1	P1.1	-0.00532056	0.0160308	0.0592287	-0.00152045
GGATGACGCGAGTTTA-1	P1.4	0.0414028	-0.0267438	0.0625414	0.0203231
GGATGCTGGCGTTCCT-1	P1.4	0.015369	-0.0231926	-0.00235386	0.0158255
GGATGTCCTTACCGCA-1	P1.background	0.080976	-0.117697	-0.0096843	0.194834
GGATTAATCATGGACC-1	P1.background	0.0286992	-0.102037	0.00404473	0.178295
GGATTCAGTACGGTGG-1	P1.1	0.089922	0.081037	-0.00839834	0.0459671
GGATTCCGCTATACCC-1	P1.4	0.0541707	0.123764	0.0601741	0.0508081
GGATTGAAGTAGCCTC-1	P1.4	0.0391202	-0.00119032	-0.00804219	0.0414532
GGATTGCTGTGACTCC-1	P1.4	0.0437492	0.0794521	-0.0302611	0.0384476
GGATTTCACTTCTATA-1	P1.4	0.0887117	0.0192033	-0.00757412	0.0472798
GGCAAAGGCGCCAATA-1	P1.4	0.0546568	-0.0281185	0.0604153	-0.0011164
GGCAAATTACTTTACT-1	P1.5	0.111636	-0.0872436	-0.0120826	0.11627
GGCAAGCCCATAGTGG-1	P1.background	0.0869586	-0.104744	-0.0716916	0.171234
GGCAAGGCGAAATAGC-1	P1.1	-0.0489187	0.00177557	0.0718185	-0.0122938
GGCAATAGTCAATGAG-1	P1.2	0.0649822	0.0365627	0.0492106	0.0377896
GGCACTCCACTGGGCA-1	P1.4	0.00740272	-0.0516219	0.0100528	0.00555577
GGCAGAGAGATCGGGA-1	P1.4	0.0189821	-0.0132987	-0.00858478	0.0228074
GGCAGCAAACCTATGC-1	P1.4	0.053528	0.0444216	0.0430235	0.044389
GGCATACAGGTAGCGG-1	P1.1	-0.00824991	0.00797963	-0.0268758	-0.0333329
GGCATATCGGTTCTGC-1	P1.2	0.0343667	0.0293729	0.0276882	0.050423
GGCCAATTGTATAGAC-1	P1.4	0.0339148	-0.00875944	-0.00124472	0.0190236
GGCCCAGCTGGTTTGC-1	P1.background	0.0311966	-0.120191	-0.0101602	0.1548
GGCCCGGAGCATGTCT-1	P1.4	0.0869321	0.00695452	0.0387657	0.0975115
GGCCCTCACCCACTTA-1	P1.4	0.0351204	0.0457637	0.043799	0.0493495
GGCCGGCGTCTGCTAT-1	P1.background	0.0404822	-0.0702816	-0.0323237	0.158414
GGCCGTTTGGGTTTCA-1	P1.1	0.0464166	0.061037	0.0751156	0.00802158
GGCCTGCTCTGATGTT-1	P1.background	0.0174138	-0.035827	0.0350115	0.146451
GGCCTGCTTCTCCCGA-1	P1.4	0.027735	0.00239435	0.0417488	0.0407153
GGCGAAATCTAACTTG-1	P1.4	0.0519281	-0.00668214	0.0359499	0.0694063
GGCGCAGGACATCTTC-1	P1.4	0.0172564	-0.0213331	-0.0346176	-0.000244114
GGCGCATGAATTGATG-1	P1.5	0.14526	-0.0785257	0.0219107	0.116284
GGCGCGGAGATCTTTC-1	P1.1	-0.0159266	0.0943684	-0.0159452	-0.0277125
GGCGCGTTCGAGTTTA-1	P1.1	-0.00550513	0.0509822	0.021563	0.0124657
GGCGCTTCATTCCCTG-1	P1.background	0.0683007	-0.0503868	-0.0307597	0.157485
GGCGGAGTAATATTAG-1	P1.4	0.0125052	0.0106331	0.0175877	0.00878469
GGCGGTAGGATCATTG-1	P1.1	-0.00129238	0.026787	0.0400942	-0.0176829
GGCGTAGGGAAAGCTG-1	P1.background	0.0497609	-0.082099	-0.0139267	0.202059
GGCGTCCTATCCGCTG-1	P1.1	-0.0224771	0.0132322	0.0189251	-0.0320594
GGCTAAAGGGCGGGTC-1	P1.1	0.071496	0.102172	0.0385647	0.0134484
GGCTATTAAGTTGTAT-1	P1.4	0.0183783	-0.0199419	0.0460293	0.0142946
GGCTCGCGTTGAGGTA-1	P1.5	0.216462	-0.066159	0.000934717	0.203741
GGCTCGTGCCACCAGC-1	P1.2	0.0613485	0.0476435	0.0421261	0.0495187
GGCTCTGCTCCAACGC-1	P1.4	0.179396	0.0448039	0.0319419	0.17733
GGCTGAAATAGCAAAG-1	P1.1	0.0373451	-0.0338662	0.0305641	0.0247996
GGCTGGCAATCCCACG-1	P1.4	0.0272718	-0.0420731	0.04055	0.0387936
GGCTTCTCGTGGGTGG-1	P1.background	0.018272	-0.0728369	0.042024	0.0972016
GGCTTTCAATAAGGGT-1	P1.4	0.0700068	0.032891	-0.0103753	0.0562799
GGGAAAGAATGCCAAC-1	P1.4	0.0223011	-0.0429148	0.0289233	0.0352757
GGGAACGGGAGGTTAG-1	P1.4	-0.00631003	0.0135269	-0.00257197	-0.0125103
GGGAAGACGGTCTGTC-1	P1.background	0.0448211	-0.116675	-0.0446121	0.138282
GGGAAGGGCTTTCTCA-1	P1.background	0.0772498	-0.0624314	0.00589727	0.19292
GGGAATGAGCCCTCAC-1	P1.1	0.0133388	0.00256952	-0.0377758	0.00202872
GGGAATTCTGTCCAGT-1	P1.4	0.0486952	-0.0405289	0.0288169	0.0428632
GGGACCCGTATATCTT-1	P1.4	0.0253343	0.0212185	0.0292848	0.0297211
GGGACTGCATAGATAG-1	P1.1	0.0160874	0.0781757	0.0207274	-0.0660813
GGGAGAACTCACAGTA-1	P1.4	0.0727444	0.0125868	-0.00314728	0.0542886
GGGAGCGACCGTAGTG-1	P1.5	0.0527854	-0.0184046	-0.00707696	0.111204
GGGAGGATGCCCGAAA-1	P1.1	0.0217188	0.0416522	0.019763	0.00574935
GGGAGTTAATGAGGCG-1	P1.5	0.0965891	-0.0489023	-0.00338835	0.137931
GGGATGGTCGTAACCG-1	P1.4	0.0319161	0.0107149	0.0471125	0.0328683
GGGATTTACCGCACCT-1	P1.1	-0.0675384	0.00222028	0.065909	-0.0622797
GGGCACGAATTGGCCG-1	P1.4	0.0335015	-0.0327944	0.00363461	0.0369007
GGGCAGAGCAATCGTT-1	P1.1	0.0340029	0.00481674	0.0538796	-0.0363116
GGGCAGTCAACGCCAA-1	P1.background	0.0373149	-0.09183	-0.0165695	0.176569
GGGCCCGTCTTAAACA-1	P1.4	0.0700454	-0.0126484	-0.0355847	0.0744752
GGGCCCTACGAAAGGG-1	P1.4	-0.00700121	0.036968	0.0183442	0.00773107
GGGCCCTTATCTATAC-1	P1.4	0.0709045	-0.00607937	0.0209938	0.0450632
GGGCCGGCCGAAGTAC-1	P1.3	0.0116753	-0.068542	0.0449023	0.0215673
GGGCGATATGTGTGAA-1	P1.1	0.0638105	-0.011572	0.0404009	0.0185528
GGGCGCAGCGTTACTC-1	P1.4	0.0558287	-0.0341021	-0.00963844	0.0736792
GGGCGGCAAATGAATT-1	P1.4	0.0388302	0.118114	0.0620093	0.0102817
GGGCGGGTTCCCTACG-1	P1.4	0.0393422	0.0534315	0.0268273	0.0151276
GGGCGGTCCTATTGTC-1	P1.4	0.0649226	0.0419666	-0.0215135	0.0271335
GGGCGTACATTTATAT-1	P1.1	0.0751007	0.117816	0.0629578	0.0447482
GGGCGTCACCACGTAA-1	P1.4	0.0385823	0.00551852	0.0462772	0.0190492
GGGCGTCCACTGGCTC-1	P1.2	0.0629844	0.0789093	0.0160898	0.0381915
GGGCGTGGTTTCCCAG-1	P1.background	0.0826305	-0.0952982	-0.0589585	0.20038
GGGCTATGATCGATGG-1	P1.4	0.029259	0.0265442	-0.00550072	0.0112218
GGGCTCATCGAACCCA-1	P1.1	-0.0234936	-0.0508265	0.0411479	-0.0810539
GGGCTGCCTAGGGCGA-1	P1.1	0.00376584	0.0678383	0.0703729	-0.00505178
GGGCTGGTTAGTCGCG-1	P1.background	0.116165	-0.0900051	-0.0396175	0.116543
GGGTACACTCTGGAGG-1	P1.4	0.0564187	0.0205253	0.0309677	0.0340489
GGGTACCCACGGTCCT-1	P1.4	0.0367354	0.0150378	0.0574178	0.0484204
GGGTACTTCATGAACT-1	P1.4	-0.0125258	-0.0181968	0.027258	0.00247489
GGGTATGTATGCACTT-1	P1.4	0.0234629	-0.00621968	0.0105144	0.0139727
GGGTCACCGTGACGGT-1	P1.4	0.0786127	-0.0323881	0.0355132	0.0849011
GGGTCAGGAGCTAGAT-1	P1.5	0.0848981	-0.0188028	0.00339894	0.176276
GGGTCGTGGCAAGTGT-1	P1.4	-0.000620906	0.0476339	-0.0255288	-0.0350664
GGGTGACACCTTAACT-1	P1.1	0.0330257	0.0294247	0.00359475	-0.010156
GGGTGCATATGAAAGC-1	P1.4	0.0326885	-0.00811459	0.00188598	0.0585196
GGGTGTTTCAGCTATG-1	P1.2	0.199273	0.176273	-0.0340173	0.0598063
GGGTTAACATTTGAGT-1	P1.4	0.071523	-0.0176627	-0.0294746	0.027056
GGGTTTAGGATAGGAT-1	P1.4	0.0334673	0.0402231	0.000986007	0.042025
GGTAAACTCTGCGCTG-1	P1.4	0.0437757	3.14658e-05	0.073963	0.0240863
GGTACAAACATGCTAT-1	P1.4	0.0523232	0.0357536	-0.0199011	0.0371795
GGTACATCTGGGACGA-1	P1.4	0.0242386	-0.0111026	-0.0163824	0.0246195
GGTACCATTAAGACGG-1	P1.4	0.0943446	0.0813465	0.0376211	0.0699999
GGTACGTTGCGGCCGG-1	P1.4	0.0592536	-0.00183849	0.0175942	0.0152948
GGTACTAAGTGCTTTG-1	P1.4	0.0194024	0.00458218	0.0095802	0.019615
GGTAGAAGACCGCCTG-1	P1.4	0.151206	-0.000573833	0.0573352	0.116294
GGTAGACCGTTGGGCG-1	P1.4	0.0348522	0.0191394	-0.0173145	0.0131808
GGTAGTGCTCGCACCA-1	P1.5	0.0367543	-0.0401878	0.0295342	0.0382103
GGTATAGTGACACATA-1	P1.5	0.133013	-0.0322673	0.0197167	0.181703
GGTATTGCCGAGTTTA-1	P1.1	-0.00456898	-0.0211675	0.0316561	-0.0158751
GGTCAAGACTACTTCG-1	P1.4	0.0180161	0.00034883	0.0225713	0.0364885
GGTCAGTGGGTCCCAC-1	P1.1	-0.0229251	-0.00725033	0.0439575	-0.0240537
GGTCGGATAAACGGCG-1	P1.1	-0.0239015	0.055441	0.0456233	-0.0727443
GGTCGGCCAGGAGCTT-1	P1.background	0.124666	-0.106421	-0.0272121	0.166486
GGTCGGTAATTAGACA-1	P1.4	0.0584986	0.00746943	-0.0032174	0.0460139
GGTCGGTCGTCCACAG-1	P1.4	0.0779125	-0.00422779	-0.021949	0.00532079
GGTCGTAAGCTCGCAC-1	P1.4	0.0189741	0.0237065	0.0184663	-0.0171728
GGTCTCCAAGTAGTGC-1	P1.4	0.0494531	0.00214005	0.0322161	0.0502507
GGTCTCCGTCCAGGTT-1	P1.4	0.0230931	0.00648753	0.0591854	0.0344339
GGTCTCTGAATGGACT-1	P1.4	0.0186517	-0.0470367	0.0170556	0.000388292
GGTCTGAGAATCTGGA-1	P1.1	0.00743702	0.0235221	0.00876502	-0.0224609
GGTCTTGAGCGCTCTT-1	P1.background	0.0472249	-0.0563389	-0.00258177	0.162123
GGTGAAACCGGGAATG-1	P1.4	0.093123	0.0423502	0.01501	0.040514
GGTGAAGTACAGGGAT-1	P1.4	-0.0266775	-0.0230304	0.0338967	-0.0195094
GGTGAGATGCAGATAA-1	P1.2	0.0627357	0.0365291	0.0429469	0.0707012
GGTGATAAGGAGCAGT-1	P1.3	0.0410033	-0.0640238	0.0718923	-0.0295036
GGTGATGAAGGAAGTG-1	P1.4	0.040521	0.0230143	-0.0234997	0.0194798
GGTGCGGATAAGTGGC-1	P1.4	0.0883068	0.0718828	0.0131752	0.0527665
GGTGCTGATCACAAAG-1	P1.4	-0.00223199	-0.0172255	0.0434494	-0.0152287
GGTGGACTGCTCTGGC-1	P1.1	0.00663451	0.0849364	0.0462875	0.00955625
GGTGGAGGTTGATACG-1	P1.4	0.0730897	-0.00933081	0.00687898	0.0520644
GGTGTAAATCGATTGT-1	P1.background	0.0518825	-0.0808177	-0.00753974	0.181056
GGTGTTGGGCGTCTTA-1	P1.4	0.0557528	0.0133338	-0.00163218	0.0597286
GGTTACCACCCTCGGG-1	P1.4	-0.0188772	0.00229599	-0.00202036	-0.0267627
GGTTAGCTATATGTCT-1	P1.4	0.0531213	0.0820053	0.0121964	0.0189388
GGTTAGGCTTGGAGAA-1	P1.1	-0.0073106	0.0141783	0.0113242	0.00137298
GGTTAGTTACGGCGCC-1	P1.1	-0.0377609	-0.0451826	0.011111	-0.0780648
GGTTCGCATTTGCCGT-1	P1.4	0.012513	-0.0255471	0.0221549	0.00194716
GGTTCTACTCGTCTGA-1	P1.4	0.055846	-0.00418553	0.02445	0.0707167
GGTTGTGCTCTTGTCC-1	P1.4	0.0470268	-0.0395462	0.0170656	0.029575
GGTTGTGTAGCCTGGC-1	P1.4	0.0355591	-0.0272674	0.0030552	0.0319363
GGTTTAATTGAGCAGG-1	P1.4	-0.0177765	0.00415986	-0.0239053	-0.0514791
GGTTTACAATCTCAAT-1	P1.4	0.099844	0.0445204	0.0119949	0.0952359
GGTTTAGCCTTTCTTG-1	P1.4	0.0383993	-0.0480234	0.00750265	0.0376939
GGTTTCAATCGGTCAG-1	P1.background	0.104996	-0.0979645	-0.0362662	0.145768
GGTTTGTGACCTGAGG-1	P1.4	-0.0233147	-0.0407415	0.00533771	0.029489
GTAACATCTAAGATAA-1	P1.1	-0.0231442	0.0430518	0.0597387	0.00451351
GTAAGCGGGCAGTCAG-1	P1.2	0.0781015	0.189719	0.0622077	0.0428254
GTAAGGATTTGTCGGA-1	P1.2	0.0590168	0.0216967	0.0419529	0.0247661
GTAAGTAACAGTCTGG-1	P1.3	-0.0705535	-0.0724532	0.105462	-0.0340709
GTAAGTAGGGTATACC-1	P1.4	0.0169262	0.0356095	0.0304097	0.0272894
GTAAGTCCACACTCTA-1	P1.4	0.004828	-0.047793	-0.0227488	0.0232007
GTAATAAAGGGCTCCC-1	P1.background	0.145678	-0.0330692	-0.0173766	0.128999
GTAATCTGATTCTTCG-1	P1.4	0.0155259	0.0320274	0.0254997	0.0118463
GTACACTTACCTGAAG-1	P1.5	0.0296013	-0.0298526	-0.0281047	0.0339362
GTACAGAGGCAAGGGT-1	P1.3	-0.0769865	-0.0445058	0.0735745	-0.0492247
GTACGACGGCGCTGCG-1	P1.4	0.0572898	0.0451885	0.0762492	0.0404232
GTACGAGATTGCGACA-1	P1.2	0.0561805	0.0875899	0.0419878	0.0476137
GTACGCTTCATTGCAC-1	P1.4	0.0523862	0.0375713	0.0381113	0.0129341
GTACGTTTGCCCGTCA-1	P1.4	-0.0125588	0.0631362	0.0955576	-0.00864429
GTACTAAGATTTGGAG-1	P1.4	0.0286176	0.0348121	0.0393882	0.0137896
GTACTACGGCCTCGTT-1	P1.4	0.0428256	-0.0148685	0.0181036	0.116973
GTACTCCCTTATCGCT-1	P1.4	-0.0186903	0.00296546	-0.00881584	0.00133713
GTACTCCTGGGTATGC-1	P1.1	0.0277917	0.0521401	0.0527236	0.0228548
GTACTGGAGTTAGACC-1	P1.5	0.118348	-0.0216132	0.000337714	0.121542
GTACTTGGGCACTTCT-1	P1.2	0.0736542	0.0576556	-0.017668	0.0308738
GTAGAAACGGGTGGAG-1	P1.4	0.0340975	0.0253036	-0.0100659	-0.00266524
GTAGACAACCGATGAA-1	P1.4	0.0550286	0.0821832	0.0574624	0.0381345
GTAGACACGCCTGACT-1	P1.background	0.102962	-0.0752932	-0.0650165	0.20295
GTAGACGTCGTTACAT-1	P1.4	0.0662783	0.0416236	0.0322369	0.0523989
GTAGAGGGAGACAAGT-1	P1.4	0.0514841	0.0165652	0.0295762	0.00474424
GTAGCCAAACATGGGA-1	P1.4	0.0826988	-0.0583735	0.0790969	0.0814023
GTAGCGGCTATACACT-1	P1.4	0.128941	-0.00926932	0.0391087	0.0331588
GTAGCTTCCTCTTGTT-1	P1.4	0.0695351	0.0399854	0.0574194	0.0564692
GTAGGTGATCCGTGTA-1	P1.2	0.118314	0.110966	-0.0415155	0.0517347
GTAGTCGCGGGAATCA-1	P1.4	0.00710095	0.0327604	0.0495649	0.0169763
GTAGTCTACGATATTG-1	P1.background	0.0596647	-0.108807	-0.0441711	0.166841
GTAGTGAGCAACCTCA-1	P1.1	0.0110284	-0.0127651	-0.0262771	-0.00374909
GTATAGGACTCAGTAG-1	P1.2	0.0327681	0.0636865	0.0522446	0.037808
GTATCAAACGTTAGCT-1	P1.4	0.06508	-0.0213176	0.00840046	0.0788148
GTATCAAGGTACTTCC-1	P1.background	0.0239897	-0.0736447	0.0384082	0.173493
GTATCAGCTTGGGTTC-1	P1.1	0.161487	0.0504937	0.00164683	0.0746744
GTATCCTTTGGTAACC-1	P1.4	0.068558	-0.0441866	0.0206699	0.107881
GTATCTTTCATAACCA-1	P1.4	-0.00606196	0.0118407	-0.010624	-0.0161958
GTATGAAATTTCACTC-1	P1.4	0.0103117	-0.026089	0.0199645	0.00164071
GTATGTGGGTCTAGTT-1	P1.5	0.100256	-0.0635405	0.00829327	0.12607
GTATTAAGGCGTCTAA-1	P1.4	0.0247455	0.038523	0.00470095	0.0106834
[truncated: 926 more rows]

## Sheet: SP5_module_scores
Spot ID	cluster	C2_IMM1	C4_DIFF1	C5_PRO1	C1_MES1
AAACAAGTATCTCCCA-1	P5.background	0.315602	-0.0178152	-0.0317088	0.259283
AAACAGAGCGACTCCT-1	P5.1	0.371322	0.132953	0.0298413	0.214933
AAACAGTGTTCCTGGG-1	P5.background	0.079928	-0.0725301	0.0716889	0.19515
AAACCGTTCGTCCAGG-1	P5.background	0.381627	-0.0275778	-0.0265616	0.246202
AAACGAGACGGTTGAT-1	P5.background	0.418429	-0.0512563	-0.0406296	0.277109
AAACGGTTGCGAACTG-1	P5.background	0.350194	-0.0726307	-0.020936	0.252205
AAACTCGGTTCGCAAT-1	P5.background	0.30389	-0.00230218	0.00979321	0.223138
AAACTGCTGGCTCCAA-1	P5.background	0.349614	-0.0440681	-0.0536154	0.231807
AAAGGCTACGGACCAT-1	P5.background	0.379144	-0.0123712	-0.0248941	0.222283
AAAGGCTCTCGCGCCG-1	P5.background	0.339134	0.000152761	-0.00887675	0.211366
AAAGGGATGTAGCAAG-1	P5.background	0.280872	-0.01399	-0.0228168	0.160252
AAAGTAGCATTGCTCA-1	P5.background	0.343298	-0.012917	-0.0657542	0.230995
AAAGTGTGATTTATCT-1	P5.background	0.355194	0.00287719	-0.0161536	0.250243
AAAGTTGACTCCCGTA-1	P5.background	0.36665	-0.00616691	-0.021573	0.238493
AAATAACCATACGGGA-1	P5.1	0.367448	0.131947	-0.0392559	0.219083
AAATACCTATAAGCAT-1	P5.background	0.356151	-0.0284609	-0.0675876	0.236985
AAATAGCTTAGACTTT-1	P5.background	0.330667	-0.0381733	-0.0351247	0.220598
AAATAGGGTGCTATTG-1	P5.background	0.272371	-0.061262	0.0566145	0.309897
AAATCGTGTACCACAA-1	P5.background	0.356436	-0.0653379	-0.0452677	0.229868
AAATCTAGCCCTGCTA-1	P5.background	0.333351	-0.0489934	-0.00268805	0.385943
AAATGGCATGTCTTGT-1	P5.1	0.365063	0.135565	-0.00828227	0.246714
AAATGGTCAATGTGCC-1	P5.background	0.328335	-0.0607375	-0.0423721	0.224957
AAATTAACGGGTAGCT-1	P5.background	0.301894	-0.0912519	-0.0249087	0.219205
AAATTACACGACTCTG-1	P5.1	0.356558	0.141896	-0.0305063	0.190366
AAATTACCTATCGATG-1	P5.background	0.357464	-0.034214	-0.0171448	0.229422
AAATTGATAGTCCTTT-1	P5.background	0.372249	-0.0792031	-0.078513	0.243933
AAATTTGCGGGTGTGG-1	P5.background	0.307303	-0.054077	-0.0343612	0.220944
AACAACTGGTAGTTGC-1	P5.background	0.317896	-0.0592702	-0.0506804	0.205749
AACAATACATTGTCGA-1	P5.background	0.338373	-0.0257562	-0.0294706	0.20207
AACACACGCTCGCCGC-1	P5.background	0.337591	-0.044033	-0.042185	0.25738
AACAGCTGTGTGGCAA-1	P5.background	0.308504	-0.0630346	-0.0448162	0.231923
AACAGGAAATCGAATA-1	P5.background	0.335932	-0.0435672	-0.0144974	0.264031
AACATATCAACTGGTG-1	P5.background	0.338554	-0.051148	-0.0290984	0.214585
AACATTGTGACTCGAG-1	P5.background	0.309512	-0.0303106	-0.0267283	0.214204
AACCCGACAACCCGTG-1	P5.background	0.265216	-0.0470901	-0.00604909	0.209926
AACCCTACTGTCAATA-1	P5.background	0.332951	0.0170296	-0.0122502	0.208146
AACCGAGCTTGGTCAT-1	P5.background	0.34938	-0.0617638	-0.012084	0.268917
AACCGCTAAGGGATGC-1	P5.3	0.323446	-0.0292316	-0.0181099	0.207784
AACCTCGCTTTAGCCC-1	P5.background	0.292302	0.0235804	0.028476	0.228215
AACCTTTAAATACGGT-1	P5.background	0.390895	-0.0762041	-0.0414453	0.268166
AACCTTTACGACGTCT-1	P5.1	0.32826	0.34842	-0.0223751	0.0513398
AACGATAATGCCGTAG-1	P5.background	0.253645	-0.086522	0.0444488	0.328837
AACGATAGAAGGGCCG-1	P5.background	0.368477	-0.0848849	-0.0471656	0.274155
AACGATATGTCAACTG-1	P5.background	0.342877	0.00665888	-0.000895823	0.207047
AACGCATGATCTGGGT-1	P5.background	0.308065	0.0356357	0.00760784	0.22366
AACGCGACCTTGGGCG-1	P5.background	0.306027	-0.0229048	-0.0207049	0.210087
AACGCGGTCTCCAGCC-1	P5.background	0.355662	-0.051029	-0.0491779	0.216785
AACGCTGTTGCTGAAA-1	P5.background	0.290641	-0.0587456	0.0342537	0.398678
AACGGACGTACGTATA-1	P5.background	0.378779	0.0338187	0.00219145	0.313853
AACGGCCATCTCCGGT-1	P5.background	0.269774	-0.0570851	-0.0427627	0.168675
AACGTACTGTGGGTAC-1	P5.background	0.304064	-0.0861288	-0.0666417	0.163243
AACGTCAGACTAGTGG-1	P5.background	0.322412	-0.0710703	-0.0360786	0.242603
AACGTGCGAAAGTCTC-1	P5.background	0.274571	-0.0600133	0.002198	0.220491
AACTAGGCTTGGGTGT-1	P5.background	0.352539	-0.0828768	-0.0229057	0.220016
AACTCAAGTTAATTGC-1	P5.background	0.344008	-0.049689	-0.0375992	0.233259
AACTCCAGAGCGTGTT-1	P5.2	0.28101	-0.0121966	0.0164511	0.207121
AACTCTCAATAGAGCG-1	P5.background	0.327728	-0.0243074	-0.0183414	0.221547
AACTCTCAGTGTGCTC-1	P5.background	0.329674	-0.018485	-0.0314379	0.214558
AACTGATATTAGGCCT-1	P5.background	0.376335	-0.0161521	-0.0241865	0.25493
AACTGGGTCCCGACGT-1	P5.background	0.288697	-0.0654233	-0.0642503	0.188273
AAGACCCAACTGAACA-1	P5.background	0.326937	-0.0202757	-0.0152646	0.231937
AAGACTGCAAGCTACT-1	P5.background	0.35895	-0.0844791	-0.0389753	0.255795
AAGAGCTCTTTATCGG-1	P5.background	0.372506	-0.08156	-0.015176	0.275037
AAGAGGCATGGATCGC-1	P5.background	0.349578	-0.0798893	-0.0321667	0.288247
AAGATGGCACCGGACC-1	P5.background	0.346402	-0.0027345	-0.0231874	0.212695
AAGATTGGCGGAACGT-1	P5.background	0.374123	-0.00921776	-0.00843417	0.306709
AAGCACCCTGCGTATC-1	P5.background	0.361825	-0.0677302	-0.0300361	0.212921
AAGCATACTCTCCTGA-1	P5.background	0.327714	-0.0497429	-0.0134519	0.272107
AAGCCGAAGCGGTTTA-1	P5.background	0.338344	-0.0384508	-0.0114559	0.308044
AAGCGCAGGGCTTTGA-1	P5.background	0.305762	-0.00046521	0.000712961	0.208521
AAGCGTCCCTCATCGA-1	P5.background	0.363954	-0.0578919	-0.0605254	0.206263
AAGCTAGATCGAGTAA-1	P5.background	0.377205	-0.05718	-0.0446744	0.293558
AAGCTCGTGCCAAGTC-1	P5.background	0.306596	-0.00169308	-0.0164771	0.22348
AAGCTCTTTCATGGTG-1	P5.background	0.336364	-0.0924738	0.0384095	0.335671
AAGGAGCGGTTGGTGC-1	P5.background	0.251775	-0.0670241	-0.0464843	0.172439
AAGGATCGATCGCTTG-1	P5.background	0.332113	-0.0376351	-0.0369608	0.220683
AAGGATGAGGGACCTC-1	P5.background	0.295934	-0.0370737	-0.0119968	0.211411
AAGGCTGTGCTCATCG-1	P5.background	0.337352	-0.0770536	0.0266023	0.271997
AAGGGACAGATTCTGT-1	P5.background	0.344383	-0.0133623	-0.0161922	0.213241
AAGGTATCCTAATATA-1	P5.background	0.37932	-0.0302097	-0.0554709	0.241002
AAGGTGATAAACCAGC-1	P5.background	0.329035	-0.014928	0.000536264	0.229336
AAGTAGAAGACCGGGT-1	P5.background	0.400539	-0.0878341	-0.0206276	0.320902
AAGTCAATTGTCGTCA-1	P5.background	0.348576	-0.0586413	-0.0342556	0.212634
AAGTGAGTCGGGTTTA-1	P5.background	0.332832	-0.0552609	-0.00954826	0.215903
AAGTGCCTTGACTGTA-1	P5.background	0.31758	-0.0318339	-0.0344676	0.216229
AAGTGCGTTAGAATCT-1	P5.3	0.294158	0.0292941	0.0112345	0.236209
AAGTGCTTCTCTATTG-1	P5.background	0.320712	0.0118621	-0.00644035	0.251755
AAGTGTTTGGAGACGG-1	P5.background	0.308142	0.0227775	-0.0123077	0.290399
AAGTTCACTCCAAGCT-1	P5.2	0.141321	0.330672	0.13372	-0.0471063
AAGTTCAGTCTGCGTA-1	P5.background	0.337792	0.00411138	0.0306036	0.323564
AAGTTCGGCCAACAGG-1	P5.background	0.313618	-0.0315905	-0.0261545	0.214115
AAGTTTATGGGCCCAA-1	P5.2	0.21947	0.107161	0.00245116	0.124538
AATAACACTAGAACAA-1	P5.background	0.330107	-0.0247389	-0.0220131	0.188697
AATACCGGAGGGCTGT-1	P5.background	0.31823	-0.0035057	-0.0205272	0.240602
AATAGAACAGAGTGGC-1	P5.background	0.34522	-0.0486438	-0.0359689	0.195841
AATAGAATCTGTTTCA-1	P5.background	0.342828	-0.000662319	-0.0152943	0.215884
AATAGTCCGTCCCGAC-1	P5.background	0.335539	-0.0161888	-0.0191934	0.222234
AATATCGAATCAATGC-1	P5.background	0.357406	-0.0414209	0.000171708	0.359243
AATATCGAGGGTTCTC-1	P5.background	0.359967	-0.0112449	-0.0344538	0.224965
AATCAGGTTTCATTTA-1	P5.background	0.243786	0.0298881	0.00581178	0.221063
AATCATGTAAAGACTC-1	P5.background	0.342085	-0.0591334	-0.0183982	0.313152
AATCCCGCTCAGAGCC-1	P5.background	0.338963	-0.0109408	0.00967432	0.238335
AATCGCCTCAGCGCCA-1	P5.background	0.28562	-0.0502158	-0.0567646	0.195016
AATCGCGCAGAGGACT-1	P5.background	0.334422	-0.100688	-0.0526617	0.174779
AATCTATGCCGGAGCC-1	P5.background	0.36568	-0.0567143	-0.0437512	0.246728
AATCTGCGTTGGGACG-1	P5.background	0.313569	0.00790511	-0.0253327	0.210825
AATGACAGCAATGTCT-1	P5.background	0.321725	-0.0595881	-0.0263783	0.198891
AATGACGTAGGATGTC-1	P5.3	0.324814	0.0162336	-0.0218193	0.222853
AATGACTGTCAGCCGG-1	P5.background	0.336957	-0.0724892	-0.0195695	0.288358
AATGATGATACGCTAT-1	P5.1	0.344463	0.0351672	-0.0134411	0.208155
AATGATGCGACTCCTG-1	P5.background	0.332518	-0.0742927	-0.0543636	0.190306
AATGCAACCGGGTACC-1	P5.background	0.309721	-0.0180296	-0.029229	0.207182
AATGCACCAAGCAATG-1	P5.1	0.22107	0.417474	-0.0325366	-0.0106715
AATGTGCCCGAGGTGT-1	P5.background	0.341169	0.00247892	-0.0208712	0.24216
AATTAAAGGTCGGCGT-1	P5.background	0.293732	-0.0983362	-0.0261807	0.214527
AATTAACGGATTTCCA-1	P5.background	0.373651	-0.0260842	-0.0592309	0.239881
AATTAGCGCTGCAGCG-1	P5.background	0.390422	-0.0498758	-0.0403136	0.2762
AATTCATAAGGGATCT-1	P5.1	0.33081	0.123384	0.0028801	0.203881
AATTCCAAGCATGTAC-1	P5.background	0.418953	-0.0544953	-0.0357215	0.323454
AATTCGATTCGAGGAT-1	P5.background	0.296385	-0.0276681	0.0190203	0.242467
AATTCTAGAGTTAGGC-1	P5.background	0.352545	-0.0440734	-0.0278315	0.282405
AATTGAACGCTCTGGT-1	P5.background	0.333527	0.0126477	-0.0376581	0.203163
AATTTGGGACATAGTA-1	P5.background	0.285691	0.0654613	0.0330687	0.236467
ACAAATCGCACCGAAT-1	P5.background	0.348794	-0.0554147	-0.0593639	0.240892
ACAAATGGTAGTGTTT-1	P5.background	0.331391	-0.0618056	-0.0357603	0.204295
ACAACAGCATGAGCTA-1	P5.background	0.2945	-0.0424569	-0.0164589	0.189924
ACAAGGAAATCCGCCC-1	P5.background	0.346068	-0.0309251	-0.0254347	0.227805
ACAAGGATGCTTTAGG-1	P5.2	0.245749	0.225257	0.0136198	0.0882502
ACAAGGGCAGGCTCTG-1	P5.3	0.281961	0.021688	-0.0370871	0.174033
ACAATGAATACGGAGA-1	P5.background	0.382188	-0.0359515	-0.0169805	0.270206
ACAATTGTGTCTCTTT-1	P5.background	0.298051	-0.0324278	-0.0461966	0.196444
ACAATTTGAGCAGTGG-1	P5.background	0.338634	-0.0617625	-0.0384259	0.242578
ACACAAAGACGGGTGG-1	P5.background	0.309142	-0.0391869	-0.0709534	0.173669
ACACACCAGGACCAGT-1	P5.background	0.35521	-0.0022364	-0.0173366	0.228409
ACACACTTTCTACACG-1	P5.background	0.396404	0.0260807	-0.0145465	0.261802
ACACCCAGCATGCAGC-1	P5.background	0.326059	-0.109979	0.00814401	0.331093
ACACCTTAAGTAGGGC-1	P5.background	0.323392	-0.0781276	-0.0516972	0.2404
ACACGAGACTCCTTCT-1	P5.background	0.335675	-0.0307551	-0.0496479	0.2068
ACACGGGAACTTAGGG-1	P5.background	0.328451	-0.01321	-0.0540103	0.204162
ACACTGATCAAGGTGT-1	P5.background	0.278351	-0.0504821	-0.0493775	0.176793
ACAGCGACATTCTCAT-1	P5.background	0.335748	-0.00645439	0.000609807	0.256252
ACAGGCTTGCCCGACT-1	P5.background	0.330116	-0.0650237	0.029058	0.390994
ACAGGTGGAGGTGAGG-1	P5.background	0.316533	-0.0183559	-0.0199043	0.189441
ACATAATAAGGCGGTG-1	P5.background	0.29631	-0.0411674	-0.0197437	0.188417
ACATCCCGGCCATACG-1	P5.background	0.288306	-0.0299289	-0.0460431	0.175717
ACATCCTGGTAACTGT-1	P5.background	0.304012	-0.0263096	-0.0183685	0.207813
ACATCGATCGTTTACC-1	P5.background	0.305766	-0.0551069	-0.028426	0.228476
ACATCGGTCAGCCGCG-1	P5.background	0.355018	-0.0369377	-0.0243741	0.225241
ACATCGTATGCAATGG-1	P5.background	0.297314	-0.0138773	-0.0308236	0.192655
ACATGGCGCCAAAGTA-1	P5.background	0.370284	0.025283	0.00260859	0.232948
ACATTAGTTTATATCC-1	P5.background	0.378056	-0.0957677	-0.0224036	0.327178
ACCAACGCTTATTTAT-1	P5.background	0.351956	-0.0491658	-0.0201557	0.207274
ACCAAGAACGCGTGTC-1	P5.background	0.34781	-0.110505	0.0062022	0.304057
ACCAATATGCAAGTTA-1	P5.background	0.368212	-0.0542555	0.0035617	0.405794
ACCACAAGTTTCTATC-1	P5.background	0.288445	-0.0772302	-0.053768	0.171004
ACCACCAATGTAACAA-1	P5.background	0.340974	-0.0378338	-0.0435943	0.231101
ACCACGTGCAGCTATA-1	P5.background	0.316404	0.00810965	0.0146358	0.264293
ACCATATCCGCAATAA-1	P5.background	0.321914	-0.0529416	-0.0529513	0.200096
ACCATCGTATATGGTA-1	P5.background	0.321484	-0.0703813	-0.025162	0.235147
ACCCAACGCCCGTGGC-1	P5.background	0.33352	0.0192492	-0.0236314	0.183668
ACCCATCTTGAGGGTA-1	P5.background	0.298639	-0.0481383	-0.0308479	0.203612
ACCCGATTGGTTCCGA-1	P5.background	0.231968	-0.00403512	0.043056	0.238684
ACCCGGAAACTCCCAG-1	P5.background	0.350501	-0.0580701	-0.0715489	0.217118
ACCCGGATGACGCATC-1	P5.background	0.346136	-0.00904973	-0.0311545	0.232951
ACCCGGTTACACTTCC-1	P5.background	0.304891	-0.0694087	-0.0692632	0.15657
ACCCGTGTCATCAGTA-1	P5.background	0.280622	-0.0242077	-0.0411453	0.190668
ACCCTATGCCATATCG-1	P5.background	0.344925	-0.0359937	-0.0275155	0.234312
ACCCTCCCTTGCTATT-1	P5.background	0.318242	-0.0281057	-0.0394869	0.230801
ACCGACACATCTCCCA-1	P5.background	0.374849	-0.0228716	-0.00667124	0.276072
ACCGACTGAGTCCCAC-1	P5.background	0.323934	-0.0469236	-0.0583983	0.214785
ACCGATGGTAGCATCG-1	P5.background	0.337547	-0.0353565	0.00382494	0.231705
ACCGCAATAACTGCCT-1	P5.background	0.341799	0.0229807	-0.0276885	0.249727
ACCGCGGTGGAAGTCG-1	P5.background	0.305627	-0.0194995	-0.00934765	0.204488
ACCGGGCCTTTGTTGA-1	P5.background	0.348164	-0.0557293	0.00488931	0.288573
ACCGTGACCACGTGGG-1	P5.background	0.351589	0.000644465	-0.0273615	0.219691
ACCTAAGTACCTTTCA-1	P5.background	0.340204	-0.0145134	-0.0236829	0.233463
ACCTACAGTATGTGGT-1	P5.background	0.355985	-0.0173035	-0.0164794	0.232607
ACCTACTATAAATCTA-1	P5.background	0.367368	-0.046251	0.0112714	0.240958
ACGACTGGTCATACTC-1	P5.background	0.323004	0.0186616	-0.041751	0.215646
ACGAGTACGGATGCCC-1	P5.background	0.33024	-0.0255397	-0.0392974	0.232063
ACGATACATAGAACTA-1	P5.1	0.392922	0.333621	-0.0296854	0.204946
ACGATCATACATAGAG-1	P5.background	0.32372	-0.0633073	-0.044015	0.201916
ACGATCATCTTGTAAA-1	P5.background	0.320141	-0.0450935	0.00243668	0.232579
ACGATGCATATGTTAT-1	P5.background	0.26212	-0.078235	-0.017152	0.176241
ACGCAAACTAATAGAT-1	P5.background	0.331104	-0.0257085	-0.0565671	0.214667
ACGCAATCACTACAGC-1	P5.background	0.27576	-0.0457901	-0.0462471	0.162578
ACGCATACGTTTACTA-1	P5.background	0.351387	-0.0242875	-0.0198005	0.27506
ACGCATTCGTGAGTAC-1	P5.background	0.276766	-0.0569036	-0.0348455	0.237208
ACGCCAGATGATTTCT-1	P5.background	0.405364	0.110109	-0.0281578	0.216804
ACGCCGCTAGACGACC-1	P5.3	0.321691	0.0678002	-0.0148844	0.206383
ACGCGAAGTCAGACGA-1	P5.background	0.30588	-0.0693863	-0.0532098	0.16499
ACGCGGGCCAAGGACA-1	P5.background	0.229957	-0.0774983	-0.0307225	0.153031
ACGCTAGTGATACACT-1	P5.background	0.329513	-0.0625929	-0.0765196	0.186518
ACGGACTCTCAAAGCG-1	P5.2	0.213877	0.266137	-0.00251054	0.0335938
ACGGATGGTGCGGATA-1	P5.background	0.403314	-0.0103516	0.0404301	0.414241
ACGGCACTTGCTTGGG-1	P5.background	0.348379	-0.0479149	-0.0341309	0.23638
ACGGCCAACATGGACT-1	P5.background	0.351745	-0.0446613	-0.0405792	0.221307
ACGGCGACGATGGGAA-1	P5.background	0.282543	0.00609607	-0.043928	0.181163
ACGGGAGTGTCGGCCC-1	P5.background	0.330848	-0.0182278	-0.0412333	0.220453
ACGTAGATTGCTGATG-1	P5.background	0.335258	-0.0436086	-0.0705855	0.235988
ACGTAGGAGAGTCGCT-1	P5.3	0.344409	0.0232871	-0.0225279	0.245401
ACGTGCGCCTCGTGCA-1	P5.background	0.313125	0.00437297	-0.0339259	0.219121
ACGTTAATGTCGAAGA-1	P5.2	0.170994	0.294232	0.00526023	-0.0442436
ACGTTAGATTTGCCCG-1	P5.background	0.335104	-0.0683201	-0.0251173	0.257121
ACGTTCGTTCAGGAAA-1	P5.background	0.322559	-0.0491382	-0.0369374	0.216098
ACGTTTAGTTGTGATC-1	P5.background	0.378193	-0.0563208	0.00992145	0.387817
ACTACAAAGAGAGGTG-1	P5.background	0.286457	-0.0197527	-0.0100438	0.232947
ACTACCAGCTCTCTGG-1	P5.background	0.329051	-0.0523352	-0.0184752	0.230463
ACTACGCGTTAGAATT-1	P5.background	0.325346	-0.0355477	-0.0311184	0.217804
ACTAGTTGCGATCGTC-1	P5.background	0.362907	-0.0211427	0.00495857	0.309929
ACTATCCAGGGCATGG-1	P5.background	0.296742	-0.0546093	-0.0152351	0.220159
ACTATTCGTCCGTGGT-1	P5.background	0.399228	0.041516	-0.0271144	0.26356
ACTATTTCCGGGCCCA-1	P5.background	0.360785	-0.0392381	-0.0348518	0.223788
ACTCAAGTGCAAGGCT-1	P5.2	0.221888	0.146257	0.0753545	0.166798
ACTCAATAAAGGCACG-1	P5.background	0.358932	-0.0585724	-0.0598471	0.224117
ACTCCCGAATTCGTTT-1	P5.background	0.344526	-0.045231	-0.0321546	0.206192
ACTCCCTAATGCTAAA-1	P5.background	0.360489	-0.0660873	-0.0446114	0.263316
ACTCCCTAGAATAGTA-1	P5.background	0.331606	-0.00544054	-0.0205736	0.235033
ACTCGTCAGTAATCCC-1	P5.background	0.313084	-0.0871283	-0.0333243	0.214398
ACTCTCTGACTTAGGT-1	P5.background	0.342831	-0.0213035	-0.0164404	0.245731
ACTCTTGTATAGTAAC-1	P5.background	0.326635	-0.0214089	-0.0105946	0.234353
ACTGAAACGCCGTTAG-1	P5.background	0.333758	0.0225325	-0.0304725	0.282766
ACTGAATGGCGAAAGT-1	P5.background	0.312154	-0.0158844	-0.000642924	0.212837
ACTGCCGTCGTAACTC-1	P5.background	0.337931	-0.0106338	-0.0113521	0.221325
ACTGGGATGCCAGTGC-1	P5.background	0.318673	-0.00720192	-0.0210077	0.235687
ACTGTACGATACACAT-1	P5.background	0.372672	-0.0566913	-0.0237574	0.269616
ACTGTCCAGGATTATA-1	P5.background	0.312267	-0.0496416	-0.0428347	0.183557
ACTGTCTTCTTTAGAA-1	P5.background	0.268069	-0.0629761	-0.0664282	0.158307
ACTTACGCATCCACGC-1	P5.background	0.3312	-0.0145203	0.0196708	0.33836
ACTTATACTTACCCGG-1	P5.background	0.340785	-0.0264875	-0.0319246	0.215866
ACTTATTAGGATCGGT-1	P5.background	0.377054	-0.0864805	-0.0377154	0.288522
ACTTATTTATGTGCCA-1	P5.background	0.359674	-0.01471	-0.0263218	0.259713
ACTTCAGGCTGATCCC-1	P5.background	0.318905	-0.0302537	-0.0427359	0.241704
ACTTCCATGCGGGACA-1	P5.2	0.199351	0.276344	0.0298268	-0.0033396
ACTTCGCCATACGCAC-1	P5.background	0.35915	-0.0413785	-0.0258984	0.236779
ACTTGACTCCCTCTTT-1	P5.2	0.25305	0.0818849	0.0315195	0.176855
ACTTGGGACCCGGTGG-1	P5.background	0.33191	-0.0690653	-0.0378488	0.277757
ACTTGTTACCGGATCA-1	P5.3	0.2789	0.055472	-0.00605126	0.181424
ACTTTACCCTCATGAA-1	P5.background	0.34035	-0.038695	-0.0280339	0.227689
ACTTTCCTATAGCTTC-1	P5.background	0.319027	-0.0500422	-0.0782112	0.196647
AGAACGTGGTACATTC-1	P5.background	0.37866	-0.060043	-0.0412927	0.260695
AGAAGGTTGCCGAATT-1	P5.3	0.213363	0.141338	0.0133172	0.18813
AGAAGGTTGTAGGTCG-1	P5.2	0.216498	0.132637	0.0252257	0.113448
AGAAGTGATTCGTGAT-1	P5.background	0.394601	-0.0372207	0.0112038	0.311775
AGAATTATGGATTCGA-1	P5.background	0.306346	-0.0348926	-0.0511271	0.217837
AGACCCACCGCTGATC-1	P5.background	0.366294	-0.0987942	-0.0169634	0.322085
AGACCCGCCCTCCTCG-1	P5.background	0.34	-0.0247861	-0.022605	0.22544
AGACGAAGTGCCGGTC-1	P5.background	0.360798	-0.00836018	-0.020363	0.263126
AGACGACGATGCCGCT-1	P5.background	0.357848	-0.0476706	-0.0407388	0.230575
AGACTAGCCTTCCAGA-1	P5.background	0.277898	-0.0825668	-0.0509652	0.205747
AGACTGTTACCGGGTC-1	P5.background	0.35169	0.014456	-0.0243435	0.212706
AGAGAAACACCAGAAA-1	P5.background	0.256803	-0.00532945	0.00318163	0.203417
AGAGAACCGTCTAGGA-1	P5.background	0.367668	-0.0496894	-0.0418639	0.311081
AGAGAAGGAGTACAAT-1	P5.background	0.34064	-0.078935	-0.0470045	0.24468
AGAGCGGGCTAATCAT-1	P5.background	0.375917	-0.0311636	-0.0188792	0.308381
AGAGGCTTCGGAAACC-1	P5.background	0.39151	-0.0553981	-0.0255152	0.273636
AGAGTAAACTTCACTA-1	P5.background	0.363562	-0.0408631	-0.014985	0.252459
AGATAACTTCAGGGCC-1	P5.background	0.275981	-0.0794494	-0.0434219	0.215175
AGATACCGGTGTTCAC-1	P5.background	0.310015	-0.0662303	-0.0403993	0.209726
AGATACTCAAGATCGA-1	P5.3	0.327319	0.0053514	-0.0340679	0.218554
AGATATAATACGACTA-1	P5.background	0.313217	0.0576252	-0.00562558	0.228294
AGATCGTGCATAAGAT-1	P5.background	0.329391	0.0426376	0.0266424	0.23037
AGATCTCAGGTGTGAT-1	P5.background	0.351303	-0.0185385	-0.0237782	0.270448
AGATGACTCGCCCACG-1	P5.background	0.384373	-0.0560592	-0.0582524	0.270614
AGATGATGGAGTCTGG-1	P5.background	0.350327	-0.0191568	-0.00699005	0.235734
AGATTATAGGACGTTT-1	P5.background	0.293248	-0.0507249	-0.0487832	0.211752
AGCAAAGGCCGCTAGT-1	P5.background	0.335629	-0.143539	0.0128592	0.380994
AGCAACATATCTTATT-1	P5.background	0.335188	0.00729043	-0.0282653	0.211831
AGCACCAGTACTCACG-1	P5.background	0.332241	-0.0752522	-0.0454407	0.204435
AGCACTACCTCACCAG-1	P5.background	0.307592	-0.0380554	0.0671555	0.327685
AGCAGAAGGAGAAAGA-1	P5.background	0.323425	-0.024716	-0.0237481	0.199477
AGCAGCCAGATGAATA-1	P5.background	0.285863	-0.0634806	-0.0398571	0.180379
AGCATATCAATATGCT-1	P5.background	0.347302	-0.0493075	-0.0199846	0.258088
AGCATCGTCGATAATT-1	P5.background	0.313191	-0.00527311	-0.0705969	0.170859
AGCCAAGCTTTGTGTC-1	P5.background	0.352656	-0.0642142	-0.0372972	0.214562
AGCCACTCCCGTGCTT-1	P5.3	0.317141	0.0720956	-0.0274211	0.204083
AGCCATATAGTATGTG-1	P5.3	0.310776	0.0307255	0.0343491	0.229322
AGCCCGCAACAAGCAG-1	P5.background	0.428317	0.039652	0.0033516	0.320238
AGCCCGGTAGCCTGTA-1	P5.background	0.354675	-0.0699014	-0.050907	0.198305
AGCCCTAAGCGAAGTT-1	P5.background	0.379212	-0.0741475	-0.00971703	0.323499
AGCCCTTCTAATCCGA-1	P5.1	0.270162	0.206113	0.0130233	0.178711
AGCGACAGGAACGGTC-1	P5.background	0.329675	-0.0212233	-0.0437989	0.194839
AGCGACATCCCATTCA-1	P5.background	0.357368	-0.104803	-0.0389027	0.254811
AGCGACCAACGATATT-1	P5.background	0.356337	-0.0321765	-0.0294402	0.235188
AGCGCATAATGAATCG-1	P5.background	0.34801	-0.0338322	-0.0317941	0.231437
AGCGCGGGTGCCAATG-1	P5.background	0.378021	0.0452461	-0.0281988	0.223445
AGCGGACACTTCGTAG-1	P5.background	0.378444	-0.0474065	-0.0745956	0.222248
AGCGGGTCTGACACTC-1	P5.2	0.242568	0.0586092	0.0226898	0.120093
AGCGTGGTATTCTACT-1	P5.background	0.346341	0.000708286	-0.0144564	0.200513
AGCTAACAAGCAATGT-1	P5.background	0.304907	-0.0141482	-0.0222486	0.214163
AGCTAGAAGCAGAAGT-1	P5.1	0.330261	0.0951307	-0.0233057	0.179489
AGCTATTTAATCCAAC-1	P5.1	0.339617	0.229834	0.017468	0.116004
AGCTCCTTCGCACATC-1	P5.background	0.376783	-0.0634534	0.0277713	0.408349
AGCTCTAGACGTTCCA-1	P5.background	0.350903	-0.00164755	-0.0131487	0.233254
AGCTCTTCCCAGTGCA-1	P5.1	0.316521	0.30169	0.0162189	0.109762
AGCTCTTTACTCAGTT-1	P5.background	0.36866	-0.0404693	-0.0510762	0.196699
AGCTGAAGTAAACCAA-1	P5.1	0.299332	0.22925	-0.00456615	0.142104
AGCTGTAACCTCAATC-1	P5.background	0.320341	-0.00184945	-0.0430665	0.217463
AGGAAGCTGTCCGCCG-1	P5.background	0.347081	-0.0377397	-0.00583557	0.229185
AGGACAGTCGAATCCC-1	P5.background	0.332266	-0.00724383	-0.0522481	0.209123
AGGACGACCCATTAGA-1	P5.3	0.301827	0.0742132	-0.012186	0.180033
AGGACGCTCGATGTTG-1	P5.1	0.176707	0.342798	0.0370485	-0.015646
AGGAGGCCTTCGCGCG-1	P5.background	0.3273	-0.0606781	-0.0097259	0.337881
AGGATAAAGTCGGGAT-1	P5.background	0.324723	-0.0439349	-0.00736606	0.281654
AGGATATAGGGATTTA-1	P5.background	0.374741	-0.0524407	-0.0346968	0.274376
AGGCAGATGCGTAAAC-1	P5.background	0.387631	-0.0447536	-0.0304787	0.316006
AGGCAGGGAGCGTACT-1	P5.background	0.322575	-0.0212174	-0.0125281	0.2179
AGGCATTGTCGTAGGG-1	P5.background	0.344058	-0.0410444	-0.00437122	0.267206
AGGCCCATTGTACAGG-1	P5.background	0.292263	-0.108551	-0.0180883	0.263876
AGGCCCTAGAACGCCA-1	P5.background	0.311446	-0.0372636	-0.030563	0.221643
AGGCCTATCATACCAA-1	P5.background	0.31273	-0.0482886	0.0127891	0.267553
AGGCCTGAGAATCTCG-1	P5.2	0.250658	0.185289	-0.0502356	0.10053
AGGCTTCCCGAAGAAG-1	P5.background	0.258314	-0.0780175	-0.073616	0.160533
AGGGAAACGAGGTACT-1	P5.background	0.361573	0.0433777	0.0595309	0.325851
AGGGACCGGCTGCGTT-1	P5.background	0.37311	-0.0459051	-0.0210611	0.203952
AGGGACTCTACGCGAC-1	P5.background	0.288897	-0.0586373	-0.032984	0.207276
AGGGCTGCAGTTACAG-1	P5.background	0.216937	-0.0966322	-0.0635741	0.132314
AGGGTCAGAGCACTCG-1	P5.background	0.294612	-0.00845083	-0.025059	0.245309
AGGGTCGATGCGAACT-1	P5.background	0.33258	-0.014321	-0.0164164	0.230439
AGGGTGCTCTCGAGGG-1	P5.background	0.352973	-0.00591709	-0.0451428	0.216695
AGGGTTCAGACGGTCC-1	P5.background	0.269022	-0.0297839	-0.00399409	0.225872
AGGGTTCCCTTTGGTT-1	P5.background	0.309561	-0.0121466	-0.0411589	0.203358
AGGGTTTAGTTCGGGA-1	P5.background	0.263642	-0.0888442	-0.044167	0.191313
AGGTACGATATTGCCA-1	P5.background	0.324092	-0.0102211	-0.0148925	0.22907
AGGTAGATCGAGATAT-1	P5.background	0.368379	-0.0310064	0.0219952	0.272544
AGGTATAATTGATAGT-1	P5.background	0.303753	-0.0560011	-0.0454797	0.163803
AGGTCGCGGAGTTACT-1	P5.background	0.340448	-0.0248109	-0.0194215	0.23548
AGGTGGTGACCTTCGC-1	P5.background	0.375936	-0.0467973	-0.0369108	0.235504
AGGTTGAGGCACGCTT-1	P5.background	0.369203	0.0146129	-0.0168873	0.233503
AGGTTTCACACACCTT-1	P5.2	0.27049	0.106271	0.0168635	0.142557
AGTAATGTCTTGCCGC-1	P5.background	0.385768	-0.0394397	-0.0497364	0.35856
AGTACATCATTTATCA-1	P5.background	0.394464	-0.0545462	-0.0164898	0.303549
AGTACGGGCACCTGGC-1	P5.background	0.410011	-0.0269917	-0.0466523	0.299906
AGTACTCTTATGCCCA-1	P5.background	0.353402	-0.0347552	0.0332139	0.3422
AGTAGAAGGCGCCTCA-1	P5.background	0.347787	-0.0452575	-0.0279913	0.235466
AGTAGGAAGGAAGTTG-1	P5.1	0.269922	0.134075	-0.0266437	0.112192
AGTATACACAGCGACA-1	P5.background	0.355902	-0.00412465	-0.0237582	0.2149
AGTATTTGGCACGACC-1	P5.background	0.354161	0.0495145	-0.0207105	0.217982
AGTCAAATGATGTGAT-1	P5.background	0.270337	-0.0286574	0.000118323	0.23472
AGTCAACACCACCATC-1	P5.background	0.313114	-0.0724015	-0.0262241	0.217761
AGTCAAGATGACACTT-1	P5.background	0.294766	-0.024762	-0.00281773	0.223407
AGTCACTAGCTCTCGA-1	P5.background	0.326067	-0.0294175	0.0178053	0.315195
AGTCCATTGGCTGATG-1	P5.background	0.335957	0.00312856	-0.0255402	0.233458
AGTCCCGCCTTTAATT-1	P5.1	0.279017	0.405528	-0.0447335	0.0252761
AGTCGACGGTCTCAAG-1	P5.background	0.321027	-0.0634232	-0.00365426	0.204299
AGTCGGTTGCGTGAGA-1	P5.background	0.339109	-0.0306977	3.29653e-05	0.223333
AGTCGTATAAAGCAGA-1	P5.2	0.263892	0.12751	0.00226575	0.162871
AGTCGTCGACCACCAA-1	P5.background	0.280316	-0.103694	0.0499594	0.362631
AGTCGTGGGCATTACG-1	P5.background	0.357271	-0.0448783	-0.017868	0.23325
AGTCTCACAAGACTAC-1	P5.background	0.299832	-0.0131325	-0.0349044	0.208147
AGTCTTCTCCTCAAAT-1	P5.background	0.35575	-0.0253914	-0.0424882	0.207917
AGTGAACAAACTTCTC-1	P5.background	0.35023	-0.0199445	-0.0639844	0.212237
AGTGACCTACTTTACG-1	P5.background	0.315517	-0.0161659	-0.0383996	0.211052
AGTGAGACTTCCAGTA-1	P5.background	0.329476	0.00310868	-0.034599	0.216281
AGTGAGCCTCGCCGCC-1	P5.background	0.282328	-0.0810135	-0.069961	0.156955
AGTGATAACCTGCGCG-1	P5.2	0.146799	0.251628	0.0109178	0.00688328
AGTGATATGAGTAGTT-1	P5.3	0.289206	0.0534731	-0.029592	0.180364
AGTGATTCAAGCAGGA-1	P5.background	0.353578	0.0027826	-0.0312136	0.229372
AGTGCACGCTTAAGAA-1	P5.background	0.344957	-0.0487033	-0.05418	0.224721
AGTGCGTAGCTCGTAA-1	P5.background	0.30612	-0.0737558	-0.0642602	0.144903
AGTGCTAAACACAGCA-1	P5.2	0.231008	0.0843158	0.0110736	0.122501
AGTGCTTGCACGAATA-1	P5.background	0.342717	0.0199083	-0.0334218	0.213402
AGTGGCGGCAATTTGA-1	P5.background	0.340808	0.0156767	-0.0569727	0.198621
AGTGGCGTCTGAAGGT-1	P5.2	0.111822	0.201425	-0.0326514	-0.00373477
AGTGTATTGCGCATTG-1	P5.1	0.239828	0.276338	-0.00659703	0.0588533
AGTTAAACACTTGCGA-1	P5.3	0.262082	0.0671641	-0.00620675	0.274589
AGTTAAGCGGTCCCGG-1	P5.1	0.332728	0.134439	0.00762199	0.198952
AGTTACTCTATCGTGG-1	P5.1	0.301356	0.171962	0.00721696	0.126308
AGTTCCTACAGAATTA-1	P5.background	0.327457	-0.0543682	-0.0397227	0.209096
AGTTCCTATTTATGTT-1	P5.background	0.33937	-0.0398944	-0.0428258	0.241284
AGTTGACGGTCCTTGC-1	P5.background	0.364626	-0.0494737	-0.0389429	0.280524
AGTTTGCACCTGCCTC-1	P5.background	0.364332	-0.0671148	-0.00762237	0.350437
AGTTTGGCACGGGTTG-1	P5.background	0.328363	-0.000375723	-0.0412996	0.216942
AGTTTGGCCAGACCTA-1	P5.background	0.298178	-0.0328558	-0.0175814	0.212548
ATAAACGGACCCGTAA-1	P5.background	0.281064	-0.0779979	-0.0659408	0.16306
ATAAAGGCTCGGTCGT-1	P5.background	0.358656	-0.0425363	-0.0732533	0.242581
ATAACGCCGGAGGGTC-1	P5.background	0.3953	-0.0681539	-0.0167935	0.270671
ATAACGGAGTCCAACG-1	P5.background	0.395127	-0.0142747	-0.0158564	0.241873
ATAAGGTGGAGAACAT-1	P5.background	0.338239	-0.0284019	-0.0485249	0.261711
ATAAGTAGGATTCAGA-1	P5.background	0.314135	-0.0190595	-0.0514755	0.19923
ATAAGTAGGGCGACTC-1	P5.background	0.309585	-0.0590648	-0.0291923	0.203772
ATAAGTTACCGCGACG-1	P5.background	0.310515	-0.0201537	-0.0436069	0.174839
ATAATAGCTGTTGAAT-1	P5.background	0.316404	-0.0831435	-0.0649538	0.176826
ATAATCTTGGAGAACC-1	P5.2	0.212239	0.200486	0.0214194	0.0854344
ATAATTAGCTAAGTAG-1	P5.background	0.328286	-0.0635896	-0.0452939	0.235345
ATACAGGCCCTCCAAT-1	P5.background	0.405696	-0.0477186	-0.037382	0.294834
ATACCTAACCAAGAAA-1	P5.background	0.370876	-0.0415052	-0.0441144	0.241821
ATACGAGGTTTGTAAG-1	P5.background	0.244509	-0.00728024	0.00874859	0.24454
ATACGCCGGCGAAACC-1	P5.background	0.327686	-0.0555104	-0.0311695	0.194555
ATACGGGTTTCGATTG-1	P5.background	0.31842	0.0350415	-0.031677	0.206289
ATACGTACTTAGCCAC-1	P5.background	0.345263	-0.0719112	-0.0233074	0.323661
ATACGTCCACTCCTGT-1	P5.background	0.333948	-0.0158097	0.00268984	0.276534
ATACGTTATGCACGGA-1	P5.background	0.322449	-0.0839129	-0.0416201	0.241522
ATACTAGCATGACCCT-1	P5.background	0.313519	-0.0285867	-0.0342123	0.212003
ATACTGCCTTACACCG-1	P5.background	0.270196	0.032284	0.0237213	0.310762
ATAGACAACGGGACCT-1	P5.background	0.352166	0.0279603	-0.00677925	0.222374
ATAGACGAAGAGAAAG-1	P5.background	0.277163	-0.0764293	-0.0488292	0.222668
ATAGAGTACTGGGACA-1	P5.background	0.32202	-0.0900741	-0.0190712	0.281448
ATAGAGTTATCAACTT-1	P5.background	0.322308	-0.0129971	-0.0436893	0.221943
ATAGGCGGCTATAGAA-1	P5.3	0.294845	0.0768321	-0.0301802	0.204845
ATAGGCTAGCTTCGCA-1	P5.background	0.320899	-0.0199201	-0.0422876	0.21097
ATAGGGATATCCTTGA-1	P5.background	0.354009	-0.0789456	-0.0355826	0.260535
ATAGGTTGGGCAGATG-1	P5.background	0.322708	-0.0603397	-0.0618306	0.217412
ATAGTGAAGCGTTCTC-1	P5.3	0.312779	0.110458	-0.0166423	0.257155
ATAGTTCCACCCACTC-1	P5.background	0.350647	-0.0621203	-0.0125836	0.223872
ATATAAAGCGCTCGTG-1	P5.background	0.37098	-0.083122	-0.0304562	0.233306
ATATAAATGTAGCTGC-1	P5.background	0.349874	-0.0214964	0.0237274	0.361131
ATATCAACCTACAGAG-1	P5.background	0.340114	-0.015666	-0.0351895	0.229611
ATATCGGTAGGGAGAT-1	P5.background	0.325611	-0.0326869	-0.0225229	0.213643
ATATCGTTCCTCGAAC-1	P5.background	0.312576	-0.0428485	-0.0204359	0.309952
ATATCTCCCTCGTTAA-1	P5.1	0.261239	0.212548	-0.00370291	0.103281
ATATCTTAGGGCCTTC-1	P5.background	0.309792	-0.0838389	-0.0271629	0.247354
ATATGGGATAGCAACT-1	P5.background	0.351197	0.0281958	-0.0244152	0.2449
ATATGTCTCCCTAGCC-1	P5.background	0.346562	-0.0348199	-0.0297217	0.228128
ATATTCAGTTAAACCT-1	P5.background	0.326226	0.0226301	-0.0464186	0.221018
ATATTCCACATAGTGA-1	P5.background	0.313004	-0.0102127	-0.00997727	0.231057
ATATTTAACCCTCAAG-1	P5.background	0.258967	-0.0965286	-0.0430645	0.16536
ATCAAACACTGTTCCA-1	P5.background	0.365546	-0.0442939	0.00373014	0.304158
ATCAAACGAAGGTTTG-1	P5.background	0.329635	-0.0793329	-0.0329232	0.278007
ATCAAGATCCCAGGAC-1	P5.background	0.324072	-0.0462889	-0.000745731	0.248336
ATCAATCTGGGCTGCA-1	P5.background	0.301625	-0.0685557	-0.0358297	0.199251
ATCACATTAGAATATC-1	P5.1	0.310263	0.318108	-0.0261272	0.126506
ATCACGTGCTAATTAA-1	P5.background	0.321009	-0.0247922	-0.0228792	0.220031
ATCACTTCATCCTCGC-1	P5.background	0.337085	-0.0902945	-0.0490824	0.224892
ATCAGACGGCACGCCG-1	P5.background	0.321273	-0.00610352	-0.0162099	0.214373
ATCAGCCTCATGCTGC-1	P5.2	0.156801	0.224833	0.0501391	0.0211102
ATCAGTAGGCAGGGAT-1	P5.background	0.358769	0.0513186	-0.0231577	0.210578
ATCATAGATCGACGAG-1	P5.background	0.18595	-0.0307512	0.0555673	0.23736
ATCATCCAATATTTGT-1	P5.background	0.304974	-0.0950995	-0.0543879	0.211559
ATCCACATCGACAGAA-1	P5.background	0.347178	-0.0897559	-0.0182453	0.315233
ATCCAGAGCAACAACC-1	P5.background	0.355189	-0.0719072	-0.0462029	0.190261
ATCCAGGATTCGTGAA-1	P5.background	0.314376	-0.0710226	-0.0566246	0.223471
ATCCCATTTCCGTGGG-1	P5.background	0.351341	-0.0123353	-0.000346057	0.269363
ATCCTACCTAAGCTCT-1	P5.background	0.310936	-0.0220194	-0.0321975	0.197941
ATCCTGCGTGGAATGG-1	P5.3	0.189655	0.193054	0.00863493	0.147144
ATCGACCCAATACAGA-1	P5.background	0.340244	-0.0206365	-0.0590501	0.229401
ATCGACTCTTTCCGTT-1	P5.background	0.32536	-0.0275581	-0.051134	0.187642
ATCGCACGCCGGGAGA-1	P5.background	0.313572	-0.0265135	-0.0189134	0.199554
ATCGCCAGTCAACATT-1	P5.background	0.336851	0.013718	-0.0384035	0.240648
ATCGCTGCGTGCAGCA-1	P5.background	0.350109	-0.00918558	-0.0394384	0.220186
ATCGGAGACAGACGGC-1	P5.background	0.355967	-0.0505736	0.000401036	0.324353
ATCGGCAAGCAGTCCA-1	P5.1	0.226038	0.350205	-0.00485997	0.00397121
ATCGTTAGCTAGCGGA-1	P5.background	0.28608	-0.0587352	0.0184451	0.320094
ATCTAATATCCTACGG-1	P5.background	0.318973	-0.0663716	-0.0310796	0.218944
ATCTAGCTTGTGAGGG-1	P5.2	0.262548	0.104916	0.00884224	0.133694
ATCTCCCTGCAATCTA-1	P5.background	0.370316	0.013277	-0.0337368	0.210125
ATCTGACATGGAAGGA-1	P5.background	0.309453	-0.0173161	0.00377116	0.178188
ATCTGCACCTCTGCGA-1	P5.background	0.285656	-0.0600148	-0.0415616	0.173158
ATCTGCTGTTATCGCC-1	P5.background	0.383931	-0.0633458	-0.0266754	0.267149
ATCTGGGCTGTTCTTG-1	P5.background	0.410534	-0.0484381	-0.0264581	0.298996
ATCTGGTTAAGACTGT-1	P5.background	0.376932	-0.0684041	-0.0349998	0.275968
ATCTGTAATTGTACCC-1	P5.background	0.362337	-0.0536886	0.000154147	0.363711
ATCTTGACCTGCAACG-1	P5.background	0.311102	-0.0399037	-0.0219283	0.226655
ATCTTGACTTGTCCAA-1	P5.background	0.301297	-0.0280463	-0.0476452	0.210445
ATGAAGCCAAGGAGCC-1	P5.background	0.301154	-0.0626616	-0.0416362	0.223847
ATGACGCCGGCTCTAA-1	P5.background	0.314262	-0.0893636	0.0332515	0.382537
ATGACGCGTTCTATCC-1	P5.background	0.299728	-0.0299803	-0.0474293	0.193797
ATGACTATCAGCTGTG-1	P5.background	0.344769	0.0143275	-0.0534556	0.187746
ATGACTATGCGACATT-1	P5.3	0.362477	0.00959152	-0.0203849	0.235488
ATGATCGGGAATAGAC-1	P5.background	0.349815	-0.107686	-0.01627	0.286635
ATGATGCAATGGTACA-1	P5.background	0.335651	-0.0368799	-0.0466241	0.189927
ATGCACTACCGCATTG-1	P5.background	0.364071	-0.0708104	-0.0183842	0.286046
ATGCATGATCCAGGAT-1	P5.background	0.362346	-0.0367817	-0.0465141	0.226014
ATGCCATTTGCGACCA-1	P5.background	0.294059	-0.0186622	-0.0177258	0.197349
ATGCCGGTCTTGCATA-1	P5.background	0.369932	-0.0548695	-0.0338227	0.263518
ATGCCGGTTGATGGGA-1	P5.background	0.354068	0.0942971	0.0531503	0.261764
ATGCGACAGTCCCATT-1	P5.background	0.302568	-0.00335253	-0.0166287	0.197793
ATGCGAGTCCCACCAC-1	P5.background	0.330368	-0.00404844	-0.0478808	0.191347
ATGCTCTGGCGCGGTA-1	P5.2	0.18159	0.190191	-0.0187942	-0.00394806
ATGGAGCAGGCCGTGA-1	P5.background	0.258621	-0.0778629	-0.0277976	0.170794
ATGGATCCGGCGTCCG-1	P5.1	0.345735	0.214446	-0.0424109	0.183857
ATGGATTGACCAAACG-1	P5.background	0.294418	-0.0541836	-0.0534213	0.154046
ATGGGACCTGCTGAAC-1	P5.3	0.331127	-0.017225	0.00229026	0.238503
ATGGGCCTCGGCCTCT-1	P5.background	0.319906	-0.0105357	-0.026016	0.240589
ATGGTATTGGGAACCG-1	P5.background	0.338012	-0.00997438	-0.0215217	0.250732
ATGGTCGCGTGGTTTC-1	P5.background	0.337118	-0.0134052	-0.0398926	0.178749
ATGTACGATGACGTCG-1	P5.2	0.259121	0.0852716	0.0203712	0.139201
ATGTAGCGCGCGTAGG-1	P5.2	0.27239	0.131396	-0.0215299	0.147159
ATGTCATAATAAACGA-1	P5.background	0.322299	0.0184012	0.0008257	0.237782
ATGTGCATCCGACGCA-1	P5.background	0.287934	-0.0661953	-0.0700676	0.162296
ATGTGGACATCTTGAT-1	P5.background	0.35444	0.0308929	-0.0354538	0.245053
ATGTTGTAGTCTGTTT-1	P5.background	0.327025	-0.0258073	0.00348864	0.227261
ATTAAACATGCGGACC-1	P5.background	0.317449	-0.0226489	0.00465551	0.26385
ATTAATACTACGCGGG-1	P5.background	0.321549	-0.083258	-0.0525925	0.185734
ATTAATGAACCAGTCG-1	P5.1	0.316342	0.0740832	-0.0156625	0.197447
ATTAATTCGGTCACTC-1	P5.background	0.322543	-0.059874	-0.0358055	0.277188
ATTACATGTCAGTCTT-1	P5.background	0.384974	-0.060062	0.063229	0.453386
ATTACTAGCCTCTTGC-1	P5.background	0.342641	-0.105809	-0.0284181	0.291152
ATTACTTACTGGGCAT-1	P5.background	0.320443	-0.00653381	-0.0188481	0.232472
ATTAGATTCCTCAGCA-1	P5.background	0.391409	-0.00303039	-0.0557662	0.229916
ATTAGATTGATAGCGG-1	P5.background	0.362923	-0.0642709	-0.00251179	0.345339
ATTAGGCGATGCTTTC-1	P5.background	0.313513	-0.0463741	-0.0279612	0.231303
ATTATACTTTGCTCGT-1	P5.1	0.358879	0.143202	0.0327837	0.275448
ATTATCGGAATGTACG-1	P5.background	0.321737	-0.0302406	-0.0133297	0.230574
ATTATGCCATAGGGAG-1	P5.background	0.340769	-0.0460801	-0.0323118	0.225416
ATTATTATGTCCGTCA-1	P5.background	0.344343	-0.0200132	-0.0320175	0.213317
ATTCAACCATTTAAGG-1	P5.background	0.300227	-0.0380464	-0.0306269	0.267497
ATTCACTGATGTTGGA-1	P5.background	0.392848	-0.0856659	-0.0774641	0.300769
ATTCAGGACCTATTTC-1	P5.1	0.263494	0.394601	-0.024176	0.007673
ATTCATATACTGTCCA-1	P5.background	0.27233	-0.0573011	-0.0308217	0.167588
ATTCATCGTTGAGGCA-1	P5.2	0.332242	0.0558677	0.014934	0.229727
ATTCCTCCGCCAGTGC-1	P5.background	0.332793	-0.0827216	-0.0415768	0.303035
ATTGAAGATCTTAGTG-1	P5.background	0.320494	-0.0969084	-0.0598083	0.234015
ATTGATGAGTCCTAAC-1	P5.background	0.314115	-0.00567341	-0.00951005	0.211281
ATTGCGATCAGTAACT-1	P5.background	0.345902	-0.0605267	-0.0396378	0.209456
ATTGCTGCTCCTCCAT-1	P5.background	0.359546	-0.0373863	-0.0217955	0.262205
ATTGGATTACAGCGTA-1	P5.background	0.363303	-0.0557508	-0.0138898	0.332744
ATTGTACAACTCGGCT-1	P5.background	0.304095	-0.0219385	-0.0258946	0.214468
ATTGTCGCAATACCTT-1	P5.1	0.416541	0.137689	-0.0348923	0.194799
ATTGTCTGTTTCATGT-1	P5.background	0.305197	-0.061245	-0.00680883	0.247732
ATTTACAGTTTACTGG-1	P5.background	0.372939	-0.056662	-0.0368177	0.24833
ATTTCATTATTTCGCG-1	P5.background	0.385612	-0.0672539	-0.00659686	0.338948
ATTTCCGGGTTCTGCG-1	P5.background	0.312471	-0.0247174	-0.0375677	0.20314
ATTTGCGCGAGTAGCT-1	P5.background	0.325222	-0.0702255	-0.0595259	0.239822
ATTTGTCTTGGGAGCT-1	P5.background	0.313115	0.0126613	-0.0227779	0.244006
ATTTGTTCCAGGGCTC-1	P5.background	0.3382	0.0743179	-0.00929087	0.236601
CAAACCCTCCGGCGGG-1	P5.3	0.3282	-0.00781495	-0.024905	0.217883
CAAACGAGTATCGCAG-1	P5.background	0.27597	-0.0348586	-0.0285698	0.146692
CAAACGGTCGCACTTT-1	P5.background	0.336646	-0.0940697	-0.0452472	0.226646
CAAACTACGATAGAGA-1	P5.background	0.344273	0.0404683	0.0155713	0.285236
CAAACTCGCGACGCCG-1	P5.background	0.312085	-0.024657	-0.00792641	0.246678
CAAAGATTATTGGGCC-1	P5.background	0.351388	-0.0535444	-0.0273766	0.280552
CAAATGTCCTTCCGTG-1	P5.background	0.31984	-0.0142757	-0.0216356	0.242806
CAACGACCCGTTTACA-1	P5.background	0.361021	-0.114726	-0.0286211	0.281663
CAACTATATCGAATGC-1	P5.1	0.318349	0.157941	0.00528868	0.118939
CAACTCCTTGATCCCG-1	P5.background	0.354142	-0.0870552	-0.0468288	0.240137
CAACTGCTCATCCGAT-1	P5.background	0.281299	-0.0645387	-0.0334581	0.184965
CAAGAGGGCGGAGTAC-1	P5.3	0.332129	0.0311149	-0.0393267	0.221704
CAAGATATTATAACGT-1	P5.background	0.358332	-0.0159728	-0.0177539	0.256478
CAAGCAACGTCGGAGT-1	P5.background	0.32549	-0.0603566	-0.0652212	0.217794
CAAGCACCAAATGCCT-1	P5.background	0.365157	-0.0224906	-0.0361223	0.217907
CAAGCGGCACATAATT-1	P5.background	0.334501	-0.0967334	-0.036884	0.300746
CAAGGATCGCATGTTC-1	P5.1	0.344924	0.102062	-0.0367522	0.164958
CAAGTAAGTGATAGAC-1	P5.background	0.296501	-0.00959602	0.0242416	0.232858
CAAGTCGTTGAAATCT-1	P5.background	0.14763	-0.0104886	0.0062017	0.190652
CAAGTGTGGTTGCAAA-1	P5.background	0.320177	-0.0417072	-0.0208531	0.205867
CAATAAACCTTGGCCC-1	P5.background	0.354493	-0.035163	-0.0644911	0.201559
CAATATTCTTGACCTA-1	P5.background	0.339676	-0.0333264	-0.00284141	0.20973
CAATCCCTATACCAGC-1	P5.1	0.324929	0.081352	-0.0338279	0.207872
CAATGACCCTTAATTT-1	P5.background	0.328797	-0.0113393	0.0260472	0.236934
CAATGCGAGAAGTATC-1	P5.background	0.301059	-0.0275498	0.10604	0.35442
CAATGGATCTCTACCA-1	P5.background	0.359497	-0.0597165	-0.0685934	0.213807
CAATTAAGGGTGATGA-1	P5.background	0.335029	-0.0648339	-0.0559117	0.203628
CAATTTCGTATAAGGG-1	P5.background	0.252858	-0.043139	-0.0357049	0.170448
CACAATGAGCTGCTAT-1	P5.background	0.327615	-0.0968271	-0.0377197	0.273246
CACACACGCTAACGAG-1	P5.background	0.332444	-0.0534261	-0.0376654	0.238165
CACACGCGCTGTCTTA-1	P5.background	0.321322	-0.0355262	-0.0273993	0.242138
CACAGCACCCACGGCA-1	P5.background	0.302584	-0.0172121	-0.0380971	0.241854
CACAGCTAGGGAGTGA-1	P5.background	0.323308	-0.00733521	-0.0289334	0.239303
CACAGGGCCATATAGT-1	P5.background	0.245845	-0.100703	-0.00590722	0.314165
CACAGGGCCGTTGTCA-1	P5.background	0.370508	-0.0662951	-0.0417431	0.277913
CACATATTAGCAGGAT-1	P5.background	0.31796	-0.0190585	-0.025376	0.226762
CACATCGTGCACGCGC-1	P5.background	0.281081	-0.0602757	-0.0624363	0.160719
CACATCTCACCGACGA-1	P5.background	0.338669	-0.0347668	0.00694156	0.324657
CACATGATTCAGCAAC-1	P5.background	0.196846	-0.0804488	-0.0190835	0.146575
CACATTCTTTCGATGG-1	P5.1	0.322302	0.300765	0.00491238	0.132751
CACATTTCTTGTCAGA-1	P5.background	0.3999	-0.0251556	-0.016876	0.227612
CACCCAAATCTTATGT-1	P5.background	0.345645	-0.016157	0.00171089	0.227611
CACCCACGAGGCAATT-1	P5.1	0.313345	0.213741	-0.0131898	0.117662
CACCCGGTTTGTGACT-1	P5.background	0.322349	-0.0341182	-0.028207	0.183991
CACCCTAACAAGATCT-1	P5.background	0.341422	-0.0808143	0.0386982	0.407342
CACCGCCAGAAGGTTT-1	P5.background	0.261147	-0.0639362	-0.0481909	0.16494
CACCGCGTCCACTCTA-1	P5.1	0.310905	0.100502	-0.0437819	0.169402
CACCGTATCCCATCCG-1	P5.background	0.362701	-0.0308047	0.01209	0.356278
CACCGTTAGGGATCAC-1	P5.background	0.314935	-0.0115504	-0.0498469	0.218667
CACCTAATCAGTTTAC-1	P5.1	0.351947	0.0760216	0.0120522	0.201425
CACCTCGATGGTGGAC-1	P5.background	0.354541	0.00272652	-0.0430374	0.244774
CACCTTGCGAAACTCG-1	P5.background	0.353043	-0.0106303	-0.0360399	0.230489
CACCTTGGCGCCTTTG-1	P5.background	0.342248	-0.0210624	-0.00945601	0.231363
CACGCACAGCGCAGCT-1	P5.background	0.331422	-0.0627958	-0.06641	0.231162
CACGCAGCGAGGCTTT-1	P5.background	0.290513	-0.100556	-0.0418481	0.20391
CACGCGGAACTGTTGC-1	P5.background	0.352689	-0.0244044	-0.018181	0.238662
CACGTCGGCAACCTCT-1	P5.background	0.312332	-0.0372091	-0.0283874	0.167355
CACGTTCGTGCTCTAG-1	P5.background	0.314611	-0.0643748	-0.0217181	0.236266
CACGTTTCGTACACAC-1	P5.background	0.342465	-0.12205	0.0216386	0.397076
CACTAAAGTTGCCTAT-1	P5.background	0.336249	-0.0564673	-0.0486524	0.22369
CACTCAAGAGCTATGG-1	P5.background	0.326979	-0.0700769	0.00255469	0.271158
CACTCCTATGTAAGAT-1	P5.background	0.285926	-0.0445215	-0.0376276	0.209152
CACTCCTCTCGGTCGG-1	P5.1	0.334614	0.197494	-0.0264097	0.143784
CACTCGAGCTGAACAA-1	P5.background	0.282398	0.00840244	-0.0429555	0.196651
CACTCTCAAGCATCGA-1	P5.background	0.282932	-0.00237448	-0.0258263	0.212774
CACTGACGATTGTGGA-1	P5.background	0.33098	-0.017815	-0.0502218	0.221325
CACTGTCCAAGTGAGA-1	P5.background	0.290553	-0.081984	-0.0395677	0.200268
CACTTAATCAGACGGA-1	P5.background	0.318296	-0.0520371	-0.036134	0.203542
CAGAACTTAGCCCTCT-1	P5.background	0.382478	-0.0671003	-0.0164187	0.339125
CAGACACCGATCGCTG-1	P5.background	0.285583	-0.0682468	-0.0542509	0.157341
CAGACCTGTAAGTGTT-1	P5.background	0.348461	-0.00334095	-0.02042	0.238768
CAGACGAACCTGATAC-1	P5.background	0.33874	0.0181894	-0.0409662	0.219898
CAGAGACGGTCACCCA-1	P5.background	0.345627	-0.0518119	-0.0853938	0.186873
CAGAGCATGAGCTTGC-1	P5.background	0.337289	-0.0181572	-0.00433295	0.255565
CAGAGGCGATGCATGA-1	P5.background	0.336657	-0.0125908	-0.0189877	0.200677
CAGATACTAACATAGT-1	P5.background	0.336034	-0.0684534	-0.012762	0.270837
CAGATCATTTAAAGTC-1	P5.background	0.367048	-0.013538	-0.0551693	0.202789
CAGCAGCCCGTTCCTT-1	P5.background	0.344474	-0.0843365	0.01511	0.265959
CAGCAGTCCAGACTAT-1	P5.background	0.340166	-0.0421828	-0.0185261	0.243425
CAGCAGTCTGTGCTGC-1	P5.2	0.285689	0.131245	0.0198958	0.130689
CAGCCTCCTGCAGAGG-1	P5.1	0.3088	0.084367	-0.0293096	0.206919
CAGCCTCTCCTCAAGA-1	P5.1	0.282529	0.262554	-0.0220519	0.0905311
CAGCGATTCCCTTCAA-1	P5.background	0.312279	-0.0440153	-0.0348971	0.200332
CAGCTCACTGAGACAT-1	P5.background	0.307891	-0.0693419	-0.0455956	0.205791
CAGCTCGACAAGTTAA-1	P5.background	0.328726	0.0161103	-0.0396399	0.188609
CAGGAAGACTTTATAT-1	P5.background	0.320877	0.0503469	0.0253737	0.261038
CAGGATATATCGTTGT-1	P5.background	0.330476	-0.0741692	-0.0152157	0.246094
CAGGCCGTTTGGGTGT-1	P5.3	0.239069	0.148736	-0.000800612	0.264885
CAGGCGCACGGTGGTC-1	P5.background	0.323281	-0.0266947	-0.0267991	0.238438
CAGGCGCCATGCTAGG-1	P5.background	0.30515	0.00233076	0.0255057	0.253272
CAGTAACTATTTATTG-1	P5.1	0.341986	0.0731759	-0.0468302	0.192695
CAGTACATTCTCTAAA-1	P5.1	0.347516	0.0808061	-0.00455463	0.216556
CAGTAGCCCACGCGGT-1	P5.background	0.321636	-0.0230791	-0.0312505	0.209202
CAGTCGAGGATGCAAT-1	P5.background	0.321336	-0.0295946	-0.0510849	0.188229
CAGTCTGTATACTGGG-1	P5.background	0.361545	0.00701818	0.0102475	0.29799
CAGTGAATAAATGACT-1	P5.background	0.369862	-0.0693554	0.0019756	0.282785
CAGTGTCGGCTGGCCC-1	P5.background	0.36482	-0.0355772	0.0280169	0.361421
CAGTTCAAATTGACAC-1	P5.background	0.22174	-0.0598505	-0.0390018	0.153454
CAGTTCGAGGACCCGA-1	P5.background	0.308323	-0.00917744	-0.00185491	0.284293
CATAACGGACAGTCGT-1	P5.background	0.32435	0.00278614	-0.00607715	0.211771
CATAAGAAGCTTGGCT-1	P5.background	0.428685	-0.0991782	-0.0313934	0.266039
CATACACGGTTCCCAC-1	P5.3	0.254305	0.0702692	-0.00946801	0.182874
CATACGGCGTCTGGGC-1	P5.background	0.3222	-0.0635024	-0.0317398	0.184916
CATACTATGTAATTGT-1	P5.background	0.314162	-0.0930525	-0.0455398	0.201639
CATACTTCTTTCTCCG-1	P5.background	0.365183	0.0152631	-0.0128181	0.263488
CATAGCGTTGCCCACC-1	P5.background	0.339317	-0.024251	-0.045169	0.220172
CATAGTACATTGAGAG-1	P5.1	0.291113	0.285524	0.0339793	0.107823
CATAGTAGCATAGTAG-1	P5.background	0.379397	-0.0960608	-0.0490157	0.317604
CATAGTCCACAAGAAC-1	P5.background	0.339797	-0.111306	-0.0239748	0.329251
CATATACTACTGATAA-1	P5.background	0.280457	0.0974119	0.018609	0.203426
CATATAGGTACAGTCA-1	P5.background	0.346229	-0.0491128	-0.0187393	0.22232
CATCATTACCCTGAGG-1	P5.background	0.350612	-0.0299831	0.00454489	0.29174
CATCCTCTCAAAGATC-1	P5.background	0.377602	-0.063766	0.0249293	0.370968
CATCGGACGGGTTAAT-1	P5.background	0.338947	-0.124218	-0.0575054	0.197619
CATCTATCCCGTGTCT-1	P5.1	0.248462	0.22186	0.025156	0.0997623
CATGACTTCGCTGAAT-1	P5.background	0.344314	0.00438834	-0.0302901	0.21776
CATGAGATGCACTCTC-1	P5.2	0.262226	0.0964106	0.0245168	0.275849
CATGATGCACAATTCT-1	P5.background	0.331633	-0.0618274	-0.0165915	0.294495
CATGATGGAAGTTAGC-1	P5.background	0.360036	-0.037367	-0.00840505	0.238319
CATGCGACCAGTTTAA-1	P5.background	0.326754	-0.0335271	-0.0185779	0.231463
CATGCGTTAGACAGAA-1	P5.background	0.375357	-0.0905069	-0.00683479	0.343169
CATGCGTTGAGAGGAG-1	P5.background	0.241306	0.0248843	0.013674	0.220785
CATGGATTGTCTTCCG-1	P5.background	0.351567	0.0179485	0.0148463	0.324119
CATGGCAGGAAGATCG-1	P5.background	0.399669	0.114273	-0.0287349	0.222196
CATGGGTATGCCTTAT-1	P5.background	0.239878	-0.0487502	0.0236208	0.252933
CATGGGTCGGGTGTGG-1	P5.background	0.348831	0.0783591	-0.0514461	0.240217
CATGGTAAGTAGCGTT-1	P5.background	0.3026	0.000740738	-0.0207531	0.198269
CATGGTCTAGATACCG-1	P5.background	0.323321	-0.0693115	-0.0615346	0.198857
CATGTAAGAGACATTT-1	P5.background	0.33627	-0.111044	0.0382292	0.348429
CATGTCTCATTTATGG-1	P5.background	0.298618	-0.0133289	-0.0109742	0.254102
CATTACGTCGGCCCGT-1	P5.background	0.321726	-0.066619	-0.0809718	0.177497
CATTATGCTTGTTGTG-1	P5.background	0.338278	-0.0459261	-0.0285262	0.244435
CATTTAGCGGACCATG-1	P5.background	0.34257	-0.0765904	-0.058912	0.207372
CATTTGAGTGGTACGT-1	P5.background	0.351042	0.0261302	-0.0491516	0.184097
CCAAACAGAACCCTCG-1	P5.background	0.340212	-0.0568624	-0.0662759	0.213319
CCAACCTTATGTAACT-1	P5.background	0.299968	0.02135	-0.00359208	0.206019
CCAAGAAAGTGGGCGA-1	P5.background	0.3446	-0.0476289	-0.0165602	0.218146
CCAAGACTTCTGCGAA-1	P5.background	0.325372	-0.0502165	-0.0701312	0.187924
CCAAGCGTAACTCGTA-1	P5.background	0.324719	-0.00146036	-0.0296325	0.19751
CCAATAGTGCCGTCGA-1	P5.3	0.286887	0.0294445	0.0320752	0.267476
CCAATCGGTAGATCGA-1	P5.1	0.299954	0.131103	0.00470345	0.170698
CCAATGTCACAGCAAG-1	P5.background	0.340286	-0.0551994	-0.0573771	0.211773
CCAATTACGGGTCGAG-1	P5.1	0.288842	0.269409	0.0249005	0.110066
CCAATTGAATGTTAAT-1	P5.background	0.345702	-0.0819274	-0.0277858	0.28956
CCACAATGTACGTCTT-1	P5.background	0.344843	-0.106342	-0.0481453	0.221204
CCACACTGAGATATTA-1	P5.background	0.294561	-0.0676254	-0.0514431	0.253878
CCACAGTACCCATCCT-1	P5.3	0.326317	-0.00563069	0.00542858	0.223187
CCACCAACTTTACTGT-1	P5.background	0.376146	0.00631928	-0.0477364	0.206484
CCACCCAAGGAAAGTG-1	P5.background	0.313314	-0.0878498	-0.025531	0.241855
CCACGAATTTAACCTC-1	P5.background	0.293283	-0.0364068	-0.0101751	0.214829
CCACGAGAAGAGAATC-1	P5.1	0.36341	0.154359	0.0111396	0.167081
CCACGGAGCCATAAGA-1	P5.background	0.340295	-0.00341846	-0.0223106	0.219015
CCACGGTGCCCGGTAG-1	P5.background	0.335498	-0.0275219	-0.0404133	0.215915
CCAGAAAGCAACTCAT-1	P5.background	0.309057	-0.0365474	-0.0643484	0.161558
CCAGATAGTTGAGTGA-1	P5.background	0.299946	-0.0564833	-0.0631713	0.190444
CCAGCCTGGACCAATA-1	P5.background	0.209313	-0.0766844	-0.0364634	0.141843
CCAGCTCGAACGCATT-1	P5.background	0.335705	-0.0978997	-0.0333474	0.258034
CCAGGGACGTGGCCTC-1	P5.background	0.344781	-0.0825778	-0.0419085	0.231655
CCAGTAGTCTGATCCA-1	P5.background	0.309643	-0.0171252	-0.0114232	0.208457
CCAGTCTAGACGGCGC-1	P5.background	0.37373	0.0385873	-0.0362621	0.228107
CCAGTCTTGTCATAGA-1	P5.background	0.340992	-0.00373988	-0.0432791	0.181839
CCATAAACAACCCGAC-1	P5.background	0.415757	0.0295023	-0.00212945	0.265365
CCATACCTTTACTTGT-1	P5.background	0.332648	-0.0516462	-0.0541762	0.236343
CCATAGGTTGGCGTGG-1	P5.background	0.344755	-0.00974204	-0.0164327	0.243447
CCATATGGAAACTATA-1	P5.background	0.325342	-0.107101	0.0341161	0.407749
CCATCGCAGTTAAACT-1	P5.background	0.343393	-0.0779205	-0.0403799	0.302632
CCATCTCACCAGTGAA-1	P5.background	0.344985	-0.0393958	-0.0161982	0.244309
CCATGCCCTAGATTTC-1	P5.background	0.277499	-0.0956045	0.0168245	0.294857
CCATGCCTGTTTAGTA-1	P5.background	0.351835	-0.0581599	-0.0224316	0.225514
CCATGCTCTGCAGGAA-1	P5.background	0.244689	-0.0743076	0.0162514	0.246016
CCATGGCAAACGCTCA-1	P5.background	0.22279	0.06247	-0.00770122	0.163479
CCATTAGCGATAATCC-1	P5.background	0.320827	-0.103539	0.00168906	0.240498
CCATTTCTACCTATTA-1	P5.background	0.356743	-0.139854	-0.0141475	0.291342
CCCAAACATGCTGCTC-1	P5.background	0.340727	-0.0421692	-0.00958193	0.245099
CCCAACATACGTCGCG-1	P5.3	0.329814	0.0118651	-0.0104099	0.219806
CCCAATGAGATTTGCA-1	P5.background	0.373826	0.0441673	-0.0310796	0.203382
CCCAGAGGAGGGCGTA-1	P5.background	0.340805	-0.0028951	-0.0106046	0.240152
CCCAGTTAAGGCGCCG-1	P5.background	0.334113	-0.0184776	-0.015607	0.223574
CCCGACCATAGTCCGC-1	P5.background	0.350517	0.0521123	-0.0176462	0.183213
CCCGAGTTTCTCCGTA-1	P5.background	0.340303	-0.0187362	-0.0188804	0.24511
CCCGCAAATAATCATC-1	P5.background	0.316383	-0.0460332	-0.000235007	0.234455
CCCGCAGCGCGAACTA-1	P5.background	0.353822	-0.0903891	-0.0342805	0.275335
CCCGCAGGGCCCAAAG-1	P5.background	0.329533	0.0286218	-0.0211248	0.206704
CCCGGGTCGTTCAGGG-1	P5.background	0.367127	-0.0409815	-0.0366157	0.246427
CCCGTAGCTGGGAAGA-1	P5.background	0.304677	0.0176625	-0.0486144	0.195475
CCCGTCAGCGTCTGAC-1	P5.background	0.3469	-0.0181487	-0.0258057	0.233963
CCCGTTTCGCAGATGT-1	P5.background	0.316981	-0.068485	0.00836758	0.300339
CCCTAGCTCTAAGGTC-1	P5.background	0.254873	0.00649543	0.0199457	0.243992
CCCTCCTCGCTCGTAT-1	P5.background	0.377574	-0.0585985	0.0538153	0.364736
CCCTGAAATGAGTTGA-1	P5.background	0.327877	-0.09765	-0.0536861	0.30291
CCCTTTGACAGGTCTT-1	P5.background	0.304953	-0.0758249	-0.0681303	0.162962
CCGAACCTTCCCGGCC-1	P5.background	0.33183	0.011615	-0.0503388	0.210716
CCGAGAAGTCGCATAA-1	P5.background	0.310621	-0.0381865	0.013993	0.311143
CCGATCTCAACCTTAT-1	P5.background	0.343367	-0.0331807	-0.0410167	0.19991
CCGCACAAAGACCAAC-1	P5.background	0.359937	-0.0641215	-0.0208225	0.23966
CCGCATGTGGTACGAT-1	P5.background	0.341975	-0.0482539	-0.0398362	0.220039
CCGCCTGCGAATTGGT-1	P5.1	0.25335	0.176337	-0.029317	0.107918
CCGCGGAATGCGTCAC-1	P5.background	0.337022	-0.0264741	-0.0431386	0.183785
CCGCTATCAGCACCAG-1	P5.background	0.325165	-0.0560484	-0.0611185	0.178475
CCGCTCCAGGGCGATC-1	P5.background	0.313895	-0.0034711	0.0121952	0.226531
CCGCTTACCTCACTCT-1	P5.background	0.33329	-0.0952118	-0.0580646	0.224986
CCGGAGCGTACTTTCT-1	P5.background	0.340964	-0.0341694	-0.03265	0.242217
CCGGGACCCGCAGAGA-1	P5.background	0.381585	-0.0803363	-0.0433541	0.244225
CCGGGCGGTCTCGTCA-1	P5.background	0.359354	-0.0743086	-0.0456636	0.270152
CCGGGCTGCTCCATAC-1	P5.background	0.32503	-0.0797764	-0.0160651	0.220437
CCGGTTTGTAATTGTG-1	P5.background	0.340137	-0.0424611	-0.0376192	0.216471
CCGTAAGTTGGTCCCA-1	P5.background	0.361031	-0.056375	-0.0689545	0.235839
CCGTAGGAAATCCCTG-1	P5.background	0.308421	-0.00602075	-0.0153969	0.231485
CCGTATCTCGTCGTAG-1	P5.background	0.310703	-0.0644367	-0.0134652	0.21906
CCGTGGAACGATCCAA-1	P5.background	0.339043	-0.0719638	-0.0483126	0.208698
CCGTGTTAAATTCCAT-1	P5.background	0.307493	-0.0475185	-0.0368699	0.216215
CCGTTACGTTAGAACA-1	P5.1	0.297303	0.218802	0.00279339	0.104781
CCTAAAGGCTGACGCT-1	P5.background	0.371045	0.066326	-0.0580149	0.200422
CCTAAATTAACGGTTC-1	P5.3	0.303322	0.0170318	-0.0641291	0.209408
CCTAACCCAAACAAGT-1	P5.background	0.281079	0.00460595	0.000587292	0.212476
CCTAACTAAGGCTCTA-1	P5.1	0.228328	0.391411	-0.0206126	-0.029968
CCTACATTCACAGACG-1	P5.background	0.330548	-0.046241	-0.0261534	0.219619
CCTACTGCTTACACTT-1	P5.background	0.238572	-0.0857955	-0.0620631	0.14627
CCTAGGCGTAGCGATC-1	P5.background	0.310395	-0.0198665	-0.0101744	0.208974
CCTATAATGAGTGCCC-1	P5.background	0.375951	-0.0102828	0.0336116	0.342307
CCTATACCGTCCTGTC-1	P5.background	0.34863	-0.021988	-0.0393308	0.193106
CCTATATTTGTCCTGG-1	P5.background	0.361028	0.0226623	-0.0272576	0.263588
CCTATCTATATCGGAA-1	P5.1	0.343711	0.21276	-0.00758522	0.135319
CCTATGAAGTGGTGCC-1	P5.background	0.346396	-0.00108326	-0.0347127	0.225356
CCTATGGGTTACCGTC-1	P5.background	0.335799	-0.0112401	-0.0389144	0.211996
CCTATGGTCAAAGCTG-1	P5.2	0.247202	0.0504184	-0.00965096	0.14606
CCTCACCTGAGGGAGC-1	P5.background	0.294434	-0.0819515	-0.065416	0.224675
CCTCACCTTAGCATCG-1	P5.background	0.322052	-0.0247874	-0.0127036	0.207716
CCTCGAAGTGGACGGG-1	P5.background	0.364362	0.0604486	-0.0315857	0.212212
CCTCGCCAGCAAATTA-1	P5.background	0.320933	0.0345351	-0.00206542	0.237962
CCTCGCGCGATATAGG-1	P5.1	0.250043	0.291879	-0.0311452	0.0551637
CCTCGCGCTGTGCGAT-1	P5.background	0.312239	-0.0219244	-0.0448122	0.19323
CCTCGGACCGGGATAG-1	P5.background	0.314167	0.0277256	-0.0379215	0.187026
CCTCGGTTTCCTTGCC-1	P5.background	0.230804	-0.0139534	0.0172818	0.24649
CCTCTAATCTGCCAAG-1	P5.background	0.33381	0.00187008	-0.0151887	0.205126
CCTCTATCGATTAGCA-1	P5.background	0.335716	0.0622509	-0.0261384	0.201846
CCTCTCTCCCATCTAG-1	P5.3	0.246376	0.0456886	0.0369731	0.20891
CCTCTGGCCTAGACGG-1	P5.1	0.371164	0.111952	-0.0277729	0.198396
CCTCTGTACTATTCTA-1	P5.background	0.282173	-0.0570798	-0.0215755	0.187814
CCTGAACGATATATTC-1	P5.background	0.339054	-0.0252511	-0.0242125	0.24062
CCTGAATATTTACATA-1	P5.background	0.349243	-0.00517471	-0.0159084	0.215075
CCTGACCACCGATGGT-1	P5.background	0.311852	-0.0368798	-0.0301881	0.222609
CCTGCTATTTGAGAAG-1	P5.background	0.346638	-0.0592709	-0.0225294	0.228297
CCTGGCTAGACCCGCC-1	P5.background	0.333444	-0.0757029	-0.0238118	0.246922
CCTGGTCGAATGTGGG-1	P5.background	0.41216	-0.0761002	-0.0201127	0.316524
CCTGTAAGACATGATA-1	P5.background	0.308979	-0.0695589	-0.0211946	0.22207
CCTGTCACCCGGGCTC-1	P5.background	0.328604	-0.0717884	-0.0618981	0.193673
CCTGTCGCCCGTAAAT-1	P5.background	0.267873	-0.0429085	-0.0305582	0.156225
CCTGTTCAACCTCGGG-1	P5.background	0.333557	-0.0186487	-0.0356114	0.270935
CCTGTTTGAAGACACG-1	P5.background	0.343416	-0.0170427	0.0323442	0.248869
CCTTCAGTTAAAGTGA-1	P5.background	0.331435	-0.0156034	-0.0301398	0.211865
CCTTCGTATAGAATCC-1	P5.background	0.319895	-0.043157	-0.00725909	0.217227
CCTTCTTGATCCAGTG-1	P5.background	0.415286	0.0493185	-0.0221571	0.284132
CCTTGTGAACGTGGTT-1	P5.background	0.242353	-0.00972902	0.0452482	0.24519
CCTTTAAGGGAGCACT-1	P5.background	0.340845	-0.0269408	-0.0136541	0.215292
CCTTTCAATGAAGAAA-1	P5.background	0.374444	0.0266555	-0.00419001	0.216966
CGAAACGCAATTCATG-1	P5.background	0.334295	-0.00877252	-0.0406348	0.242843
CGAACAGTATGGGCGT-1	P5.background	0.393936	-0.0310393	-0.00382034	0.331238
CGAACCCGCATGCGTC-1	P5.background	0.286951	-0.0589689	-0.0808119	0.177184
CGAACGCCCAGTGCCG-1	P5.background	0.356244	0.0144672	-0.00621501	0.270752
CGAAGCTATAAATTCA-1	P5.background	0.324688	0.0181779	0.0340388	0.341521
CGAATGACGCATAATG-1	P5.background	0.377151	-0.0802996	-0.00788452	0.248426
CGACAATTTGATCTAA-1	P5.background	0.298491	-0.0654596	-0.0317595	0.196288
CGACACGCTCCGACAG-1	P5.background	0.334051	-0.0425587	-0.0176428	0.218386
CGACAGTTCGCGTTAT-1	P5.background	0.312532	-0.0628227	-0.0604435	0.200019
CGACTCAGGATGTTAT-1	P5.1	0.358589	0.0815138	-0.0274345	0.187023
CGAGACCCTAGAGTGT-1	P5.background	0.350737	-0.0480471	-0.0333177	0.267495
CGAGAGATGTGAACCT-1	P5.background	0.350183	0.0297282	-0.0103246	0.221002
CGAGCTGGGCTTTAGG-1	P5.background	0.29153	-0.0484633	-0.025854	0.192637
CGAGGCTAAATATGGC-1	P5.background	0.31991	-0.0276007	-0.017339	0.196176
CGAGGGACTGCGGTCG-1	P5.background	0.350587	-0.0541222	-0.015107	0.254365
CGAGGGTATCCAGGTG-1	P5.background	0.350668	-0.0462282	-0.0220224	0.247186
CGAGTACTAAAGAGGA-1	P5.background	0.349608	-0.0238418	-0.0329384	0.232427
CGAGTGAAGGTACCAG-1	P5.background	0.33812	-0.0350321	-0.0272729	0.273548
CGAGTTCTGTCCCACC-1	P5.background	0.32496	-0.0690872	-0.0554936	0.206243
CGAGTTTATCGGACTG-1	P5.background	0.334159	-0.0144524	-0.0209183	0.20976
CGATACCTCGCGGACA-1	P5.background	0.292815	-0.072731	-0.028603	0.259164
CGATCCACCATTGTTG-1	P5.background	0.338399	-0.031839	-0.0241982	0.249485
CGATCCGACCCAGTGC-1	P5.background	0.287162	-0.0420447	-0.0503375	0.189941
CGATCCTCGCAACATA-1	P5.background	0.256256	0.0409069	0.0171835	0.173746
CGATGGACCCTACGCC-1	P5.3	0.310698	0.106803	-0.013933	0.169454
CGATTAAATATCTCCT-1	P5.background	0.336078	-0.0638537	-0.0465141	0.215498
CGATTCGCCTGGCTGC-1	P5.background	0.343856	-0.0507311	0.0137683	0.326454
CGCAATTAGGGTAATA-1	P5.background	0.305553	-0.0754173	-0.0612183	0.18215
CGCACATGTCCACTAC-1	P5.background	0.350863	0.0190188	-0.0118736	0.236143
CGCACGTCTGTTTATG-1	P5.3	0.290359	0.058121	-0.0172606	0.201285
CGCACGTGCGCTATCA-1	P5.background	0.353365	-0.0534587	-0.0294108	0.21812
CGCAGGCGATCCAAAC-1	P5.background	0.342836	-0.043631	-0.0154665	0.333222
CGCATGGTGCGATGCT-1	P5.background	0.360201	-0.0431704	-0.037786	0.212604
CGCATTAGCTAATAGG-1	P5.background	0.324226	-0.053808	-0.0216457	0.203132
CGCCATCCGATTATGA-1	P5.background	0.361599	0.0023694	0.00702543	0.252773
CGCCCAGCACGCCTAG-1	P5.background	0.329002	-0.0349213	-0.0212155	0.218448
CGCCCGCTTCCGTACA-1	P5.1	0.268117	0.301382	-0.00366772	0.0836831
CGCCGCCCATGCCTGT-1	P5.background	0.302402	-0.0542322	-0.0382957	0.207083
CGCCGCGTTCTGAACG-1	P5.background	0.18271	-0.0189855	0.0322269	0.234988
CGCCTCCCTCCTCTAT-1	P5.3	0.303645	0.0376306	-0.0448811	0.19542
CGCGACCGCGACAGAT-1	P5.2	0.169992	0.188951	-0.0331061	0.0161271
CGCGCATGTTTGATTG-1	P5.background	0.318271	-0.0693896	-0.059628	0.210088
CGCGCCCGACTTAATA-1	P5.1	0.392839	0.189675	-0.0256625	0.194198
CGCGGCTCAACTTGAA-1	P5.background	0.350162	-0.0476654	-0.0474784	0.197228
CGCGGGAATTAGGCAG-1	P5.background	0.362443	-0.0185584	-0.00819704	0.254802
CGCGTTCATGAAATAC-1	P5.background	0.335441	-0.0842805	-0.0413864	0.217538
CGCTACGGGACATTTA-1	P5.background	0.304783	-0.0773667	-0.0366337	0.200853
CGCTAGAGACCGCTGC-1	P5.background	0.341814	-0.0342613	-0.00727245	0.215564
CGCTATTCTTAGGCTC-1	P5.background	0.309306	0.0205771	-0.0372843	0.227358
CGCTCGACATAATGAT-1	P5.background	0.307678	-0.0670681	0.0364169	0.319891
CGCTGGTGACTACCCT-1	P5.background	0.316293	-0.0319293	-0.012218	0.202435
CGCTGTGACGCCGCAC-1	P5.background	0.299947	-0.0778744	-0.0082571	0.244647
CGCTGTGTGGATGTTG-1	P5.background	0.343683	0.0186619	-0.049023	0.211366
CGCTTAGTATTGATAC-1	P5.background	0.363195	-0.00602128	-0.0184486	0.25243
CGCTTTCTTGCATTCG-1	P5.background	0.301953	-0.0327491	-0.0390155	0.189131
CGGAAAGAATCAAACG-1	P5.background	0.293424	-0.0371129	-0.0168731	0.213955
CGGAACGTAAACATAG-1	P5.background	0.284841	-0.0474902	-0.0593478	0.148637
CGGACCTCTGTAGTTA-1	P5.background	0.24644	-0.0206026	0.0236565	0.221285
CGGACCTTTACGTCCC-1	P5.3	0.318143	0.00260604	-0.00663863	0.221013
CGGAGCAATTTAATCG-1	P5.background	0.322443	-0.0418566	-0.0449487	0.196959
CGGAGCATGGCGATCC-1	P5.background	0.336106	-0.0785895	-0.0714313	0.218235
CGGATCCTCAAGGACT-1	P5.2	0.227056	0.277443	-0.0255578	0.0286411
CGGCAAACATCGTGCG-1	P5.background	0.392801	-0.0577954	-0.100866	0.263261
CGGCAGGGTCGGGTTG-1	P5.background	0.337084	-0.00880493	-0.0344836	0.213155
CGGCCACGCACAAAGT-1	P5.background	0.27476	-0.102976	-0.0494033	0.170413
CGGCCAGAGCGACCAT-1	P5.background	0.301743	-0.0397978	-0.00614252	0.218332
CGGCGCCATCAATCCC-1	P5.background	0.303549	0.00571915	0.0157536	0.249059
CGGCTCTAAAGCTGCA-1	P5.background	0.330827	-0.00807828	0.0193681	0.275256
CGGGAATATAGTATAC-1	P5.background	0.343384	-0.0179081	-0.00740084	0.222077
CGGGAATTTATGTAAA-1	P5.background	0.332861	-0.0505533	-0.0624654	0.245877
CGGGAGCTTCAGTGTA-1	P5.background	0.318774	-0.0431974	0.018161	0.273993
CGGGATCAATGTAAGA-1	P5.background	0.317411	-0.0549159	-0.0516105	0.195072
CGGGCAGCTAAACCGC-1	P5.background	0.242696	-0.0787381	-0.0404575	0.146348
CGGGCCTTCTTTGTAA-1	P5.background	0.30178	0.00109853	-0.0319976	0.222265
CGGGTGTACCCATTTA-1	P5.background	0.322447	-0.0327639	-0.0221742	0.220534
CGGTACTAGAATCAAA-1	P5.background	0.336355	-0.00481619	-0.0209989	0.204132
CGGTAGAGGTGCAGGT-1	P5.1	0.330952	0.186937	-0.0167413	0.148419
CGGTCAAGTGGGAACC-1	P5.background	0.372453	-0.0509999	-0.0247218	0.279439
CGGTCCGTCGCAAGCC-1	P5.background	0.339625	0.0458415	0.0108977	0.23189
CGGTCTATCAACCCGT-1	P5.1	0.24644	0.389307	-0.0255425	-0.00207308
CGGTGCAGATAGAACG-1	P5.background	0.309321	0.00784908	-0.0245121	0.210058
CGGTGCGCGTTGGTCC-1	P5.background	0.327645	-0.0198928	-0.0566317	0.16352
CGGTGGGCTCCAGCCT-1	P5.1	0.235201	0.276582	0.0203482	0.0217934
CGGTTATCCAACAGTG-1	P5.background	0.33075	-0.061951	-0.0455373	0.22231
CGGTTCAAGTAGGTGT-1	P5.background	0.323533	-0.0294681	-0.0231667	0.200151
CGTAAATAACAAAGGG-1	P5.background	0.291046	-0.0272142	-0.0294025	0.223229
CGTAACTTCGACACTT-1	P5.background	0.252309	-0.0317434	0.00866754	0.182582
CGTACCTGATAGGCCT-1	P5.background	0.359078	-0.060367	-0.0467919	0.259367
CGTAGCGAATTGTCAG-1	P5.background	0.38022	-0.00179928	0.00307529	0.246148
CGTATTAAGAGATCTA-1	P5.background	0.251535	-0.0710969	-0.0269421	0.137266
CGTCACGTCCATTGGT-1	P5.background	0.338304	-0.0199176	-0.0337426	0.204819
CGTCGCATGTGAGCCA-1	P5.2	0.214751	0.177103	-0.0349421	0.0930734
CGTCGGATAGTGTTGA-1	P5.background	0.323219	-0.0139856	-0.0380341	0.182526
CGTCGTCCTTCGCGAA-1	P5.background	0.352884	-0.0188859	-0.0298132	0.289002
CGTCTGGAAGGGCCCG-1	P5.background	0.317869	-0.0723742	-0.0209667	0.265906
CGTGAAGTTAATTCAC-1	P5.background	0.293649	-0.057764	-0.0695259	0.192782
CGTGACATTGGGTCGT-1	P5.1	0.269216	0.285274	-0.0304363	0.0317985
CGTGACCAGTCCTCTG-1	P5.background	0.348526	-0.0976565	-0.063434	0.199105
CGTGCAGACTGGGACA-1	P5.background	0.321621	-0.0236224	-0.0302801	0.204077
CGTGCCCTCCCGAAGA-1	P5.background	0.310551	-0.0231075	-0.0474778	0.169384
CGTGGCCGAATATCTA-1	P5.background	0.355514	-0.0457503	-0.03056	0.252471
CGTGGTACCCAAAGGC-1	P5.3	0.28605	0.0492611	-0.0117831	0.209646
CGTGTCCCATTCGCGA-1	P5.background	0.388605	-0.0555117	-0.0015855	0.306936
CGTGTCTCGTTACGAC-1	P5.background	0.323737	-0.0413727	-0.0258352	0.216991
CGTTAATGTCCCGACG-1	P5.2	0.200371	0.141251	0.0983256	0.0966444
CGTTAGCTCACAACTG-1	P5.background	0.416211	0.0951834	-0.042263	0.266718
CGTTCAAGGAAACGGA-1	P5.background	0.284502	-0.0245073	0.0372416	0.240519
CGTTCAGACCCGCGAA-1	P5.background	0.394493	-0.0334183	-0.0300326	0.249728
CGTTGAATACCGCGCT-1	P5.background	0.33526	0.0144901	0.00876373	0.348775
CGTTGAGCGACCGTCG-1	P5.3	0.307836	0.0482523	-0.0203556	0.197513
CGTTGCCCGCGTGGGA-1	P5.background	0.288572	0.00658403	-0.0512433	0.211886
CGTTGTAAGATTGATT-1	P5.background	0.346001	-0.0266966	-0.0274582	0.229256
CGTTGTCGGCAATTGA-1	P5.background	0.373684	-0.0677902	-0.053433	0.283847
CGTTGTTTCAATTCCC-1	P5.background	0.277121	-0.0969902	-0.0421847	0.214816
CGTTTCACTTCGGGCG-1	P5.1	0.308339	0.270002	-0.0230185	0.107759
CGTTTCGCTCATTACA-1	P5.background	0.30457	-0.0161901	-0.0285013	0.193545
CGTTTGTGTAGAGGGT-1	P5.background	0.299776	-0.0422638	-0.0421742	0.214603
CTAAAGAATGCCTACT-1	P5.background	0.340085	-0.0201045	-0.0129272	0.273186
CTAAAGGATGAGATAC-1	P5.background	0.340621	-0.0105215	-0.0176229	0.235841
CTAAAGGGAAATAGGA-1	P5.background	0.320899	-0.0627755	-0.0507275	0.199014
CTAAATCCGGTGTACA-1	P5.background	0.320402	-0.0848959	-0.0414575	0.240202
CTAAATCCTATTCCGG-1	P5.background	0.364265	-0.0801747	-0.0349943	0.29241
CTAACCGCGCGCCCGT-1	P5.background	0.350586	-0.01573	-0.00374179	0.247795
CTAACGAAACTTGCTG-1	P5.background	0.350615	-0.038343	-0.0516452	0.23027
CTAACTGATAATCGCC-1	P5.background	0.307135	-0.0332352	0.00487165	0.277581
CTAACTGGTCCGGTTC-1	P5.background	0.324499	-0.0667437	-0.0726065	0.186054
CTAAGGGAATGATTGG-1	P5.3	0.313882	0.0262339	-0.0227769	0.202347
CTAATTCTCAGATATT-1	P5.background	0.349648	-0.0302685	-0.0290194	0.230834
CTACAAGAAATAACCC-1	P5.background	0.343312	-0.0382712	-0.05376	0.211631
CTACACTCGCAGATGG-1	P5.background	0.325514	-0.0378015	0.00484895	0.28989
CTACCCTAAGGTCATA-1	P5.background	0.362384	-0.0243325	-0.0211207	0.271824
CTACGCACGGAGTACC-1	P5.background	0.318171	-0.0272657	-0.0318279	0.200508
CTACGCCATTTCCGAT-1	P5.background	0.358141	0.0157409	-0.0205043	0.245826
CTACTATCTTTCAGAG-1	P5.background	0.353809	-0.057691	-0.0507492	0.194864
CTACTCAAGGTATAGT-1	P5.background	0.28312	-0.043688	-0.0114537	0.184924
CTACTGCCACCTGACC-1	P5.background	0.326245	-0.0335961	-0.0586839	0.165468
CTAGATGTGAGTGTAA-1	P5.background	0.364608	0.0143849	-0.0283188	0.249937
CTAGATTTACGACGGC-1	P5.1	0.324871	0.0335485	-0.0243285	0.171791
CTAGCATAGTATAATG-1	P5.background	0.308126	-0.0812586	-0.0583479	0.224965
CTAGCCGATGTTATGA-1	P5.background	0.329714	0.0220538	-0.0187168	0.214728
CTAGGCGCCCTATCAG-1	P5.background	0.326898	-0.0222687	-0.0391023	0.287754
CTAGGGATAGGGACAA-1	P5.background	0.220054	-0.0211104	0.040936	0.251145
CTAGGTCTGAAGGAAT-1	P5.background	0.337511	0.00476591	-0.00915622	0.223628
CTAGGTTCGGACGTGA-1	P5.background	0.427992	-0.0739049	0.0164092	0.320357
CTAGTAGAAAGGGATT-1	P5.2	0.244501	0.101365	0.0416738	0.219889
CTAGTATTCGGAATTA-1	P5.background	0.353455	0.0567375	-0.021275	0.232174
CTAGTCACGTCTTAAG-1	P5.background	0.284304	-0.0719884	-0.025873	0.177868
CTAGTGAAGGACAGGA-1	P5.background	0.310131	-0.0112735	0.0214152	0.29058
CTAGTTACAACCCGGT-1	P5.background	0.389829	-0.0729667	-0.0548459	0.310899
CTAGTTGGGCCCGGTA-1	P5.background	0.336606	-0.0251599	-0.0129918	0.217001
CTATAAGAGCCAATCG-1	P5.background	0.313769	-0.0440059	-0.0162846	0.200514
CTATAGGCGTTGATGT-1	P5.background	0.336152	0.0373203	-0.0283124	0.204116
CTATCGACGAAATACA-1	P5.background	0.341005	-0.0567625	0.0260422	0.373628
CTATCGGGTCTCAACA-1	P5.background	0.314789	-0.0726746	-0.0492842	0.211996
CTATGCCCGAATGCAA-1	P5.background	0.368095	-0.0324517	-0.0381996	0.224433
CTATGGGAAGCGGAAT-1	P5.background	0.326763	-0.123137	0.00488705	0.334638
CTATGTCACTAGCCCA-1	P5.background	0.329399	-0.0686436	-0.068129	0.211361
CTATTCATGTGTCCCA-1	P5.background	0.341366	-0.0738634	-0.0455584	0.224746
CTATTTGCTTGGAGGA-1	P5.3	0.290024	-0.0330285	-0.0036636	0.227471
CTATTTGGTTACGGAT-1	P5.background	0.299024	-0.0660333	-0.0612528	0.220355
CTCAAACCACTGCCCG-1	P5.background	0.329735	0.00863822	-0.011199	0.221914
CTCAACTAACCCGGAT-1	P5.2	0.232809	0.175715	-0.0132668	0.0617139
CTCACATTTACTAAAT-1	P5.background	0.397767	-0.0544698	-0.0341094	0.264931
CTCACTGTGATACTTA-1	P5.background	0.259592	0.0433778	0.0397792	0.261213
CTCAGTCACGACAAAT-1	P5.background	0.365738	0.0412873	-0.0240502	0.22835
CTCATGGTAATTTGCG-1	P5.3	0.335635	0.104826	-0.0172079	0.210091
CTCATTGCTCTAACAA-1	P5.2	0.146159	0.343952	0.0257902	-0.0526269
CTCATTTGATGGGCGG-1	P5.background	0.350634	-0.0771406	-0.0672759	0.201749
CTCCGCCCACATGAGG-1	P5.background	0.299858	-0.0250935	-0.0476822	0.181455
CTCCGGCCTAATATGC-1	P5.background	0.353087	-0.042668	-0.0214763	0.251609
CTCCTCCAGCTCACAC-1	P5.background	0.387162	-0.00401274	-0.0323543	0.235312
CTCCTTTACGCAAGTC-1	P5.background	0.280067	-0.0379223	-0.0286484	0.180301
CTCGAGGTCGAACAGT-1	P5.background	0.322323	-0.0596986	-0.0603859	0.193499
CTCGATATTTGCGAGC-1	P5.background	0.318043	0.00758123	-0.0306052	0.22354
CTCGCACCTATATAGT-1	P5.background	0.342196	-0.0064528	-0.0197725	0.219638
CTCGCCGAATGTAGGG-1	P5.background	0.35363	-0.023695	-0.00355644	0.216391
CTCGGTACCACTGCTC-1	P5.background	0.308922	0.00114104	-0.0461159	0.194637
CTCGGTCCGTAGCCTG-1	P5.background	0.40619	-0.0756442	-0.031279	0.251271
CTCGTTACGGCTACCA-1	P5.background	0.271402	-0.0175188	0.0122797	0.249904
CTCGTTTCTAATGTTT-1	P5.background	0.315843	-0.012693	-0.017437	0.234887
CTCTAATGCATTGATC-1	P5.background	0.347757	-0.0357787	-0.0231282	0.204789
CTCTACATCCTGCGTG-1	P5.background	0.316194	0.033543	-0.0219899	0.242989
CTCTATTTGGCTGCAG-1	P5.background	0.342296	-0.0336009	-0.0646208	0.235249
CTCTCACAATCGATGA-1	P5.background	0.339857	-0.0164084	-0.0264498	0.224961
CTCTGGACGCCTGGTG-1	P5.background	0.211728	-0.0672456	-0.0425583	0.140072
CTCTGTTTGAGGATTC-1	P5.background	0.358057	0.00208759	0.00700597	0.291195
CTCTTCTATTGACTGG-1	P5.background	0.419957	-0.0330735	0.00268925	0.337057
CTCTTCTGGAAGTTAG-1	P5.background	0.319676	-0.0237939	0.00265849	0.161921
CTCTTGTCCCGCTTGG-1	P5.background	0.313952	-0.0695584	-0.0352951	0.173713
CTGAAAGAGATCCGAC-1	P5.background	0.341889	-0.0300686	-0.0348672	0.252265
CTGAATCCGAGACCTC-1	P5.background	0.364094	-0.0597982	-0.0582423	0.216406
CTGAATTTATTGCCAG-1	P5.background	0.367684	-0.0566772	-0.0505748	0.261625
CTGACTGCGCAGCTCG-1	P5.background	0.3101	-0.047413	-0.0138498	0.211886
CTGCACAACTACATAT-1	P5.background	0.357932	-0.0432249	-0.0604884	0.225931
CTGCACTCCAGTACAG-1	P5.background	0.33199	-0.0379461	-0.0387505	0.225447
CTGCCAAGGTTGGAAG-1	P5.1	0.283511	0.10813	0.0246771	0.147417
CTGCCATGCATCACAT-1	P5.background	0.344463	-0.0989134	-0.0359969	0.230478
CTGCGACCTCGCCGAA-1	P5.3	0.29644	-0.0120311	-0.0118108	0.199459
CTGCGATTTCGAGATT-1	P5.background	0.31914	-0.037346	0.0307162	0.237205
CTGCGTTACGATATAA-1	P5.1	0.355688	0.114663	-0.0100169	0.176951
CTGCTGAGGCCACGAA-1	P5.background	0.336589	-0.0696976	-0.0523134	0.243091
CTGCTTGGCGATAGCT-1	P5.background	0.343517	-0.0471556	-0.0184439	0.249785
CTGGAAATGGATGCTT-1	P5.background	0.310007	-0.0627044	-0.0170947	0.213146
CTGGAAGACACGGTGG-1	P5.background	0.297556	-0.0110236	-0.0169125	0.243561
CTGGATTTACACTTGA-1	P5.background	0.32751	-0.0733706	-0.0415052	0.192781
CTGGCATCCGAATGAG-1	P5.background	0.332071	-0.0496448	-0.0233822	0.243734
CTGGCGACATAAGTCC-1	P5.background	0.236294	0.129013	0.0346153	0.207025
CTGGCGCACAGGTCTG-1	P5.background	0.316779	-0.011008	-0.0322241	0.217618
CTGGCTGATTCATCCT-1	P5.background	0.293572	-0.0258733	-0.0104683	0.224933
CTGGCTGGTTGTCAGT-1	P5.background	0.329358	-0.0149285	-0.027157	0.202169
CTGGGATAAATAATGG-1	P5.background	0.301543	-0.0355166	-0.025233	0.195503
CTGGGCCTGCTATATC-1	P5.background	0.334655	-0.042993	-0.0352737	0.208228
CTGGGTAGGCAGTTAA-1	P5.background	0.334841	0.0184046	-0.0340823	0.229611
CTGGTAACACATAGAA-1	P5.3	0.32645	0.0186658	-0.00121181	0.217121
CTGGTAACGAGCTCTT-1	P5.background	0.358598	-0.0389433	-0.0379498	0.216319
CTGGTTTCGAGCAAGA-1	P5.background	0.319057	-0.0337087	-0.023467	0.215375
CTGTACTTCTTAGCAT-1	P5.background	0.337309	-0.0301976	-0.0416976	0.284957
CTGTAGCCATCTCACT-1	P5.background	0.327601	-0.0110156	-0.0442544	0.197279
CTGTAGTGAGGATCGA-1	P5.background	0.291149	-0.028693	-0.046671	0.208967
CTGTCAAATGGCTCGG-1	P5.background	0.355925	0.0408492	-0.034258	0.222556
CTGTGCAGGGTAGGTC-1	P5.2	0.259073	0.161836	-0.00163051	0.0923694
CTGTGGTCGGGAGATA-1	P5.background	0.345536	-0.0759507	0.0310228	0.396266
CTGTTACCCAATCTAG-1	P5.background	0.341189	-0.0826664	-0.0414129	0.25922
CTGTTCACTGCCTGTG-1	P5.background	0.251967	-0.0988386	-0.0490709	0.156371
CTTAATCGACTTAGTA-1	P5.background	0.283305	-0.0133875	0.00372534	0.229279
CTTACACGGTATTCCA-1	P5.background	0.344761	-0.0730424	-0.0131558	0.265378
CTTAGCCTTCCACATG-1	P5.background	0.350101	0.00301541	-0.0258607	0.227377
CTTAGTAGGCCTACAG-1	P5.background	0.326948	-0.0628478	-0.0366743	0.230331
CTTAGTGTAGTAGCAT-1	P5.2	0.248838	0.160327	0.0278843	0.138638
CTTAGTTGAGGAATCG-1	P5.background	0.302267	-0.0606973	-0.0213028	0.234249
CTTCAACTCCACTTGG-1	P5.background	0.354531	-0.0154256	0.0657659	0.39191
CTTCATTGTCAGTGGA-1	P5.background	0.218646	-0.0864628	-0.075443	0.129615
CTTCCGCTCCGTGAAG-1	P5.background	0.321094	-0.0391999	-0.00636551	0.219514
CTTCGTAGATAGGTGA-1	P5.background	0.285936	-0.00417154	-0.0473469	0.173214
CTTCTATTAATGCTAG-1	P5.background	0.327765	-0.0726051	-0.0672856	0.179533
CTTCTGGGCGTACCTA-1	P5.background	0.245407	-0.019657	0.0123519	0.208936
CTTGAGTTAGGGTAAT-1	P5.background	0.260487	-0.0274022	-0.0308611	0.173754
CTTGCCCAGGCTCTAC-1	P5.background	0.33657	-0.0240016	-0.0297203	0.218057
CTTGGCCAAGCTGGGA-1	P5.background	0.335973	-0.0367777	-0.0317128	0.206778
CTTGTACTTGTTGACT-1	P5.background	0.312121	-0.00622686	-0.035275	0.263342
CTTGTCAACATTCGAG-1	P5.background	0.368433	-0.085872	-0.0719582	0.297679
CTTGTGCTCACCGATT-1	P5.1	0.357772	0.106095	0.025284	0.292713
CTTGTTGCTGAGTCAA-1	P5.background	0.355278	-0.0855585	-0.0547061	0.239444
CTTTAACTTTCAAAGG-1	P5.background	0.341265	-0.0434437	-0.0332137	0.22535
CTTTAATATTGGTCGA-1	P5.background	0.326171	-0.0269852	-0.0104114	0.247604
CTTTACCGAATAGTAG-1	P5.background	0.321449	-0.0513814	-0.0211305	0.26265
CTTTAGGAACACTGTT-1	P5.3	0.273881	0.0358649	-0.0554376	0.20348
CTTTAGTGCTATTATT-1	P5.background	0.340329	-0.0790124	-0.0495369	0.214176
CTTTCTGTGCGGGCTT-1	P5.background	0.395916	-0.0809897	-0.0251942	0.287319
CTTTGCATCGCTCTTG-1	P5.3	0.308963	0.00297719	0.00954758	0.208801
CTTTGGCTTTAGTAAA-1	P5.background	0.299862	-0.00958326	-0.018668	0.236685
CTTTGGGATTGTTGCA-1	P5.3	0.310625	0.0219526	-0.00686672	0.203429
GAAACAGATGACCACC-1	P5.background	0.287406	-0.0861835	-0.0366111	0.180361
GAAACCATGGTGCGCT-1	P5.background	0.31081	-0.106786	-0.0801195	0.16976
GAAACCGAATTACCTT-1	P5.background	0.318407	0.015989	-0.0254067	0.219079
GAAACCTATACAAATG-1	P5.background	0.305589	-0.0288448	-0.0359594	0.233488
GAAACTCTAATGAAGG-1	P5.background	0.357588	0.0172403	0.0167585	0.281343
GAAAGAACAGCGTTAT-1	P5.background	0.368334	-0.0271173	-0.0321674	0.235286
GAAAGCAGTGCACTTT-1	P5.background	0.309532	-0.0321624	-0.0111551	0.191109
GAAATCGCGCGCAACT-1	P5.background	0.378509	-0.048364	-0.0475875	0.231022
GAAATGGCGGTGTTAG-1	P5.background	0.296645	-0.0513425	-0.0508356	0.213037
GAAATTAGCACGGATA-1	P5.1	0.191568	0.124746	0.0075324	0.124631
GAAATTGTCTCTATAA-1	P5.background	0.344805	-0.0819077	-0.0255185	0.234068
GAACACACATCAACCA-1	P5.background	0.345246	0.0308292	-0.0579338	0.186989
GAACAGATTACTAAAT-1	P5.background	0.384419	-0.0793697	-0.0465292	0.248819
GAACCCTCTGTGTTCT-1	P5.background	0.366505	-0.0173241	-0.0603931	0.265806
GAACCTTTAACGATCC-1	P5.background	0.280494	-0.0339492	0.120522	0.391696
GAACGACCGAATGATA-1	P5.background	0.3019	-0.0352081	-0.043863	0.221783
GAACGTCTCATGGTCG-1	P5.background	0.325746	0.0209857	-0.0340466	0.212026
GAACTGTGGAGAGACA-1	P5.2	0.247441	0.0969903	-0.0263817	0.143188
GAAGAAACGATATTGT-1	P5.background	0.357577	0.0539772	-0.0186551	0.242465
GAAGCCACTGATTATG-1	P5.background	0.39285	-0.026175	-0.00694289	0.297805
GAAGCCTGCACATTCC-1	P5.background	0.325662	-0.0709844	-0.0287323	0.200324
GAAGCGTGAGGAATTT-1	P5.background	0.198412	-0.0774572	-0.0500571	0.140746
GAAGGAGTCGAGTGCG-1	P5.background	0.361882	-0.0525784	-0.0177539	0.25553
GAAGTCAGTTGCACTA-1	P5.background	0.352427	-0.0615533	-0.0208238	0.229943
GAAGTCTCCCTAGCGA-1	P5.background	0.339185	-0.0317076	-0.0303558	0.214396
GAAGTGATTTATCGTG-1	P5.background	0.270085	-0.0779958	-0.0598735	0.160024
GAAGTGCTGGATAGCT-1	P5.background	0.382852	-0.0960367	-0.0333994	0.291295
GAAGTTTCCACTCAAT-1	P5.background	0.328261	-0.0761948	-0.0459832	0.215795
GAATAGACGCGACCCA-1	P5.3	0.353401	0.00811028	0.00392226	0.226729
GAATAGTGCTCGATTA-1	P5.background	0.294793	-0.0276776	-0.0471899	0.188581
GAATATTCGGAGTCCC-1	P5.background	0.331474	0.00239877	0.00371647	0.312775
GAATCGACATGGTCAC-1	P5.background	0.27283	-0.0963862	-0.0332888	0.230612
GAATCTGAACATTCTC-1	P5.background	0.344177	-0.0711583	-0.0221213	0.275876
GAATGCGAATCGGTTC-1	P5.background	0.386713	-0.0532875	-0.00261503	0.283759
GAATGTATGGCAGGTC-1	P5.1	0.382057	0.154704	0.0139729	0.21974
GAATGTGGTCCGGATT-1	P5.background	0.31976	-0.0469678	-0.062028	0.157583
GAATGTTGGGTAATCT-1	P5.background	0.340336	-0.0428401	-0.0424291	0.244738
GAATTATAGTGAAAGG-1	P5.background	0.305471	-0.0738788	-0.0502205	0.197156
GAATTCACCCGGGTGT-1	P5.background	0.296273	-0.0744143	-0.0505123	0.168239
GACAAACATATGCAGG-1	P5.background	0.341468	-0.0282214	-0.0401114	0.224044
GACAACGACCATTGAA-1	P5.background	0.399694	-0.0348905	-0.0545577	0.332123
GACAACGCAGCTTACG-1	P5.background	0.34166	-0.0479278	-0.0657215	0.220644
GACACAAGGGAAGAAA-1	P5.background	0.347207	0.00145902	-0.0317423	0.184929
GACACTGAGTTCAGTG-1	P5.3	0.271834	0.02116	-0.0297677	0.186442
GACAGAGGTCTTCAGT-1	P5.background	0.315541	-0.0347012	-0.00932099	0.233081
GACAGCCAGACCTGAC-1	P5.background	0.33877	-0.019304	-0.0244425	0.217359
GACATCCGTCGAACTG-1	P5.background	0.338823	-0.00144961	-0.00526858	0.275511
GACATCGATTTATAAC-1	P5.background	0.330203	-0.0456779	-0.0369751	0.172808
GACCAGAGCCCTGTAG-1	P5.background	0.322843	-0.0857526	-0.0312985	0.239981
GACCGACGTGAAAGCA-1	P5.background	0.344272	-0.0434888	-0.0264451	0.22919
GACCGTCAGGTCGTGA-1	P5.background	0.352736	0.05998	0.00353531	0.254678
GACCGTGCTGACGGTG-1	P5.3	0.300875	0.0647173	-0.00263238	0.29166
GACCTTCCACGTCTAC-1	P5.background	0.317618	0.0083794	-0.0200413	0.221698
GACGACGATCCGCGTT-1	P5.background	0.314579	-0.0340832	-0.0302471	0.21877
GACGAGGCTAATAAAC-1	P5.background	0.323741	-0.0765275	0.0118066	0.279257
GACGCCGTAAAGGCTA-1	P5.background	0.325234	-0.0202519	-0.0392079	0.210105
GACGCTTGCTTCTAAA-1	P5.background	0.309702	-0.0470911	-0.0400627	0.235347
GACGGGTTGGCCCGTA-1	P5.background	0.316201	-0.0589137	-0.0406794	0.177351
GACGGTCAATAGAAGC-1	P5.background	0.354846	-0.0258667	-0.025032	0.244002
GACTAAGATCATGCAC-1	P5.background	0.263644	-0.0427473	-0.0393219	0.151429
GACTAAGTAGGCTCAC-1	P5.background	0.33403	-0.0494224	-0.00590802	0.279379
GACTAGGCCGTTAGGT-1	P5.2	0.287206	0.100348	-0.0129756	0.162305
GACTCACCCACGTGAG-1	P5.background	0.314423	0.00207949	-0.0154402	0.230922
GACTCCCAGAATAAGG-1	P5.background	0.364308	-0.0707516	-0.0212004	0.275878
GACTCGCGGGAATGAC-1	P5.background	0.301928	-0.0744432	-0.0160686	0.175213
GACTCTAGAGTTCCAA-1	P5.background	0.323485	0.000708381	-0.00215484	0.23888
GACTGCAAATCGAGCT-1	P5.background	0.365058	0.0289116	0.0288673	0.338594
GACTGCACCAGCCCAG-1	P5.3	0.338478	-0.00499487	-0.00980122	0.215974
GACTGCTGGTGAGAAA-1	P5.background	0.26648	0.025004	-0.0294482	0.208709
GAGACTGATGGGTAGA-1	P5.background	0.287259	-0.0641842	-0.0551656	0.15575
GAGACTTCGCGACCGA-1	P5.background	0.327437	-0.0276739	-0.0315527	0.214363
GAGAGGGCGCGAGGTT-1	P5.background	0.280919	-0.0811515	-0.00763036	0.206068
GAGAGTCTCGGGAGAG-1	P5.background	0.173528	-0.0568376	0.0203289	0.22009
GAGATCTGCTTGGCAT-1	P5.background	0.30882	-0.066874	-0.0191147	0.240864
GAGATCTGTCACTCCG-1	P5.background	0.319124	0.0243493	0.0018394	0.224831
GAGATCTTCCATGACA-1	P5.background	0.342561	0.0383715	-0.00793628	0.207102
GAGATGGGAGTCGACA-1	P5.background	0.314905	-0.039498	0.00655833	0.32299
GAGCACCTGTGTCCAG-1	P5.background	0.326329	0.028359	0.0394292	0.271027
GAGCCAGCTACCTGTG-1	P5.background	0.392605	-0.0603374	0.0388971	0.408928
GAGCGCAAATACTCCG-1	P5.background	0.269324	-0.0814802	0.00414066	0.278394
GAGCGCGCACGAGTAG-1	P5.background	0.309726	-0.049484	0.0018355	0.245127
GAGCGGAATGCGGTGT-1	P5.background	0.292674	0.000725495	0.00539505	0.211613
GAGCTAAGGGCATATC-1	P5.background	0.301749	-0.0652891	-0.041913	0.200599
GAGCTCAACATGAGCG-1	P5.background	0.331796	-0.0197731	0.0150051	0.237154
GAGCTGTCGTCTCGGA-1	P5.background	0.330585	-0.00763012	0.00686303	0.223299
GAGGAATATCTCTTTG-1	P5.background	0.206832	-0.021307	0.0443885	0.222204
GAGGATAAACAGTGCT-1	P5.background	0.316349	-0.0294872	-0.0201866	0.209574
GAGGGAGTCAGATCGC-1	P5.3	0.339902	0.0886337	-0.0105285	0.200812
GAGGGCGCAGCTCTGC-1	P5.background	0.350691	-0.0235484	-0.0181496	0.239335
GAGGTACGCGTGTCCC-1	P5.2	0.293535	0.0310904	-0.00409371	0.179019
GAGTAGATACTAGTTG-1	P5.background	0.32742	-0.0708705	-0.0196593	0.235894
GAGTATGCCCGCCTTG-1	P5.background	0.288747	-0.0486812	-0.0525823	0.166908
GAGTATGCGCGTGCAT-1	P5.background	0.365332	-0.07182	-0.0305377	0.312973
GAGTCAGACCAGAATC-1	P5.background	0.324574	-0.0561767	-0.0634605	0.214975
GAGTCCGCTTACCGGA-1	P5.background	0.319892	-0.0355735	-0.0127393	0.240276
GAGTGTCAACCAGAAA-1	P5.2	0.225202	0.162559	-0.0100974	0.119339
GAGTGTGCGGTACCCA-1	P5.background	0.325533	-0.0192604	0.00823111	0.280031
GATAACTCGCACTGTG-1	P5.background	0.35356	-0.018178	-0.0142518	0.233695
GATACGATGGGAGTCA-1	P5.background	0.309315	-0.0491313	-0.0626637	0.194331
GATAGAACCCGCTAGG-1	P5.background	0.339367	-0.00839152	-0.00450402	0.236339
GATAGGTAACGTTGAC-1	P5.background	0.352234	-0.0560667	-0.0350959	0.240621
GATAGTGCGAGTAAGT-1	P5.background	0.299605	-0.01188	0.0218732	0.254257
GATATGAGACACTAAC-1	P5.background	0.292022	-0.0297499	-0.0517586	0.16689
GATATGCGGTAGCCAA-1	P5.1	0.300766	0.177371	-0.00506481	0.149939
GATATTGAGATTGGCG-1	P5.background	0.327593	-0.0190939	-0.0140432	0.231227
GATATTTCCTACATGG-1	P5.1	0.39688	0.266865	0.00979781	0.140455
GATCAACATAAAGGGA-1	P5.background	0.366508	-0.026389	-0.0529709	0.237203
GATCATTCCAAACATT-1	P5.background	0.272056	-0.0713525	-0.0455849	0.170954
GATCCCTTTATACTGC-1	P5.background	0.332771	-0.0769854	-0.0471056	0.189934
GATCCGGGAATTAACA-1	P5.background	0.359565	0.00511116	-0.0066395	0.25524
GATCCTAAATCGGGAC-1	P5.background	0.337664	0.0117742	-0.0358068	0.231365
GATCCTCGACACTGGC-1	P5.background	0.332335	-0.0049849	-0.0369571	0.248415
GATCGACACTATCTGA-1	P5.background	0.308347	-0.110649	-0.0551185	0.233293
GATCGCGGGCTCTCCA-1	P5.background	0.298269	-0.0869925	-0.05452	0.199484
GATCGCTACCCGATTT-1	P5.background	0.375742	-0.0283311	-0.00443188	0.287074
GATCGGTGGCCATAAC-1	P5.background	0.246475	-0.0638428	-0.00158792	0.169631
GATCGTGACTGATATC-1	P5.background	0.32015	-0.0652355	-0.0344372	0.231338
GATCTGCTATCTAAGG-1	P5.background	0.352247	-0.0419957	-0.0480579	0.219193
GATCTTGGAGGGCATA-1	P5.3	0.309398	0.118385	-0.0250097	0.197071
GATCTTTGCAGGGTAT-1	P5.background	0.268986	-0.0564674	-0.0373678	0.185981
GATGACAAGTAGGGCA-1	P5.background	0.370889	-0.0728549	-0.0364005	0.238748
GATGCGTCCTGCATTC-1	P5.background	0.301172	-0.0774131	-0.0650104	0.181056
GATGCTACAAGCGCCT-1	P5.background	0.370058	-0.107997	-0.0276138	0.310377
GATGCTACCTTCGATG-1	P5.background	0.329832	-0.0248784	-0.00917971	0.24725
GATGCTGTATTTCATC-1	P5.1	0.320953	0.0727817	-0.0245623	0.180346
GATGTTCAATCCACGA-1	P5.background	0.334392	-0.0709058	-0.0399491	0.246166
GATTAACCGAAAGCCC-1	P5.background	0.3395	-0.0985195	0.038986	0.416631
GATTACTGAATTTGGG-1	P5.background	0.312843	0.0143218	-0.0235448	0.224284
GATTAGAAACAAGCGT-1	P5.background	0.178847	-0.0169083	0.0361487	0.213368
GATTCCCTTGTCGCAG-1	P5.background	0.351451	-0.0296117	-0.0284921	0.239501
GATTCCGCGTTTCCGT-1	P5.1	0.305795	0.206223	0.0122288	0.152508
GATTCGACGGTTCACG-1	P5.2	0.151269	0.316546	0.0331003	-0.0392412
GATTTGCGCTAACACC-1	P5.background	0.213185	-0.0382234	0.0325272	0.219151
GCAAACCCTACATTAT-1	P5.background	0.282176	-0.00993383	-0.0368506	0.221376
GCAAACCTTGGCCATA-1	P5.background	0.290077	-0.0808369	-0.0475558	0.205187
GCAAATATTACGCTTT-1	P5.background	0.323336	-0.0727513	-0.0480492	0.238443
GCAACAGCAGTATGCG-1	P5.background	0.37457	-0.0115014	-0.0539357	0.212701
GCAACCACCAGACCGG-1	P5.background	0.399148	0.117273	-0.0165814	0.26571
GCAACGGCTAGTTATG-1	P5.background	0.33427	0.000278418	-0.0111846	0.21806
GCAAGAATTCCTTGGC-1	P5.background	0.327318	-0.0380034	-0.0115935	0.216195
GCAAGTGCACAGAGAA-1	P5.background	0.354619	-0.0970287	-0.051353	0.292169
GCAAGTGTAAAGCATG-1	P5.background	0.290462	-0.0260128	-0.0120638	0.211261
GCACACACTGGTAGCC-1	P5.background	0.304952	-0.0642872	0.0527772	0.306837
GCACACAGCTATTACC-1	P5.background	0.32648	-0.0333655	-0.0259331	0.217665
GCACAGCACGGGCCGA-1	P5.background	0.118554	-0.0451714	0.0805537	0.232205
GCACGCCTACTTAGAT-1	P5.background	0.348275	-0.0558049	-0.0459825	0.209747
GCACTGCCTACCTTTA-1	P5.background	0.291986	0.0422761	-0.031192	0.14478
GCAGACCCAGCACGTA-1	P5.background	0.363019	-0.014873	-0.0332355	0.229765
GCAGATCCATAAGACT-1	P5.background	0.390146	-0.0638394	-0.00340436	0.360318
GCAGATTAGGGATATC-1	P5.background	0.300038	-0.0395262	-0.0418056	0.216605
GCAGCACACAGCCCAG-1	P5.background	0.33376	-0.0813584	1.91821e-05	0.266715
GCAGGACTATAGAATA-1	P5.3	0.301025	0.0194055	-0.017369	0.242557
GCAGGTAGAGTATGGT-1	P5.background	0.257331	0.0988464	0.0115701	0.167507
GCAGTGTGGCTATAGG-1	P5.2	0.176794	0.159323	0.0181921	0.0626854
GCATAGAGCACTCAGG-1	P5.background	0.314356	-0.0054811	-0.000352299	0.215537
GCATGAGGGACGCGGC-1	P5.background	0.315744	0.000874631	-0.0227157	0.219749
GCATTCAAGGCAACGC-1	P5.background	0.322659	-0.0418541	-0.0651196	0.199787
GCCAACCATTTCCGGA-1	P5.background	0.352486	-0.0410803	-0.0376631	0.19025
GCCAATAGGGCATCTC-1	P5.background	0.356406	-0.101881	-0.0479351	0.179018
GCCACAATTTAAGGAC-1	P5.background	0.34539	-0.0285589	-0.0427621	0.250656
GCCACTCAGAGCGCGA-1	P5.background	0.315568	-0.0272825	-0.0199201	0.232117
GCCAGGAAAGAACACT-1	P5.3	0.230298	0.310336	0.0496979	0.170114
GCCAGGAGTAACCGAT-1	P5.1	0.285798	0.13563	-0.0251489	0.110222
GCCATATTGCACACAG-1	P5.background	0.358838	0.0987969	-0.00636147	0.231438
GCCATCGAGCTGCGTG-1	P5.background	0.358498	-0.0298971	-0.065261	0.216505
GCCCAGTTGGTATGCC-1	P5.background	0.313224	-0.0540921	-0.0255832	0.219041
GCCCGACTTCTTCCCG-1	P5.background	0.31003	-0.0236133	-0.0237033	0.199415
GCCCGATCTGTGGTCG-1	P5.background	0.381983	-0.0438992	-0.0413878	0.235918
GCCCGCGCGTAAACGG-1	P5.background	0.266435	-0.0810911	-0.0518366	0.139067
GCCCGTAATACCTTCT-1	P5.background	0.413289	-0.0489602	-0.00745592	0.368654
GCCCTGAGGATGGGCT-1	P5.1	0.279819	0.0533706	-0.000286864	0.152682
GCCGAAATTCCTACGT-1	P5.background	0.279432	-0.079138	-0.0218318	0.186698
GCCGATTGGCCAAGCT-1	P5.background	0.363283	-0.0752659	-0.0391968	0.262794
GCCGCTTGTGAGAAAC-1	P5.background	0.28273	-0.0711231	0.0033645	0.236151
GCCGGGTTAGGGTCGC-1	P5.background	0.339981	-0.0712781	-0.0623951	0.239465
GCCGGTCGTATCTCTC-1	P5.background	0.316849	-0.0285485	0.0017819	0.251416
GCCGTCGGTTTCGGGC-1	P5.background	0.238964	-0.00633741	0.0239637	0.24679
GCCTAGCGATCTGACC-1	P5.background	0.264399	-0.072117	-0.0157072	0.251238
GCCTATAGTGTCAGGG-1	P5.background	0.354769	-0.00791096	-0.0482997	0.233658
GCCTCATCTGGAAATA-1	P5.background	0.341238	0.000824848	-0.010909	0.231077
GCCTCCGACAATTCAC-1	P5.background	0.33234	0.0242085	0.0125339	0.273341
GCCTCTATACATAGCA-1	P5.background	0.360605	-0.0692618	-0.0301541	0.364661
GCCTTCAGCCCTACCG-1	P5.background	0.362034	-0.0702799	-0.0167722	0.327747
GCGAAACGATCGGGAG-1	P5.background	0.340742	-0.0430822	0.0132594	0.341213
GCGAAACTTAACTGGA-1	P5.background	0.387263	-0.0108351	-0.0252947	0.23721
GCGAAGCCATACCCGT-1	P5.background	0.301542	-0.0498074	-0.0444513	0.183935
GCGACATGTAAACATC-1	P5.background	0.346156	-0.0130664	-0.015179	0.218534
GCGACCCAACCATCTG-1	P5.background	0.357506	-0.0409868	-0.00460387	0.309381
GCGACGATAGTTGTAC-1	P5.background	0.370886	-0.049291	-0.0582654	0.223448
GCGACGGTAGTCTCCT-1	P5.background	0.317023	-0.0244944	0.00688157	0.231747
GCGAGAGTTGCGTCCA-1	P5.background	0.328574	-0.012978	-0.0503437	0.224798
GCGAGCGCATGCTCCC-1	P5.background	0.33416	-0.0261309	-0.0314777	0.209926
GCGAGGCCCGAGCAGA-1	P5.background	0.282441	-0.0602416	-0.0438165	0.165301
GCGAGTTCTGCAAAGA-1	P5.background	0.23486	-0.0894083	-0.0218739	0.164655
GCGATTGTTAACGTTA-1	P5.background	0.314337	-0.0297355	-0.0321558	0.223391
GCGCAAATATATTCAA-1	P5.background	0.336978	0.00306266	-0.0150252	0.259354
GCGCAAGAGCGCGCTG-1	P5.background	0.36521	-0.0313157	0.0080691	0.267692
GCGCATCCAGTCAGCA-1	P5.background	0.320011	-0.0808045	-0.0392978	0.260912
GCGCCGTTCCACGATA-1	P5.background	0.333748	-0.0388691	-0.0505074	0.246618
GCGCCTCCCACTCCGA-1	P5.background	0.337644	-0.0241678	0.0215268	0.296575
GCGCGGTCTAGTAACT-1	P5.background	0.346741	-0.0182074	-0.00656087	0.211993
GCGCGTCATTGGTACA-1	P5.background	0.259929	-0.0047156	0.0657632	0.29362
GCGCTAATTGAATAGA-1	P5.background	0.306787	-0.0211606	-0.018617	0.21159
GCGCTATGCCGAGGCA-1	P5.background	0.334041	-0.027231	-0.00956456	0.248971
GCGCTGATCCAGACTC-1	P5.1	0.398562	0.112268	-0.0240366	0.182401
GCGCTGCTTTGCATTT-1	P5.background	0.369281	-0.0572649	-0.0548674	0.252499
GCGCTTAAATAATTGG-1	P5.2	0.330877	0.0850793	0.0426896	0.297929
GCGGACCGCGTTGTGG-1	P5.background	0.326868	-0.00769771	-0.0275911	0.186504
GCGGAGAAACTTCGCA-1	P5.background	0.320069	-0.0850724	-0.0329137	0.220341
GCGGAGAGGGAGAACG-1	P5.3	0.350278	0.0316904	-0.0194327	0.206336
GCGGCTCTGACGTACC-1	P5.background	0.329615	-0.0578061	-0.0309527	0.228542
GCGGGAACCAGGCCCT-1	P5.background	0.396014	-0.0829474	-0.0289286	0.288502
GCGGGCGAGCCTTACC-1	P5.background	0.301455	-0.0414676	-0.0381996	0.187329
GCGGTGAACTGCGCTC-1	P5.1	0.269591	0.433273	-0.0203505	0.000544386
GCGGTTCCCTATCATG-1	P5.background	0.322594	-0.0474167	-0.05055	0.192246
GCGTAAATGGCCATAA-1	P5.background	0.316951	-0.0402086	-0.0393685	0.201383
GCGTCCCTAAGACATA-1	P5.background	0.304587	-0.0176062	-0.00890899	0.228574
GCGTCGAAATGTCGGT-1	P5.background	0.332391	-0.023185	-0.0128827	0.210091
GCGTCGCCAGGGTGAT-1	P5.background	0.316615	-0.0851418	-0.0799173	0.167075
GCGTCTCTGCATTGGG-1	P5.background	0.331431	-0.0478112	0.00175393	0.235792
GCGTGGTACTGGGTTA-1	P5.background	0.343694	-0.000481443	-0.0419538	0.219831
GCGTTCGGAGACCGGG-1	P5.background	0.285633	0.00867983	-0.0174221	0.265357
GCTAACTGAAGTCTGA-1	P5.2	0.201765	0.187965	-0.00400585	0.0263345
GCTAAGTAGTTTCTCT-1	P5.background	0.366238	-0.0790261	-0.0345717	0.281082
GCTAATACCGAATGCC-1	P5.background	0.328585	-0.0769082	-0.0710461	0.208748
GCTACGACTTATTGGG-1	P5.3	0.344634	0.0541103	0.00734464	0.195233
GCTACTATAGTAGAGT-1	P5.background	0.356084	-0.0215123	-0.00163952	0.277347
GCTAGACCGTCTACTG-1	P5.background	0.3318	-0.0229312	-0.0253244	0.221873
GCTAGAGTAGAGATGT-1	P5.background	0.339619	-0.108219	0.00173379	0.326675
GCTAGCAGGGAGTGGG-1	P5.1	0.2851	0.266062	0.011125	0.0628697
GCTAGCTTGAATAGCT-1	P5.background	0.371192	-0.0371146	-0.0411477	0.226489
GCTAGGCACCACGGAG-1	P5.2	0.297233	0.147145	0.0704515	0.173949
GCTAGTAGAGCTTGTA-1	P5.background	0.293727	-0.0763467	-0.0501987	0.202109
GCTATACGTCTCGGAC-1	P5.background	0.386179	-0.0633765	-0.033794	0.319896
GCTATCATACTCATGG-1	P5.background	0.349716	-0.0960597	-0.00805631	0.372277
GCTCAATCCGTTTATT-1	P5.background	0.26967	-0.0616429	-0.00858468	0.158618
GCTCAATGTAATACCG-1	P5.background	0.306045	-0.0813129	-0.0380395	0.223635
GCTCATTGATCATATC-1	P5.background	0.215193	-0.0266482	0.00108598	0.218483
GCTCCATGCAAAGCAA-1	P5.background	0.347396	-0.0106621	-0.0194731	0.240565
GCTCCCAGTCGGTCCA-1	P5.background	0.366437	-0.0364923	-0.027195	0.246824
GCTCCGCTCGCTTCAG-1	P5.background	0.341952	-0.00428138	-0.0250974	0.229312
GCTCCTGACATACTGG-1	P5.background	0.324417	-0.0919278	-0.0432279	0.176119
GCTCGCTCATGTCCAA-1	P5.background	0.312716	-0.0168359	-0.00345483	0.216848
GCTCGGAATTTAAAGC-1	P5.background	0.243852	-0.0285719	-0.01278	0.189486
GCTCTAAACCCTGACG-1	P5.background	0.294189	-0.036139	-0.0423947	0.187625
GCTCTCGGGTACCGAA-1	P5.background	0.358457	-0.0548146	-0.0391115	0.233946
GCTCTTTCCGCTAGTG-1	P5.background	0.320322	-0.0329016	-0.0533417	0.20304
GCTGAGGCGTGAGTAT-1	P5.background	0.327876	-0.0795603	-0.0482397	0.202724
GCTGCACGGTTTCTTA-1	P5.2	0.282664	0.0450697	-0.0109107	0.172557
GCTGCGAAGAATTATT-1	P5.background	0.166608	-0.0661082	0.0263292	0.217992
GCTGCTAAGTAGTCGA-1	P5.background	0.287604	-0.0265741	-0.033027	0.190586
GCTGCTACTGCGTAGC-1	P5.background	0.321909	-0.0590448	0.00202648	0.254578
GCTGCTCTCCGGACAC-1	P5.background	0.256584	-0.0790552	-0.0516402	0.174135
GCTGGCGGCGCATGCT-1	P5.background	0.299305	-0.0716397	-0.0593236	0.17236
GCTGTATTACTGGCCC-1	P5.background	0.29795	-0.0609757	-0.0517847	0.221639
GCTGTTGCTACCGAAC-1	P5.background	0.340607	-0.0228786	0.00141219	0.230736
GCTTAATGTAACTAAC-1	P5.3	0.286072	0.0322199	-0.0298539	0.178726
GCTTATGAAGCAGGAA-1	P5.background	0.337846	-0.0340367	-0.00650743	0.248467
GCTTCCGTCCCTAGAC-1	P5.background	0.368101	-0.082636	-0.059034	0.272704
GCTTGGATCGATTAGG-1	P5.background	0.339317	-0.0224072	-0.0189712	0.228071
GCTTTCAGAGGAGGTG-1	P5.background	0.339419	-0.049272	-0.0283956	0.218747
GGAAACCTTGTTGAAT-1	P5.background	0.351021	0.0286217	-0.0108579	0.275459
GGAAAGTCTTGATTGT-1	P5.background	0.220333	-0.0233547	0.0434805	0.276717
GGAAAGTGCCCATGCC-1	P5.1	0.392407	0.290495	-0.031116	0.1489
GGAACCGTGTAAATTG-1	P5.background	0.327436	-0.0767066	-0.0477902	0.212658
GGAATGCGCTAGCGTG-1	P5.background	0.319558	-0.0182245	-0.0443748	0.185865
GGACACAAGTTTACAC-1	P5.background	0.343835	0.0154099	-0.0247519	0.263438
GGACCAACAGGATAAC-1	P5.background	0.336049	-0.066316	-0.0553744	0.185426
GGACCTCTAGGCCGCC-1	P5.background	0.333295	-0.0527272	-0.017945	0.268501
GGACTCGACAGCGCAT-1	P5.background	0.251338	-0.0452321	-0.00150119	0.246445
GGACTCGTGAGTGGTC-1	P5.background	0.37001	0.00474558	-0.0233174	0.227349
GGAGAAGTCATTGGCA-1	P5.background	0.330943	-0.0905989	-0.0178063	0.270143
GGAGACGACACCTTTG-1	P5.3	0.339047	0.143859	-0.0287173	0.174189
GGAGCACCAAGAACTA-1	P5.background	0.347115	-0.0417708	-0.0207004	0.293781
GGAGCGAGGCCTACTT-1	P5.2	0.258622	0.0631491	0.0123393	0.130348
GGAGGGCTTGGTTGGC-1	P5.background	0.368384	-0.0922973	-0.0375271	0.279579
GGAGTGCCGCCCTGGA-1	P5.background	0.2935	-0.1353	0.0268588	0.364423
GGATCATCCCGTACGC-1	P5.1	0.26849	0.157514	-0.00160932	0.142515
GGATCCGGAATATACT-1	P5.background	0.337613	-0.0615719	-0.0367411	0.190241
GGATCTTACTGCCCTT-1	P5.background	0.256585	-0.00697965	-0.0216372	0.203796
GGATGAAGATCGCTGA-1	P5.background	0.339782	-0.0452918	-0.0114176	0.233299
GGATGACGCGAGTTTA-1	P5.background	0.276458	-0.0807578	-0.0169304	0.22385
GGATGTCCTTACCGCA-1	P5.background	0.329428	0.0119852	-0.0545389	0.215932
GGATTCCGCTATACCC-1	P5.1	0.297995	0.301991	-0.00229198	0.0903943
GGATTGCTGTGACTCC-1	P5.2	0.130927	0.19035	0.00651255	-0.0303944
GGATTTCACTTCTATA-1	P5.background	0.351311	-0.0334702	-0.0403356	0.21476
GGCAAAGGCGCCAATA-1	P5.background	0.309933	-0.0648934	-0.0294904	0.188653
GGCAAATTACTTTACT-1	P5.background	0.301251	-0.0594882	-0.0539596	0.182087
GGCAAGCCCATAGTGG-1	P5.background	0.34805	0.0159347	-0.00718031	0.228666
GGCAAGGCGAAATAGC-1	P5.background	0.293669	0.0373075	-0.0156133	0.193724
GGCAATAGTCAATGAG-1	P5.background	0.354284	-0.00704871	-0.01153	0.229059
GGCACTCCACTGGGCA-1	P5.background	0.312452	-0.0547154	-0.0282375	0.210622
GGCAGCAAACCTATGC-1	P5.background	0.40112	-0.0755597	0.00807156	0.445117
GGCATATCGGTTCTGC-1	P5.1	0.306999	0.262949	0.0135863	0.142212
GGCATTGAACATCTCA-1	P5.background	0.31227	-0.0218987	-0.0125927	0.226263
GGCCCAGCTGGTTTGC-1	P5.background	0.344849	-0.000223038	-0.0229844	0.238591
GGCCGAGACTCTGGTG-1	P5.background	0.328282	0.0161952	-0.0237566	0.253435
GGCCGGCGTCTGCTAT-1	P5.2	0.184167	0.118813	0.0246868	0.0737177
GGCCGTTTGGGTTTCA-1	P5.background	0.291146	-0.0460646	0.00517479	0.200832
GGCCTGCTCTGATGTT-1	P5.background	0.334855	-0.013388	0.00341079	0.248316
GGCGAAATCTAACTTG-1	P5.background	0.324677	0.0131956	-0.0182644	0.211669
GGCGCATGAATTGATG-1	P5.background	0.373425	-0.0653154	-0.0271241	0.259249
GGCGCGGAGATCTTTC-1	P5.2	0.140412	0.316402	0.0650253	-0.0445813
GGCGCGTTCGAGTTTA-1	P5.background	0.351233	-0.0737878	-0.0648272	0.227164
GGCGCTTCATTCCCTG-1	P5.2	0.219226	0.0905773	-0.0119396	0.122965
GGCGGAGTAATATTAG-1	P5.background	0.320866	-0.070362	-0.0390156	0.210528
GGCGGTAGGATCATTG-1	P5.background	0.322889	-0.0474777	-0.0155142	0.216449
GGCGTAGGGAAAGCTG-1	P5.2	0.228694	0.14932	0.0044354	0.129002
GGCTAAAGGGCGGGTC-1	P5.1	0.227367	0.360037	-0.0208724	-0.00225025
GGCTACTATACACTCC-1	P5.background	0.343603	0.0241246	-0.0399772	0.213985
GGCTATTAAGTTGTAT-1	P5.background	0.343157	-0.0574657	-0.0163003	0.250399
GGCTCCTCCACCTGTT-1	P5.background	0.374279	-0.0881912	-0.0654321	0.249964
GGCTCGCGTTGAGGTA-1	P5.background	0.317195	-0.0596936	-0.0400439	0.194886
GGCTCTGCTCCAACGC-1	P5.background	0.334886	-0.041189	-0.00692786	0.256993
GGCTGAAATAGCAAAG-1	P5.background	0.387924	-0.0466437	-0.0277564	0.264225
GGCTGTCCTACTGCGG-1	P5.3	0.197594	0.22133	0.00148187	0.150104
GGCTTTCAATAAGGGT-1	P5.background	0.340029	-0.0295331	-0.052183	0.204323
GGGAACGGGAGGTTAG-1	P5.background	0.306416	-0.0838894	-0.0129597	0.237751
GGGAAGACGGTCTGTC-1	P5.2	0.223723	0.194955	0.0378855	0.105136
GGGAAGGGCTTTCTCA-1	P5.2	0.207783	0.142801	0.00176269	0.100988
GGGAATGAGCCCTCAC-1	P5.3	0.345464	0.0467956	-0.0550188	0.243436
GGGACCCGTATATCTT-1	P5.background	0.315948	-0.0557092	-0.0436547	0.208037
GGGACTGCATAGATAG-1	P5.background	0.301203	-0.0725929	-0.0508769	0.175959
GGGAGAACTCACAGTA-1	P5.background	0.269358	-0.0825627	-0.0618366	0.170046
GGGAGGATGCCCGAAA-1	P5.background	0.331996	-0.0942805	-0.0422008	0.225472
GGGAGTTAATGAGGCG-1	P5.background	0.344489	-0.0650043	-0.039997	0.246465
GGGATGGTCGTAACCG-1	P5.background	0.277646	-0.0786542	-0.0767916	0.13787
GGGATTTACCGCACCT-1	P5.background	0.351675	-0.032129	-0.0484407	0.237893
GGGCACGTAGTACTGT-1	P5.background	0.230614	-0.0439306	-0.0404619	0.208893
GGGCAGAGCAATCGTT-1	P5.background	0.356964	0.00430211	-0.0258901	0.231074
GGGCATGCATGTCGAG-1	P5.background	0.355014	-0.0446177	-0.00241095	0.248721
GGGCCCGTCTTAAACA-1	P5.background	0.298582	-0.0875355	-0.0508891	0.201751
GGGCCGGCCGAAGTAC-1	P5.background	0.331641	-0.0649984	-0.0373554	0.237027
GGGCGATATGTGTGAA-1	P5.background	0.316277	-0.0331771	-0.0586175	0.185164
GGGCGGCAAATGAATT-1	P5.background	0.312279	-0.0439836	-0.0539472	0.165695
GGGCGGGTTCCCTACG-1	P5.background	0.301485	-0.00641066	-0.0250481	0.206562
GGGCGTACATTTATAT-1	P5.background	0.328387	-0.062966	-0.0340763	0.210661
GGGCGTCACCACGTAA-1	P5.background	0.320978	-0.0735348	-0.0567608	0.195372
GGGCGTCCACTGGCTC-1	P5.1	0.258774	0.344601	-0.0201488	0.0342239
GGGCGTGGTTTCCCAG-1	P5.2	0.294506	0.10197	0.0390222	0.220157
GGGCTATGATCGATGG-1	P5.background	0.345474	-0.0358841	0.00134304	0.236303
GGGCTCATCGAACCCA-1	P5.background	0.360113	-0.036555	-0.0270575	0.215049
GGGCTGCCTAGGGCGA-1	P5.background	0.313874	-0.0572874	-0.0512318	0.219268
GGGCTGGTTAGTCGCG-1	P5.background	0.36856	-0.0704482	-0.0298717	0.273189
GGGTACTTCATGAACT-1	P5.background	0.286473	-0.0696908	-0.0124693	0.208466
GGGTCACCGTGACGGT-1	P5.background	0.282864	-0.0834615	-0.0377797	0.200499
GGGTCAGGAGCTAGAT-1	P5.background	0.345276	-0.0516201	-0.0487076	0.230387
GGGTCGTGGCAAGTGT-1	P5.background	0.322174	-0.0357201	-0.0437765	0.172209
GGGTGACACCTTAACT-1	P5.background	0.346779	-0.0432444	-0.0328435	0.221897
GGGTGTTTCAGCTATG-1	P5.background	0.327041	0.0045608	-0.0285408	0.23378
GGGTTAACATTTGAGT-1	P5.background	0.313361	-0.0440595	-0.0430248	0.202141
GGGTTTAGGATAGGAT-1	P5.background	0.314472	-0.0538518	-0.0416413	0.2002
GGTAACCGGGAGGATA-1	P5.background	0.33597	0.00790805	-0.0500882	0.220972
GGTACAAACATGCTAT-1	P5.background	0.349366	-0.0908744	-0.0346103	0.280044
GGTACCATTAAGACGG-1	P5.background	0.274591	-0.0935733	-0.0457894	0.185102
GGTAGAAGACCGCCTG-1	P5.background	0.385654	-0.020262	0.0164551	0.348608
GGTAGACCGTTGGGCG-1	P5.background	0.332204	-0.020976	-0.0183592	0.20973
GGTAGGCCAATATCAC-1	P5.background	0.314524	0.0123932	0.0270906	0.24881
GGTAGTGCTCGCACCA-1	P5.background	0.324645	-0.0279986	-0.0353861	0.226636
GGTATTGCCGAGTTTA-1	P5.background	0.257791	-0.0663566	-0.00814839	0.182133
GGTCAAGACTACTTCG-1	P5.background	0.304568	-0.0922269	0.0593617	0.400058
GGTCAGTGGGTCCCAC-1	P5.background	0.395147	-0.0572438	-0.0433724	0.308927
GGTCGGATAAACGGCG-1	P5.background	0.314627	0.0520744	-0.00357303	0.195645
GGTCGGCCAGGAGCTT-1	P5.background	0.326226	-0.0431268	-0.0537179	0.198957
GGTCGGTCGTCCACAG-1	P5.background	0.30964	-0.0371976	-0.031791	0.192737
GGTCTCTGAATGGACT-1	P5.background	0.314975	-0.0514982	-0.0646574	0.175536
GGTCTGAGAATCTGGA-1	P5.background	0.350441	-0.0558593	-0.0273516	0.222569
GGTCTTGAGCGCTCTT-1	P5.background	0.35624	-0.0203722	-0.0239272	0.311999
GGTGAAGTACAGGGAT-1	P5.3	0.274795	0.117152	-0.0402976	0.184154
GGTGATAAGGAGCAGT-1	P5.background	0.334555	-0.0646287	-0.0386145	0.233219
GGTGCATAAATGATTA-1	P5.background	0.276461	-0.0379884	-0.0203817	0.221994
GGTGCTGGTACACATT-1	P5.background	0.332892	-0.038779	-0.0391592	0.2307
GGTGGACTGCTCTGGC-1	P5.2	0.279837	0.172139	0.0643324	0.145587
GGTGTAAATCGATTGT-1	P5.3	0.309241	-0.0147301	-0.0190948	0.210282
GGTGTAGGTAAGTAAA-1	P5.background	0.285251	-0.0140479	-0.0287289	0.211889
GGTTACCACCCTCGGG-1	P5.background	0.343091	-0.0930925	-0.0845914	0.224573
GGTTAGCTATATGTCT-1	P5.background	0.332409	-0.0290825	-0.014726	0.222733
GGTTCTACTCGTCTGA-1	P5.background	0.330306	-0.00637206	-0.0175681	0.236682
GGTTTAATTACCATCG-1	P5.background	0.330026	-0.0225001	-0.0359899	0.211306
GGTTTACAATCTCAAT-1	P5.background	0.350876	-0.044377	-0.044506	0.190649
GGTTTAGCCTTTCTTG-1	P5.background	0.41599	-0.0383019	-0.0169531	0.300927
GGTTTCAATCGGTCAG-1	P5.background	0.352554	-0.0113678	-0.0368391	0.215363
GTAACAGGTTAACGGC-1	P5.background	0.332297	0.00646296	0.0122993	0.277738
GTAACTGCCCAAGGAG-1	P5.background	0.358411	0.0260717	-0.0312318	0.260882
GTAAGCGGGCAGTCAG-1	P5.background	0.310169	-0.040474	-0.0259048	0.212467
GTAAGTAACAGTCTGG-1	P5.background	0.336796	-0.000856559	-0.0300759	0.204812
GTAATAAAGGGCTCCC-1	P5.background	0.31021	-0.0930184	-0.0522837	0.308453
GTAATCTGATTCTTCG-1	P5.background	0.327162	-0.028671	-0.0726716	0.163312
GTACACTTACCTGAAG-1	P5.background	0.250218	-0.0822967	-0.0154372	0.200785
GTACAGAGGCAAGGGT-1	P5.background	0.270666	-0.0567129	-0.059691	0.171818
GTACGAGATTGCGACA-1	P5.background	0.307171	-0.0793968	-0.0466115	0.19838
GTACGCTTCATTGCAC-1	P5.background	0.33733	-0.0214174	-0.0407824	0.208975
GTACGTTTGCCCGTCA-1	P5.3	0.319895	0.0715983	-0.0451807	0.169714
GTACTAAGATTTGGAG-1	P5.background	0.365421	-0.0239539	-0.0116855	0.246281
GTACTCCTGGGTATGC-1	P5.background	0.343603	-0.0527468	-0.0577322	0.197528
GTACTGGAGTTAGACC-1	P5.background	0.381026	-0.0310053	-0.0336475	0.289411
GTAGACACGCCTGACT-1	P5.background	0.35952	-0.0527225	-0.0336526	0.300481
GTAGAGGGAGACAAGT-1	P5.background	0.302252	-0.0234007	-0.019026	0.216055
GTAGCCAAACATGGGA-1	P5.background	0.348246	-0.0431053	-0.0382343	0.216225
GTAGCGGCTATACACT-1	P5.background	0.303366	-0.059667	-0.0635565	0.20696
GTAGCTCCGGGAGGCT-1	P5.background	0.275687	0.0205408	-0.0142958	0.223874
GTAGCTTCCTCTTGTT-1	P5.background	0.34153	0.0309618	-0.0445672	0.211155
GTAGGTGATCCGTGTA-1	P5.background	0.336821	0.0836766	-0.00292797	0.245254
GTAGTCGCGGGAATCA-1	P5.background	0.348634	0.0103517	-0.0227225	0.207176
GTAGTCTACGATATTG-1	P5.background	0.248872	0.0128527	0.0512445	0.277099
GTAGTTCGAAGGCGAA-1	P5.3	0.319119	0.258966	0.000402434	0.178129
GTATAGGACTCAGTAG-1	P5.background	0.325686	-0.0725224	-0.0514222	0.186719
GTATCAAACGTTAGCT-1	P5.background	0.384737	-0.0716401	-0.0387065	0.294124
GTATCAAGGTACTTCC-1	P5.2	0.315804	-0.00450633	-0.0234503	0.216567
GTATCTTTCATAACCA-1	P5.background	0.358208	-0.000858267	-0.0382441	0.230111
GTATGTGGGTCTAGTT-1	P5.background	0.337808	-0.0252263	0.00455292	0.236013
GTATTCTGAGAAACGA-1	P5.background	0.289656	-0.0676183	-0.0742191	0.151358
GTCAAGCGGACTCGGG-1	P5.background	0.283137	-0.0358022	-0.038108	0.184421
GTCATGCACCTCCGTT-1	P5.background	0.350729	-0.0101251	-0.0607116	0.201074
GTCATGGACATGACTA-1	P5.background	0.32695	-0.108283	-0.0790773	0.227084
GTCATTAGAGCGAACG-1	P5.background	0.297374	-0.0812945	-0.0362993	0.193015
GTCCAATATTTAGCCT-1	P5.background	0.347294	-0.0265002	-0.0204564	0.249718
GTCCAGGCACGTGTGC-1	P5.background	0.310272	-0.000450582	0.019345	0.252385
GTCCATTACTGCTACG-1	P5.background	0.319106	0.00221938	-0.0136138	0.217786
GTCCCAACGTAAAGTA-1	P5.background	0.397563	-0.0401732	-0.0404415	0.322645
GTCCCGCGACGTTATG-1	P5.background	0.3067	0.0412431	-0.011921	0.189698
GTCCGGACCTGAAATT-1	P5.background	0.394218	-0.05012	0.0721548	0.4167
GTCCGGCTGAATTGCG-1	P5.background	0.298542	-0.0674629	-0.0508983	0.23113
GTCCGGGTTCACATTA-1	P5.background	0.321824	0.0173632	-0.0111953	0.231397
GTCCTACGAATAGTCT-1	P5.background	0.397994	-0.083679	-0.00606572	0.422402
GTCGCCGTTGTGTGTT-1	P5.background	0.318953	-0.0485703	-0.0457724	0.204227
GTCGCGTAACCCGTTG-1	P5.background	0.308701	-0.0224191	-0.0365313	0.190186
GTCGGATGTAGCGCGC-1	P5.1	0.344306	0.117847	-0.0503554	0.205151
GTCGGGAAGCAGAAAC-1	P5.background	0.337369	-0.0274653	-0.0126513	0.22573
GTCGTACCATCTCGGG-1	P5.background	0.307713	-0.0289791	-0.00949475	0.230385
GTCGTATTGGCGTACA-1	P5.1	0.292198	0.380279	-0.0139988	0.0432317
GTCGTGTCTGGTCATC-1	P5.background	0.32034	-0.0467402	-0.0113705	0.242534
GTCGTTATTCGCTTAT-1	P5.3	0.327889	0.0231012	-0.0282751	0.211241
GTCTATACACGCATGG-1	P5.background	0.24331	0.00173596	0.0379041	0.21657
GTCTATCTGAGTTTCT-1	P5.background	0.306961	-0.0580961	-0.0577629	0.172438
GTCTATTGGTTCCGGT-1	P5.background	0.354435	-0.0451266	-0.0129706	0.292647
GTCTCAAGGCCCGGCT-1	P5.background	0.325905	-0.0184666	-0.00347988	0.186705
GTCTCCGCCTCAATAC-1	P5.background	0.34605	0.0355276	0.00824594	0.228366
GTCTCGACTAAGTTTG-1	P5.background	0.296224	-0.0403802	-0.0354291	0.171603
GTCTCGATCTGCTTTC-1	P5.1	0.400419	0.172576	-0.0218142	0.203794
GTCTGGGCGGTCGAGA-1	P5.background	0.269268	-0.0745524	-0.0562919	0.121961
GTCTGTAGGTTGAACA-1	P5.background	0.219986	0.00726741	-0.0265479	0.166102
GTCTTAGTACAGCCGG-1	P5.background	0.329601	0.021901	0.00706655	0.246699
GTCTTGTAGCTATTCA-1	P5.background	0.331687	-0.0417233	-0.0112792	0.23581
GTGAAACGGCGCCACC-1	P5.background	0.332444	-0.00848168	0.00165239	0.235541
GTGAACTCCCATTCGA-1	P5.background	0.297921	-0.0607113	-0.0500142	0.268203
GTGAAGATTTCAAGTG-1	P5.background	0.305875	0.0227943	-0.00534361	0.289179
GTGAAGCCGTATAGTC-1	P5.background	0.344794	-0.0219187	-0.0148556	0.20628
GTGACAGCTTCCCACT-1	P5.2	0.245031	0.186244	0.0425909	0.11203
GTGACCGCACACTACG-1	P5.background	0.332982	0.00260178	-0.0235133	0.225709
GTGACGCAGGTTTCAT-1	P5.2	0.273077	0.0896789	0.0275445	0.221664
GTGACTTCAGTAGTGC-1	P5.background	0.341064	-0.00980343	-0.039808	0.207445
GTGAGATAACCTTATA-1	P5.background	0.301934	0.000494652	-0.0272474	0.229728
GTGAGGACACTTAAGG-1	P5.background	0.319516	0.00329364	-0.038951	0.215024
GTGAGGAGCGGTTGAG-1	P5.1	0.348355	0.058872	-0.00129577	0.276665
GTGAGTGGTACAACGC-1	P5.background	0.380893	-0.0260003	-0.0513949	0.246495
GTGATCACTAACGCCT-1	P5.background	0.360915	-0.0459656	-0.0346105	0.267161
GTGATCATAGATCTGC-1	P5.background	0.300863	-0.0133371	-0.0246664	0.21795
GTGATCCTTGTCATGA-1	P5.2	0.133291	0.314919	0.0444163	-0.024186
GTGATTCGCCGCTCAA-1	P5.background	0.288644	-0.0741119	-0.0740979	0.160368
GTGCACCAGCTTCAAC-1	P5.background	0.366375	-0.032963	-0.0334565	0.246287
GTGCACGAAAGTGACT-1	P5.background	0.348927	0.0113066	-0.0473061	0.217654
GTGCCATCACACGGTG-1	P5.3	0.320543	0.040297	-0.0089056	0.198445
GTGCCCGTTCGGATTC-1	P5.background	0.32112	-0.0117821	-0.0225534	0.219542
GTGCCGCTTCAAAGGT-1	P5.background	0.281496	-0.0764701	-0.0735863	0.162988
GTGCGAAATCGAACAC-1	P5.background	0.276175	-0.0610385	-0.0654605	0.168621
GTGCGACAGGGAGTGT-1	P5.background	0.342199	-0.00557131	-0.0128444	0.217664
GTGCGGGTCTCCAAAT-1	P5.background	0.338112	-0.0746712	-0.052276	0.207419
GTGCGTGTATATGAGC-1	P5.3	0.219441	0.0507897	-0.0392179	0.193577
GTGCTATCCAGCTGGA-1	P5.background	0.298398	-0.0234347	-0.0218074	0.242167
GTGCTCAAGTACTGTC-1	P5.background	0.303772	-0.104665	-0.0103828	0.217195
GTGGAACCTACATGCG-1	P5.1	0.329437	0.128088	-0.029063	0.104959
GTGGACGCATTTGTCC-1	P5.background	0.331922	-0.0935036	-0.0613349	0.157485
GTGGAGTCGGCGGTTG-1	P5.background	0.323906	-0.0239884	-0.0363078	0.197307
GTGGGAACAAACCGGG-1	P5.background	0.286368	-0.0192612	0.0411195	0.261992
GTGGGCTTAGACACAC-1	P5.background	0.309489	-0.107336	-0.0394718	0.210026
GTGGTATAGTCTGCCG-1	P5.background	0.309238	-0.0568513	-0.018278	0.224221
GTGGTGGCCAAGTGAA-1	P5.3	0.284105	0.0398387	0.0229719	0.181459
GTGGTTACTTCTTTCG-1	P5.background	0.284987	-0.0887606	-0.0670181	0.188717
GTGGTTTCCGCCTTTC-1	P5.background	0.328533	-0.0116575	-0.0308579	0.205668
GTGTACCTTGGCTACG-1	P5.background	0.354301	-0.0834768	-0.0422086	0.262901
GTGTATATCAGCGGGC-1	P5.background	0.36983	-0.0597794	0.00820184	0.329978
GTGTCAGTGTACGTGG-1	P5.background	0.286333	0.00419214	-0.015751	0.210627
GTGTCGTATAGCGTTC-1	P5.background	0.378367	-0.00255798	-0.0296432	0.320782
GTGTGAATAACTTAGG-1	P5.background	0.368924	-0.0464437	-0.0413474	0.272
GTGTTACTATGCGTCC-1	P5.3	0.302975	0.00345995	-0.0114279	0.19359
GTTAAAGTAGGACTGG-1	P5.background	0.345779	-0.110251	-0.0342699	0.255351
GTTAACATCACTTAAA-1	P5.background	0.384796	-0.123835	-0.0225658	0.356469
GTTAACTATGTTGTCA-1	P5.background	0.326736	-0.00641538	-0.021821	0.227989
GTTAAGGGTGCGATGT-1	P5.background	0.389794	-0.122725	0.0347539	0.394779
GTTACCTACAACTTGC-1	P5.background	0.346221	-0.0355173	-0.0289958	0.211248
GTTACTTTGGGCCTAG-1	P5.background	0.317561	-0.0612348	-0.042544	0.194231
GTTAGCCCATGACATC-1	P5.2	0.26186	0.13514	-0.0161417	0.117454
GTTATAATACGGTGAA-1	P5.background	0.303821	-0.109169	0.00155104	0.295847
GTTATATTATCTCCCT-1	P5.background	0.316161	-0.0658965	-0.0646428	0.170364
GTTCATCGTTTGGCTG-1	P5.background	0.355516	-0.00380101	-0.00280726	0.243031
GTTCCAGTCTGACCAT-1	P5.background	0.341442	-0.0870738	0.0171106	0.444297
GTTCCGTCCGCCTGCA-1	P5.background	0.276992	-0.0406747	-0.0224937	0.243567
GTTCGCCATAAGTGCC-1	P5.background	0.297188	-0.0690058	-0.0609428	0.179925
GTTCGGATCGGGAACA-1	P5.background	0.339947	-0.0364222	0.0264371	0.240156
GTTCGTCTAAAGAACT-1	P5.background	0.348838	-0.010762	0.0239558	0.267665
GTTCTTGTAACTCAAT-1	P5.background	0.334527	-0.0408517	-0.0334921	0.246121
GTTGAACCGGTTCCAT-1	P5.background	0.330027	0.000225982	-0.0380264	0.208717
GTTGAGTCCCGCCGGT-1	P5.background	0.296352	-0.0461563	-0.0207287	0.324732
GTTGCACGGAGTTTCG-1	P5.background	0.305855	-0.085636	-0.0079209	0.29689
GTTGGATTCAGTGGCT-1	P5.1	0.231028	0.144412	-0.0167945	0.103812
GTTGGATTGAGAACAC-1	P5.background	0.34844	0.008953	-0.0140878	0.220258
GTTGGATTTGCGTTGG-1	P5.background	0.350001	-0.0512253	-0.0397878	0.23094
GTTGGTCATGCTATCC-1	P5.background	0.345127	-0.0747666	-0.0620606	0.180224
GTTGTAGATTTATGAG-1	P5.3	0.320862	-0.0093733	0.00143287	0.222345
GTTTACGTTCCATCTG-1	P5.background	0.332824	-0.0864994	-0.0288232	0.219795
GTTTCCTGGAGGGTGA-1	P5.background	0.341133	-0.0525517	-0.0159733	0.261777
GTTTCTGCAGTCTCCC-1	P5.2	0.232163	0.165609	-0.0107332	0.0933783
GTTTGACCAAATCCTA-1	P5.background	0.316543	-0.0302625	-0.0658167	0.189183
GTTTGGCCCAAGTTAT-1	P5.background	0.327861	-0.0653735	-0.0541503	0.182109
GTTTGGGCTTGTGAGC-1	P5.background	0.353033	-0.0565156	-0.0635827	0.221524
GTTTGGTAGGGTCAAC-1	P5.background	0.346428	-0.0660676	-0.0584716	0.211059
GTTTGGTGATCGGTGC-1	P5.background	0.264105	0.0144975	0.00128802	0.21274
TAAACCCAGGAGGGCA-1	P5.background	0.342827	-0.0121366	-0.0496528	0.235401
TAAAGCGGTATTTCCA-1	P5.background	0.323996	0.026898	-0.0317651	0.231036
TAAAGCGTTAGGAGAA-1	P5.background	0.302258	0.0195132	-0.0465388	0.202137
TAAAGCTGCAATAGGG-1	P5.1	0.247132	0.169257	0.0511751	0.121352
TAAAGTGCACGTCTCG-1	P5.background	0.29532	-0.0329249	-0.00502314	0.253794
TAAATTTAGTAACACC-1	P5.background	0.199294	-0.00539642	0.0389917	0.241526
TAACAGCGTTTGTGCT-1	P5.background	0.337042	-0.00919459	-0.0351607	0.209979
TAACATACAATGTGGG-1	P5.background	0.282553	-0.0396516	-0.00722028	0.214646
TAACCTACCGTCCGAG-1	P5.background	0.328721	-0.0704884	-0.0185201	0.210708
TAACTATTACGCCAAA-1	P5.background	0.356069	-0.0835422	-0.0448209	0.232533
TAACTCATCCGCGCGG-1	P5.background	0.289836	-0.0742161	-0.0341239	0.193004
TAAGGCAACATAAGAT-1	P5.background	0.341745	0.00806698	-0.0427672	0.23345
TAAGGCATAACATCAA-1	P5.background	0.334656	-0.0389658	-0.044711	0.213301
TAAGGCCCGTCACCCT-1	P5.background	0.34711	-0.0608724	-0.00754128	0.272953
TAAGGCTGAATCCCTC-1	P5.background	0.367559	-0.0287143	-0.0251753	0.267807
TAAGGGCCTGTCCGAT-1	P5.background	0.333158	-0.0281837	0.0103242	0.275524
TAAGTAACATCTTGAC-1	P5.background	0.314863	-0.067689	-0.042427	0.19168
TAAGTCGCCGAGTATC-1	P5.background	0.32938	-0.0939582	-0.0454367	0.227593
TAAGTTGCGACGTAGG-1	P5.background	0.345087	-0.0427208	-0.00450072	0.353417
TAATAAACAAGGAGAT-1	P5.1	0.347651	0.204794	0.0157292	0.1634
TAATACACAGTAGTAT-1	P5.background	0.282654	-0.0986506	-0.0850212	0.150158
TAATAGAACAGAGTTA-1	P5.background	0.337923	-0.0704534	-0.0423677	0.206353
TAATAGTGACGACCAG-1	P5.background	0.393882	-0.029278	0.0175946	0.307914
TAATATTGAAATTCGC-1	P5.background	0.323589	-0.0521405	0.00483004	0.258002
TAATCGATCCGTACGT-1	P5.background	0.339916	0.0640423	-0.0488592	0.197199
TAATTGGAATCGGGAA-1	P5.background	0.385346	0.0187031	0.0688853	0.354563
TACAACGCACAACTCA-1	P5.background	0.308162	-0.0690809	-0.0409766	0.185659
TACAGAAACGGTGGGC-1	P5.background	0.292451	0.0874266	0.082252	0.276938
TACATAGGCATACACC-1	P5.background	0.313649	-0.0792846	-0.0375702	0.202227
TACATTTCTAACGTGC-1	P5.background	0.378317	-0.0688813	-0.0138171	0.291193
TACCAAATAGCCCAGA-1	P5.background	0.321223	-0.00270839	-0.0428419	0.175639
TACCAATAAAGTACCA-1	P5.2	0.227215	0.224811	0.103651	0.107153
TACCAGAAGTAGGTTC-1	P5.background	0.314974	-0.0788339	-0.049974	0.22366
TACCAGGAATCCCGTC-1	P5.background	0.233165	-0.0310895	-0.0123664	0.202223
TACCGCGGACTTGCAG-1	P5.background	0.337615	-0.0388814	-0.0400997	0.228462
TACCGGCTCACTGCCC-1	P5.background	0.367112	-0.0414544	-0.048257	0.259658
TACCGGTCGTTTCCAT-1	P5.background	0.306402	-0.0573388	-0.00828265	0.197645
TACCGTAGGTTAACTA-1	P5.background	0.331134	-0.0073555	-0.0163761	0.216846
TACCGTGCCTCGGACC-1	P5.background	0.394738	-0.0423162	-0.0396132	0.265397
TACCTACTCCCAGTAT-1	P5.background	0.332476	-0.0408428	-0.0436176	0.22622
TACCTCACGCTTGTAC-1	P5.background	0.408801	-0.0649311	-0.0180442	0.29375
TACCTCAGTTGTCTGT-1	P5.background	0.291597	-0.0641312	-0.0585788	0.221864
TACCTTAAGATTTCCC-1	P5.background	0.347608	-0.0272118	-0.0135573	0.256262
TACGAACACGACTTCA-1	P5.background	0.262048	-0.0713563	-0.0501251	0.175974
TACGACGCTTGCTGCG-1	P5.background	0.319202	-0.0251348	-0.0445383	0.197401
TACGACTGCCTCTTAG-1	P5.background	0.33451	0.0192185	-0.0310008	0.203254
TACGAGAACTTCACGT-1	P5.background	0.297005	-0.0581773	-0.0192936	0.247832
TACGATGTTGATCATC-1	P5.background	0.335258	0.00184663	0.00440069	0.285527
TACGCAGTTCTTTCCT-1	P5.background	0.294515	-0.0753314	-0.0447292	0.18816
TACGCCATATTCTAAT-1	P5.background	0.265054	-0.0472534	-0.0699106	0.167687
TACGCCGAGGGTACCC-1	P5.background	0.304253	-0.0612868	-0.0565747	0.175821
TACGCCTCCATTCCGA-1	P5.background	0.322659	-0.011144	-0.0368267	0.196
TACGCTATAGAAACCT-1	P5.background	0.312057	-0.0276592	-0.0329471	0.219999
TACGCTCCTAGAACTG-1	P5.background	0.19194	-0.036015	0.0331064	0.219133
TACGGAAGCCAAACCA-1	P5.background	0.271779	0.00350524	0.023401	0.202736
TACGGGATGCTAGCAG-1	P5.background	0.353875	0.0841577	-0.0259596	0.291426
TACGTACTAGTGCTGA-1	P5.background	0.335462	-0.026731	-0.0074042	0.233002
TACTATGGTTCCTCAG-1	P5.background	0.352236	-0.0570037	-0.0199859	0.221568
TACTCCTCTAGTTGAC-1	P5.background	0.330848	0.00674386	0.0123501	0.25935
TACTCTCCGAACAAAT-1	P5.1	0.357006	0.107677	-0.0336224	0.208013
TACTCTTTCGTCTTCA-1	P5.background	0.352033	-0.0222856	-0.027533	0.232881
TACTGAACAGATTTAG-1	P5.background	0.315967	-0.0338124	-0.0378732	0.206079
TACTGCAATCAATTAC-1	P5.background	0.343305	-0.0160033	0.00881569	0.304193
TACTGCATGATTAAAT-1	P5.background	0.300525	0.110597	0.0367618	0.258263
TACTTGTTAGTAGTCC-1	P5.background	0.328559	-0.0583218	-0.0378878	0.246867
TACTTTACTGAGCCGG-1	P5.background	0.37996	-0.0332928	-0.0578922	0.241152
TAGAAAGGTGGCGCTA-1	P5.background	0.310798	-0.0254321	-0.0341657	0.220488
TAGACGAAACGCCAAT-1	P5.2	0.30051	0.125394	0.00150592	0.148986
TAGACGCCCGTACCGG-1	P5.background	0.346317	-0.0378959	-0.0225151	0.240611
TAGACTACCTAGCGTT-1	P5.background	0.372505	-0.00865335	-0.0362254	0.221872
TAGAGGGAGTTTATCT-1	P5.background	0.307017	0.0102648	0.00462352	0.230307
TAGAGGTTCTACTTGT-1	P5.background	0.323627	-0.0614738	0.0623163	0.36492
TAGAGTCTAAGCGAAC-1	P5.background	0.297527	-0.0764124	-0.0413454	0.175978
TAGATATGGACTGGAA-1	P5.background	0.369806	-0.104494	-0.0481425	0.229975
TAGATGGTTCCTTACT-1	P5.2	0.263674	0.0694902	0.0208395	0.175959
TAGATTCAAAGTGCGG-1	P5.background	0.309166	0.00409454	-0.0135675	0.234177
TAGCCATTTCAAAGTC-1	P5.3	0.33388	0.00553798	0.00137672	0.211597
TAGCCGGCGGTCAGCG-1	P5.background	0.351236	-0.0123236	-0.0414183	0.256011
TAGCGTCCCTCGATTG-1	P5.background	0.342933	-0.0280367	-0.0104966	0.229984
TAGCGTCCGGTGTGGT-1	P5.background	0.314869	-0.121394	0.00886784	0.3554
TAGCGTTGGGTCTTAC-1	P5.background	0.274411	-0.0939346	-0.0605529	0.179186
TAGCTAAGTCCGGGAG-1	P5.background	0.30126	-0.0595317	-0.0482427	0.17206
TAGCTAGAAGGCATGA-1	P5.background	0.312966	0.00219289	-0.0358398	0.188594
TAGCTAGTGATGATGG-1	P5.background	0.320669	-0.0445639	-0.0406312	0.202496
TAGCTCGCCTGATAAC-1	P5.background	0.342756	-0.0750343	-0.0356487	0.242261
TAGGCATGTTACGCCA-1	P5.background	0.322665	0.0278562	0.0101029	0.22918
TAGGGAGCTTGGGATG-1	P5.background	0.353872	0.00619196	-0.0107609	0.21726
TAGGGTGTTTCAAGAG-1	P5.background	0.340592	0.016072	-0.0332373	0.229177
TAGGTCGCCGGAACTG-1	P5.background	0.311933	-0.0336412	-0.00352476	0.197325
TAGGTGACGATAACCT-1	P5.background	0.18214	-0.00443918	0.0124037	0.162206
TAGGTGCTCGCCTAGC-1	P5.background	0.324351	-0.030936	-0.0389472	0.229799
TAGGTGTTCCACAGAT-1	P5.background	0.334641	-0.0427693	-0.055605	0.241264
TAGGTTCGAGTTCGTC-1	P5.background	0.320092	-0.0905649	-0.0599913	0.26181
TAGTAGCTTATACCAG-1	P5.3	0.367184	0.00923847	-0.0291093	0.246051
TAGTCCCGGAGACCAC-1	P5.background	0.3023	-0.0121746	-0.041742	0.227877
TAGTCCGCAGAGAATG-1	P5.background	0.361687	-0.0874439	-0.061747	0.235377
TAGTCGATCACGGGTT-1	P5.background	0.331601	-0.017246	0.0174473	0.229186
TAGTCTAACAACGAGA-1	P5.background	0.323934	-0.02887	-0.041338	0.218484
TAGTCTGCGGCACATT-1	P5.3	0.248557	0.110141	0.0080558	0.184242
TAGTCTGTGACGTTGC-1	P5.background	0.324974	-0.0642707	-0.064712	0.184682
TAGTGCCCTCCAGAGT-1	P5.background	0.306608	-0.105139	-0.0289995	0.231858
TAGTTAAGATAGGATA-1	P5.background	0.368863	0.0392342	-0.0196	0.243913
TATAAATCCACAAGCT-1	P5.background	0.323704	-0.0771221	-0.00261126	0.329798
TATAAGTGAGGATAGC-1	P5.background	0.375445	-0.0529443	-0.0355763	0.266327
TATACACAGACGCCTT-1	P5.background	0.333935	-0.0618183	-0.0385421	0.247291
TATACGCGTCATCACT-1	P5.background	0.38219	-0.00779759	-0.0196528	0.256133
TATAGAGTCGCTTGAA-1	P5.background	0.336572	-0.0349277	-0.0236213	0.223769
TATAGATGGTCGCAGT-1	P5.background	0.345022	-0.0163808	-0.010842	0.224853
TATATAGGGCTTTACG-1	P5.background	0.240716	0.0055521	-0.0169856	0.157234
TATATCAAAGTGATCT-1	P5.background	0.177237	0.0152262	0.0326358	0.210323
TATATCCCTGGGAGGA-1	P5.background	0.331589	-0.0288157	-0.0317446	0.220102
TATCACCCAACCGACC-1	P5.background	0.30518	-0.0394157	-0.0568118	0.157154
TATCACTTCGAGTAAC-1	P5.1	0.267294	0.167457	-0.0328488	0.107762
TATCCAATTGGTTATC-1	P5.background	0.30757	-0.125941	0.0476656	0.390857
TATCCATATCATGCGA-1	P5.background	0.347616	-0.0989623	-0.0145856	0.35353
TATCCGCACCGTCGGG-1	P5.background	0.333851	-0.0134513	-0.0412956	0.206963
TATCCTATCAACTGGT-1	P5.background	0.325926	-0.0368201	-0.028027	0.24488
TATCGATCTATGCATA-1	P5.1	0.349674	0.0976675	-0.0560566	0.158221
TATCGATGATTAAACG-1	P5.background	0.345943	-0.0441597	-0.0400795	0.229895
TATCTACCACAGCGGG-1	P5.background	0.35727	-0.0893374	-0.0121168	0.303642
TATGATCCGGCACGCC-1	P5.background	0.362201	-0.0314633	-0.0418331	0.233742
TATGATCTTCTCTTTA-1	P5.2	0.265843	0.149424	-0.00760334	0.141468
TATGCTCCCTACTTAC-1	P5.background	0.312768	-0.046717	-0.0576058	0.208616
TATGGATGTGCTACGC-1	P5.background	0.330205	-0.0832909	-0.0438313	0.230745
TATGGGACCGAGCAGG-1	P5.background	0.315698	-0.0286903	-0.0262585	0.208366
TATGGGTACGTATCGT-1	P5.background	0.261991	-0.0264286	-0.0530488	0.160908
TATGGTCTGAGTAACA-1	P5.background	0.285573	-0.0840456	-0.0557877	0.193765
TATGGTTAGTGGGAGA-1	P5.background	0.353177	-0.0359837	-0.000899724	0.271443
TATGTAAAGTGCTTAA-1	P5.3	0.314978	-0.00533969	-0.0525682	0.202992
TATGTCAAGACCGACT-1	P5.1	0.280497	0.359618	0.00592984	0.0681479
TATGTCTCATTGTGCC-1	P5.background	0.347765	-0.0750308	-0.0320099	0.278122
TATTAACCTGACCGCG-1	P5.background	0.301006	-0.0492938	-0.0609604	0.201152
TATTACCATCCTGCTT-1	P5.background	0.369964	0.0377772	-0.0120194	0.234662
TATTCAATTCTAATCC-1	P5.background	0.346235	-0.0404583	-0.0366529	0.26241
TATTCCACTCAGCTCG-1	P5.background	0.341469	-0.0597416	-0.0481001	0.199897
TATTCCGAGCTGTTAT-1	P5.background	0.322579	-0.0685219	0.0285728	0.355557
TATTCCTCCGCCCACT-1	P5.background	0.295467	-0.0425461	-0.00739247	0.21988
TATTCGTGCCAGAATA-1	P5.background	0.248294	-0.0887742	-0.0558762	0.151657
TATTTAGTCTAGATCG-1	P5.background	0.333669	-0.0842007	-0.0671052	0.262898
TATTTATACCGAGTAG-1	P5.1	0.326558	0.281995	-0.00586184	0.101041
TATTTGTTACCCTTTA-1	P5.background	0.355382	-0.0808082	-0.0220708	0.311789
TCAAACAACCGCGTCG-1	P5.background	0.335204	-0.0025349	-0.0482364	0.210651
TCAAACTTAGATTGTT-1	P5.background	0.295967	-0.0798374	-0.0694231	0.174324
TCAAATTTGAGACTCA-1	P5.background	0.373012	-0.0925535	-0.0621467	0.26895
TCAACAAAGATAATTC-1	P5.background	0.316966	-0.00369965	-0.0206141	0.233861
TCAACATAGCGCCCTA-1	P5.background	0.309057	-0.0136944	-0.0279431	0.236418
TCAACCATGTTCGGGC-1	P5.background	0.361635	-0.0821791	-0.0218631	0.30275
TCAACGAGGAGACAAA-1	P5.background	0.319914	-0.0671642	-0.0376024	0.19264
TCAACGCAGGAAATAA-1	P5.background	0.28483	-0.0357928	-0.0447324	0.19652
TCAAGAAATACTAGCT-1	P5.background	0.318748	-0.0423778	-0.0342324	0.212028
TCAAGGTTACTACACC-1	P5.background	0.321169	-0.0212486	-0.0382459	0.210553
TCAATACGCCGTCATG-1	P5.background	0.323743	-0.0882554	-0.0525676	0.181074
TCACAGCAAACTCGAA-1	P5.background	0.294095	0.0305163	-0.0149347	0.168783
TCACAGGAGAATAAGA-1	P5.background	0.306996	-0.0359121	-0.0277842	0.202297
TCACAGGGAATCGCAA-1	P5.background	0.355227	0.0492067	-0.0247153	0.228924
TCACAGGTTATTGGGC-1	P5.background	0.341064	-0.0847442	-0.0109607	0.228817
TCACCCTCTTAAGATT-1	P5.background	0.344147	-0.0346577	-0.0542159	0.239187
TCACCGCTCGGCACTC-1	P5.background	0.343144	-0.0748113	-0.0308879	0.209465
TCACGATGTCCGTGGA-1	P5.background	0.332453	-0.0578213	-0.0422947	0.229891
TCACGCATTGTAGATC-1	P5.background	0.267752	-0.0511565	0.0184785	0.188509
TCACGGTCATCGCACA-1	P5.background	0.364394	-0.0691253	0.00306181	0.368717
TCACGTGCCCGATTCA-1	P5.background	0.28967	-0.0973696	-0.0630822	0.209754
TCACTCGTGCAACGGC-1	P5.1	0.267771	0.176414	0.0110291	0.0792701
TCAGAACCTCCACAGG-1	P5.background	0.327545	-0.0798244	-0.0318252	0.260402
TCAGACGCTATAGAAG-1	P5.background	0.334991	0.01935	-0.0217412	0.200465
TCAGCAAATGCATCTC-1	P5.background	0.333774	0.0257544	0.016294	0.222868
TCAGCAGTAGGCCCTG-1	P5.background	0.322457	-0.0153513	-0.00875466	0.213632
TCAGGGTGTAACGTAA-1	P5.background	0.35909	-0.0501067	-0.0458564	0.224787
TCAGGTTCTTTGAGAA-1	P5.background	0.303703	-0.0702179	-0.029231	0.212188
TCAGTAGGGACTATAA-1	P5.3	0.284136	0.111993	0.00333701	0.184307
TCAGTGTATACGTCAT-1	P5.background	0.318164	-0.0419973	-0.015088	0.209938
TCATATGAGCTTTGTT-1	P5.background	0.352169	-0.0369456	-0.0341415	0.262992
TCATCGATGGTCCCAA-1	P5.background	0.320358	-0.0572767	-0.0185059	0.222723
TCATGCAGGTTCTCAT-1	P5.1	0.325715	0.256037	-0.0368652	0.109498
TCATTTAAGTCTCCGA-1	P5.background	0.329826	-0.0137054	-0.0225052	0.221063
TCCAACTTTAAATTCT-1	P5.background	0.331385	-0.0733264	-0.0912011	0.201505
TCCAATAAAGGCTACC-1	P5.background	0.324876	-0.0282737	-0.0332269	0.213636
TCCACATCGTATATTG-1	P5.3	0.324857	0.0208599	0.0257134	0.224071
TCCACCTCTAGCCTTT-1	P5.background	0.327416	-0.058358	-0.0366941	0.22606
TCCACTTTATCTAGGT-1	P5.background	0.374454	-0.053506	-0.0308159	0.284885
TCCAGAGCACCGGTTC-1	P5.2	0.246112	0.193333	-0.00732039	0.0796976
TCCAGGCAGGACGATC-1	P5.background	0.352253	-0.0236259	-0.0295308	0.235834
TCCAGGCGAGTACGGT-1	P5.background	0.301844	-0.0590464	-0.0494917	0.18577
TCCAGGGTATATACGA-1	P5.background	0.308773	-0.0633009	-0.0380515	0.168314
TCCCAAACAGACAACG-1	P5.background	0.286402	-0.029321	-0.0209789	0.16808
TCCCAAAGACGAAGGA-1	P5.background	0.272022	-0.0713081	-0.0523691	0.171311
TCCCACTCTCTTCCGG-1	P5.background	0.296282	-0.069168	-0.0750544	0.190198
TCCCAGCTTTAGTCTG-1	P5.background	0.259127	-0.0615281	-0.0639807	0.151236
TCCCAGGCTTAGCTAA-1	P5.background	0.320047	-0.088726	-0.0350546	0.23353
TCCCGCGTACTCCTGG-1	P5.background	0.331604	-0.00414979	-0.0298734	0.220616
TCCCGTCAGTCCCGCA-1	P5.background	0.337124	0.0286674	-0.0341334	0.203411
TCCCGTGTGCAATTTG-1	P5.background	0.31318	-0.00928635	-0.0438571	0.216839
TCCCTTAGATTACTCG-1	P5.1	0.31325	0.279635	-0.00413253	0.118928
TCCGACCGCTAATCAA-1	P5.background	0.189939	-0.0225284	0.0300096	0.230259
TCCGATAATTGCCATA-1	P5.background	0.375119	-0.0283026	-0.00736167	0.253095
TCCGATGACTGAGCTC-1	P5.background	0.354741	0.0407711	-0.0324291	0.217383
TCCGATGGTGCGACAT-1	P5.background	0.359434	-0.0608869	-0.0112576	0.26329
TCCGCCTGTCTACAAG-1	P5.background	0.341996	-0.0375243	-0.0315968	0.307805
TCCGCGGCAGCATCTG-1	P5.background	0.347047	-0.0331867	-0.0329638	0.272139
TCCGCGGCCCAATGAA-1	P5.background	0.288072	-0.067219	0.0377692	0.334458
TCCGCTGTCATCCCGG-1	P5.3	0.344861	0.0311099	-0.0338035	0.225961
TCCGCTTATCCCATTA-1	P5.background	0.351806	-0.0577999	-0.0362939	0.259757
TCCGGCCTAGCGTACA-1	P5.background	0.340641	-0.0373322	-0.0330414	0.217852
TCCGGTTCGTCCGGTC-1	P5.background	0.344041	-0.0236823	-0.0281927	0.204148
TCCGTTAAGCTAATAT-1	P5.background	0.38849	-0.0534107	-0.00629088	0.278724
TCCGTTTAGCCTTGAA-1	P5.background	0.336301	-0.0190512	-0.0253699	0.245348
TCCTAAATTGGGAAGC-1	P5.background	0.403242	-0.0712289	-0.0604182	0.261221
TCCTAACCGTCGGGCA-1	P5.background	0.326848	-0.00739699	-0.057718	0.193856
TCCTACATCCACGGCC-1	P5.background	0.338106	-0.014623	-0.0273249	0.209931
TCCTAGCAAAGAAGCT-1	P5.background	0.335946	-0.0614254	-0.0478606	0.214819
TCCTCGGGCTGGGCTT-1	P5.background	0.317066	-0.0275098	-0.0356026	0.213659
TCCTTACGACGGTCCG-1	P5.background	0.333619	-0.0134173	-0.0292361	0.234591
TCCTTCAGTGGTCGAA-1	P5.background	0.314922	0.0144376	-0.0117622	0.22388
TCCTTGTCCTTTAATT-1	P5.background	0.282497	0.0191975	-0.00748227	0.216434
TCCTTTAAATCCGCTT-1	P5.background	0.346107	-0.0879931	0.0124049	0.351048
TCCTTTCTTACGCTTA-1	P5.background	0.282172	-0.083847	-0.0603845	0.157874
TCGAAATTTAGGACCA-1	P5.background	0.329961	-0.0590878	-0.0240935	0.261353
TCGAAGAACCGAGCAC-1	P5.background	0.36994	-0.0103102	0.00171799	0.259415
TCGAATATCCCGCAGG-1	P5.background	0.333913	-0.0446486	0.0136409	0.311707
TCGAATCGCAGGGTAG-1	P5.background	0.302518	-0.00839609	-0.0134728	0.241425
TCGAGACCAACACCGT-1	P5.background	0.328901	-0.0570197	-0.0439798	0.226499
TCGAGCCAGGCAGGCC-1	P5.background	0.302258	-0.00388182	-0.00989353	0.187986
TCGATTTACGAAACGA-1	P5.background	0.321314	0.00512936	-0.0265053	0.228899
TCGCAAAGATGCATTT-1	P5.background	0.344986	-0.00634669	-0.0193774	0.255825
TCGCACCAGGAGGCAG-1	P5.background	0.347985	-0.0248469	-0.0280374	0.251431
TCGCCGAAGTTGCGTC-1	P5.background	0.350252	-0.00832154	-0.0167584	0.239333
TCGCCGGTCGATCCGT-1	P5.background	0.291177	-0.0315694	-0.00714215	0.201917
TCGCTAAACCGCTATC-1	P5.1	0.221362	0.307825	-0.00411928	0.0468249
TCGCTACTGGCTTTGA-1	P5.2	0.311426	0.0385967	0.00940431	0.212712
TCGCTCGATATATTCC-1	P5.background	0.3411	-0.0661682	-0.0311383	0.222765
TCGCTCGGCACCAGCG-1	P5.background	0.320833	-0.0557366	-0.010809	0.210056
TCGCTGGGCGGATTGT-1	P5.background	0.336927	0.00197893	-0.0362877	0.226265
TCGCTTTAAACGTTTG-1	P5.background	0.366241	-0.0400459	-0.00337317	0.302362
TCGGACGCCCAGCCCA-1	P5.background	0.291587	-0.0614543	-0.06938	0.237042
TCGGAGTACATGAGTA-1	P5.background	0.346087	-0.0574719	-0.0577494	0.230841
TCGGCGAACCCAAACC-1	P5.background	0.346225	-0.0178849	-0.0336574	0.2445
TCGGCTTGTATCGACG-1	P5.background	0.248886	-0.0125256	-0.00462492	0.252562
TCGGGAGACAGCGTAC-1	P5.background	0.407995	-0.0988465	-0.0252959	0.333682
TCGGGCCGTCGTGGTA-1	P5.background	0.343122	-0.00837105	-0.0198931	0.251979
TCGTAAGACGACATTG-1	P5.background	0.354402	-0.016037	-0.0377538	0.260339
TCGTACCGACGTCAAG-1	P5.background	0.415662	-0.0527413	-0.00808676	0.301627
TCGTCAAGTACGCGCA-1	P5.background	0.31133	0.00599891	-0.0643439	0.165124
TCGTCCGCTGGCGTCT-1	P5.background	0.299611	-0.0749316	-0.0526266	0.209564
TCGTCTTAGGCGTTAA-1	P5.2	0.336164	0.025474	-0.00285198	0.238275
TCGTTAGGAGTCCCTA-1	P5.background	0.313737	-0.0430469	-0.0212589	0.196322
TCGTTGCTATCCGGTC-1	P5.background	0.303471	-0.0736053	-0.046101	0.188088
TCTACCGTCCACAAGC-1	P5.background	0.343199	-0.0147253	-0.0344734	0.226925
TCTAGCAATCTCCGCC-1	P5.background	0.333233	-0.0412572	-0.017319	0.237086
TCTAGCATCTTCGATG-1	P5.background	0.332382	-0.0722047	-0.0354864	0.279713
TCTAGCATGCCCAGAA-1	P5.background	0.326502	-0.068513	-0.0158884	0.225804
TCTAGGTGGCGACGCT-1	P5.background	0.283465	-0.0916907	-0.0520658	0.159069
TCTAGTGATATCGTGG-1	P5.background	0.325943	-0.0145898	-0.00708287	0.230069
TCTAGTTATCAGAAGA-1	P5.background	0.23203	-0.112557	-0.0120512	0.148801
TCTATCGGTCGCAACA-1	P5.background	0.296304	-0.0818546	-0.0562885	0.160516
TCTCATGAGATAGGGT-1	P5.background	0.320096	0.000405578	0.00792547	0.237198
TCTCCAACGTAGGTTA-1	P5.1	0.23229	0.214733	0.00391628	0.0669261
TCTCCCTGGGCAGCGT-1	P5.background	0.351613	-0.0201256	0.0397662	0.381894
TCTCGACGTATCGCCG-1	P5.background	0.359687	-0.0594931	0.0312354	0.354672
TCTCTAATAGCTGGTA-1	P5.background	0.324592	-0.071302	-0.0268089	0.274288
TCTCTTACCGCGAACC-1	P5.background	0.376974	0.0483747	-0.0263073	0.260828
TCTGAACTCGTACCCG-1	P5.background	0.360609	-0.0212693	-0.00848661	0.24669
TCTGAAGCACGTGGTC-1	P5.2	0.107864	0.233267	0.0619088	-0.0617598
TCTGAATTCCGTACAA-1	P5.background	0.330627	-0.02229	-0.0325755	0.220001
TCTGATGTATTCTGTC-1	P5.background	0.353498	-0.0150772	-0.0434603	0.28118
TCTGCCAGAAACTGCA-1	P5.background	0.33965	-0.0853526	-0.0331206	0.231613
TCTGGGAACCTTTGAA-1	P5.background	0.343645	-0.0476507	-0.0344255	0.204806
TCTGGGTAGCGCTCAT-1	P5.background	0.324451	-0.0377699	-0.0169217	0.275993
TCTGTGCCATCATAGT-1	P5.background	0.340238	-0.00744614	-0.0483945	0.242242
TCTGTTACCCAGCATA-1	P5.background	0.331798	-0.066891	-0.0593524	0.205672
TCTTACCGGAACTCGT-1	P5.1	0.366992	0.211025	-0.0168982	0.139033
TCTTACTTATGCCTCT-1	P5.background	0.31879	-0.000892205	-0.0182959	0.21565
TCTTAGAGCTCCAATT-1	P5.background	0.356005	-0.0124989	-0.0239222	0.240671
TCTTAGAGTGAACTCT-1	P5.background	0.327078	-0.025807	-0.0296741	0.193936
TCTTCCCATGGGCACA-1	P5.background	0.297222	-0.0441501	-0.052381	0.195923
TCTTCGAATAGACGTT-1	P5.background	0.282716	0.0179511	-0.0414657	0.202869
TCTTCGATACCAATAA-1	P5.background	0.320497	-0.0690913	-0.0610444	0.17366
TCTTCTATAACCCGCC-1	P5.background	0.35843	-0.0158186	-0.0079242	0.214232
TCTTGATGCGTAGCGA-1	P5.background	0.348416	0.00373787	-0.0128924	0.238559
TCTTGCTCCCGATACT-1	P5.background	0.409311	-0.0155407	-0.0301006	0.27328
TCTTGGTAACACCAAA-1	P5.background	0.329528	-0.0415204	-0.0283045	0.173473
TCTTTAAGACTATGAA-1	P5.background	0.336962	-0.019921	-0.0494333	0.196649
TGAAAGGACCTGACTC-1	P5.background	0.334408	-0.0634637	-0.0346025	0.201891
TGAACAAGCAGGGACT-1	P5.background	0.247717	-0.0226843	-0.0210723	0.194266
TGAATGAGTGTTTCCC-1	P5.background	0.312723	-0.024392	-0.0316323	0.211274
TGAATGTCAGCCGGCC-1	P5.background	0.318178	-0.0379001	0.00395878	0.224803
TGACACTTCTCTTTGC-1	P5.1	0.184942	0.274833	-0.00558511	-0.00506865
TGACATCGAGCGGACC-1	P5.background	0.3427	-0.0333156	-0.0267125	0.228265
TGACCAAATCTTAAAC-1	P5.background	0.360336	-0.048632	-0.00534358	0.309648
TGACCCACGTTAGACA-1	P5.background	0.304756	-0.0722566	-0.0192325	0.24237
TGACGATGCACTAGAA-1	P5.background	0.313251	-0.0266432	-0.0290451	0.211198
TGACTATAATCCTTTC-1	P5.background	0.339961	-0.0822851	-0.0614602	0.20562
TGAGAATGCTTTACCG-1	P5.background	0.324293	-0.0808981	0.0227307	0.362274
TGAGAGATTTACCACG-1	P5.background	0.307285	-0.01934	-0.0258475	0.18796
TGAGATTAGGCCCTAA-1	P5.1	0.252674	0.361124	-0.00998777	0.0218752
TGAGCCATACAGTCTC-1	P5.background	0.336217	-0.0275263	-0.0436535	0.186249
TGAGCGGAAAGTGTTC-1	P5.background	0.343908	-0.0961735	-0.0447947	0.188924
TGAGCTTTAATGACGC-1	P5.1	0.329797	0.119505	0.0364976	0.22176
TGAGGAGTGCCAGCTT-1	P5.background	0.350931	-0.0437827	-0.0339671	0.232398
TGAGGTGTGTGGCGGA-1	P5.background	0.33223	-0.0543628	-0.0226109	0.242848
TGAGTAAATTAGCGTA-1	P5.background	0.348716	-0.0491512	-0.0574045	0.211569
TGAGTGCCTCTTAAAT-1	P5.3	0.308554	0.0566952	-0.0215379	0.212474
TGAGTGGTCCGTGACG-1	P5.background	0.327907	-0.0565171	-0.0675739	0.236173
TGATACATTTAGCCGT-1	P5.background	0.331714	-0.0327771	-0.0317014	0.180577
TGATCACCACACTGAC-1	P5.background	0.286343	-0.0402946	0.00250338	0.232358
TGATCCCAGCATTAGT-1	P5.background	0.311671	-0.0629855	-0.0501782	0.18679
TGATCGGTTTGACCCT-1	P5.background	0.337289	-0.108476	-0.0568263	0.247115
TGATCTACGCTGATCT-1	P5.1	0.26652	0.13501	-0.0190486	0.108074
TGATCTCCGGCGCCAG-1	P5.background	0.288713	-0.0539483	-0.02435	0.190926
TGATTCCCGGTTACCT-1	P5.background	0.334969	-0.00491151	-0.0255494	0.23001
TGATTCGTCTATCACT-1	P5.background	0.311881	-0.0550085	-0.034199	0.231384
TGATTCTGTCGCCGGT-1	P5.background	0.283884	-0.079549	-0.0537998	0.140911
TGCAAACGTACTAGTT-1	P5.background	0.227789	0.0172064	0.0146838	0.273343
TGCAACCCATCTGCGG-1	P5.2	0.254014	0.0576673	0.0375625	0.224395
TGCAAGAATGACGTAA-1	P5.background	0.337593	-0.0676854	-0.0383454	0.211543
TGCAATCTAACACGGT-1	P5.2	0.208877	0.0657569	-0.0168118	0.112995
TGCAGAGTACCGAGCA-1	P5.background	0.324832	-0.0652512	-0.0181894	0.269176
TGCAGGATCGGCAAAG-1	P5.background	0.360762	0.0209967	-0.0334152	0.207815
TGCAGTTTCCTCCCAT-1	P5.background	0.337688	-0.00537637	-0.0109454	0.233102
TGCATATGTCTGTCAC-1	P5.background	0.321331	-0.0247269	-0.0326019	0.230884
TGCATGGATCGGATCT-1	P5.background	0.318848	-0.0533532	-0.0614394	0.205572
TGCATGTGACCCATAG-1	P5.background	0.217194	-0.0451812	0.0175269	0.229519
TGCATGTGGTAATCTA-1	P5.background	0.33055	-0.088882	-0.0488906	0.223318
TGCCAATGGGTACTCT-1	P5.background	0.299552	-0.0359272	-0.0210349	0.161919
TGCCACCTGGCGAAAC-1	P5.background	0.304997	0.0648777	0.0262763	0.237453
TGCCAGTACGTGGAGA-1	P5.background	0.337004	-0.0155357	-0.0230813	0.214566
TGCCATTACTAAAGAA-1	P5.1	0.298915	0.0960197	-0.0269877	0.164573
TGCCCGTACCGTTAAA-1	P5.3	0.366296	0.0945648	-0.0411308	0.224643
TGCCGGATGTACGAGC-1	P5.background	0.346572	-0.0146945	-0.0115201	0.252605
TGCCGTGGATCGTCCT-1	P5.background	0.333774	-0.0276524	-0.0218048	0.191444
TGCCGTGGGACCCAAT-1	P5.background	0.316851	0.0141743	-0.0206983	0.220814
TGCCTGATCAAACGAT-1	P5.background	0.366348	-0.0219995	-0.0315015	0.320616
TGCCTTGGCCAGGCAA-1	P5.background	0.373385	-0.0651441	-0.0226034	0.30073
TGCGACACCCTAGTGC-1	P5.background	0.253336	-0.08128	-0.0640431	0.144133
TGCGACGGCCGAACGT-1	P5.background	0.315526	-0.0180104	-0.0379729	0.227623
TGCGAGAATATTACCC-1	P5.background	0.296213	-0.0321586	-0.0657103	0.152087
TGCGCAAAGCATTTGG-1	P5.background	0.384885	-0.0658466	-0.0434893	0.280594
TGCGCGATTAACGGAG-1	P5.background	0.330833	-0.0490342	-0.0300859	0.254035
TGCGGACTTGACTCCG-1	P5.2	0.318533	0.0571797	-0.0191849	0.172523
TGCGGAGTAAAGGTGC-1	P5.background	0.305878	-0.0795245	-0.0299231	0.329143
TGCGTAAGAACCTGAT-1	P5.background	0.308313	-0.0191038	-0.0320344	0.219855
TGCGTTTGTTGACACT-1	P5.3	0.314455	-0.0218847	-0.0164761	0.195214
TGCTAAGTGTCTATTT-1	P5.background	0.387571	-0.0906051	0.0481919	0.384827
TGCTCCACAGTTCTTA-1	P5.background	0.348025	-0.0651977	-0.0433893	0.236093
TGCTCGGCGAAACCCA-1	P5.background	0.287007	-0.0514551	-0.0294185	0.190617
TGCTCGGTGGGTCACC-1	P5.2	0.262432	0.0711493	-0.0212604	0.163254
TGCTCTTGAGAGTTTG-1	P5.background	0.360037	-0.0559047	-0.00199384	0.253268
TGCTGGTTGGACAATT-1	P5.background	0.316427	-0.0834484	0.00479345	0.321909
TGCTGTTGAAGAACTC-1	P5.background	0.286597	-0.0919427	-0.043878	0.219616
TGCTTCCCAAGCAGTA-1	P5.background	0.330737	-0.0305678	-0.0143072	0.215028
TGGAACCACTGACACA-1	P5.background	0.380969	-0.0764795	-0.0305297	0.270918
TGGAAGAAGGGAACGT-1	P5.background	0.347458	-0.0352178	-0.0355876	0.272033
TGGAAGGATAAAGATG-1	P5.background	0.349264	-0.0325821	-0.0277606	0.254056
TGGAATATCCTTGACC-1	P5.background	0.326035	-0.0194749	-0.0308857	0.191673
TGGACCAATCTAAGAT-1	P5.2	0.206909	0.130118	0.0632977	0.161734
TGGACTGTTCGCTCAA-1	P5.background	0.281786	-0.0966687	-0.037338	0.208026
TGGAGAATAATCGTCC-1	P5.background	0.175021	-0.033748	0.0142579	0.23554
TGGAGTGATGCGATGA-1	P5.background	0.31918	-0.090414	-0.0425341	0.216395
TGGCAAACTAAATTAC-1	P5.background	0.312944	0.0516564	0.0267702	0.249618
TGGCAACTCGCGCGCC-1	P5.background	0.337883	0.0384888	-0.0215704	0.214888
TGGCAAGCACAAGTCG-1	P5.background	0.398715	-0.0405299	-0.026264	0.28221
TGGCAATGGGACGGCG-1	P5.background	0.25857	-0.0916012	-0.00672997	0.276413
TGGCAGATTACGATCA-1	P5.background	0.318001	-0.076855	-0.0658408	0.17801
TGGCAGCAGTAATAGT-1	P5.background	0.308239	-0.0903	-0.0701817	0.201811
TGGCCAAACTGAAGTA-1	P5.background	0.332154	-0.0409902	-0.0140826	0.233441
TGGCGACTGCTCCAAA-1	P5.background	0.367006	-0.0121508	-0.0444627	0.199491
TGGCGATCAAGTTATG-1	P5.background	0.318307	-0.0504352	-0.0637821	0.204061
TGGCTATGTGACATAC-1	P5.2	0.154928	0.279879	-0.00614734	-0.0578294
TGGCTTTGGGTAGACA-1	P5.background	0.32697	-0.0444398	0.00233242	0.310953
TGGGCAATAGTTGGGT-1	P5.background	0.322904	-0.0322958	-0.0294984	0.231885
TGGGCACGTTCTATGG-1	P5.background	0.371959	0.0998034	-0.0405965	0.188351
TGGGCCACAAGAGCGC-1	P5.background	0.337375	-0.016849	-0.0198771	0.190867
TGGGCCCATACTAATT-1	P5.3	0.349399	0.0126502	-0.00954218	0.231184
TGGGCGATACAATAAG-1	P5.2	0.292008	0.00542055	0.0015598	0.188272
TGGGTAAGGTTCCCGC-1	P5.background	0.375963	-0.0150868	0.00295708	0.30626
TGGGTGTTAAGTAGAA-1	P5.background	0.31834	-0.0378802	-0.0274353	0.218126
TGGTAGAATATATGGG-1	P5.background	0.375488	0.00678104	-0.0115056	0.27143
TGGTCCCACGCTACGG-1	P5.background	0.299991	-0.0498058	0.0151174	0.301636
TGGTGCCCTGCCTTAC-1	P5.background	0.267075	-0.0395959	0.0301332	0.235644
TGGTTCAACGGGTAAT-1	P5.background	0.338056	-0.010377	0.000961353	0.299244
TGGTTCGTAGCAAAGG-1	P5.background	0.300256	-0.0467587	-0.0529047	0.17116
TGGTTTAAACGTGGGT-1	P5.background	0.28959	-0.038734	-0.0472373	0.171281
TGTACCTACACGAGGG-1	P5.2	0.267402	0.117032	-0.028483	0.163996
TGTACGAACAAATCCG-1	P5.background	0.336644	-0.0524126	-0.0641296	0.193148
TGTAGGAGAAATTTCC-1	P5.background	0.323747	-0.0575877	-0.0260757	0.218649
TGTATAACAGATCCTG-1	P5.background	0.325163	-0.0717874	-0.0291098	0.254734
TGTATGGCGCAGACAG-1	P5.background	0.33203	-0.0185638	-0.0314615	0.226385
TGTCATTTGTTGGGAA-1	P5.background	0.306245	0.0245108	-0.0222677	0.205814
TGTCCGCAAACAATTC-1	P5.background	0.285302	-0.0157556	0.00990763	0.226352
TGTGACTACGCCAGTC-1	P5.1	0.381235	0.139584	-0.0249147	0.197439
TGTGAGACTAGCCCAA-1	P5.background	0.337352	-0.0309356	-0.0369412	0.216162
TGTGCCGGTGCCGGAA-1	P5.background	0.338729	-0.061724	0.0236315	0.360434
TGTGGCAAAGCGTATG-1	P5.background	0.313474	-0.00987629	-0.0387207	0.200292
TGTGGCGGGCTTCTGG-1	P5.background	0.412026	-0.0251631	-0.0506742	0.255219
TGTGGTTGCTAAAGCT-1	P5.background	0.318449	-0.0284797	-0.0224326	0.219179
TGTTATTGTATGTGGC-1	P5.background	0.364715	-0.0220427	-0.0217096	0.220695
TGTTCCGCTTCCATGA-1	P5.3	0.310124	0.0624777	-0.0286566	0.270378
TGTTCCGGCCTGAGCT-1	P5.background	0.332428	0.00210833	-0.0304779	0.253362
TGTTCGTATTGCGGTG-1	P5.background	0.342297	-0.0371312	-0.0272857	0.247762
TGTTCTTCCATTGACT-1	P5.background	0.32406	-0.0109272	0.000303049	0.263806
TGTTGTCAAGAAGTCT-1	P5.background	0.378562	0.023431	-0.0296972	0.219567
TGTTTCGGTACTTCTC-1	P5.background	0.353063	-0.11098	-0.0436137	0.269441
TTAAACTCGAATTCAT-1	P5.background	0.331133	-0.0215702	-0.029737	0.22073
TTAAAGGCGATGCTCG-1	P5.background	0.224103	-0.0220426	0.0343616	0.212359
TTAACCAACCCTCCCT-1	P5.background	0.34408	-0.0733551	-0.0337259	0.285106
TTAACTTCAGGTAGGA-1	P5.background	0.323453	-0.0465644	-0.0206569	0.207213
TTAAGATAGGATTGAC-1	P5.background	0.356529	-0.0276235	-0.0150899	0.251483
TTAAGCCGACAACTTC-1	P5.background	0.398083	0.0412678	-0.0324857	0.228476
TTAAGCGCCTGACCCA-1	P5.background	0.347105	-0.00282119	-0.0404269	0.261621
TTAATCAGTACGTCAG-1	P5.background	0.326629	0.047341	-0.0033874	0.222103
TTAATGTAGACCAGGT-1	P5.background	0.339222	-0.0779674	-0.0592429	0.265349
TTAATTGCTTTGGGTG-1	P5.2	0.196637	0.184578	0.0521448	0.0772744
TTAATTTCAGACGCGG-1	P5.background	0.341755	-0.0329201	-0.0233585	0.20674
TTACAACTACGCATCC-1	P5.background	0.372565	-0.0581502	-0.0361573	0.286955
TTACAGACCTAAATGA-1	P5.background	0.336732	-0.0359894	-0.0168213	0.204088
TTACATGCCACAACTA-1	P5.background	0.37229	0.0177705	0.00749243	0.270504
TTACCCATTGCCGGGT-1	P5.1	0.312355	0.167062	-0.0148909	0.109916
TTACCCTAGGGATTGG-1	P5.background	0.329238	-0.0312021	-0.0172214	0.236059
TTACGGATGGTTCGAG-1	P5.background	0.351752	-0.0185271	-0.0182116	0.23652
TTACTAAAGGACTTTA-1	P5.background	0.329426	-0.0183035	-0.0109794	0.204328
TTACTCCGGCCGGGAA-1	P5.background	0.371071	-0.0845415	-0.0454365	0.286767
TTACTCTGGTACGTAC-1	P5.background	0.326009	-0.0488661	-0.0318663	0.220763
TTACTGGGATATTTCA-1	P5.background	0.323658	-0.0382025	-0.0241729	0.224541
TTAGAAGAACATGACT-1	P5.background	0.355293	-0.0997073	-0.027639	0.234734
TTAGAATAAGGGTCGG-1	P5.background	0.325476	0.00262624	-0.0440516	0.22647
TTAGACACGATCGTTG-1	P5.1	0.266982	0.335725	-0.00187148	0.0584793
TTAGACGAGTCACCTC-1	P5.background	0.348265	-0.0176225	-0.029298	0.237496
TTAGAGTTTAGAAGGA-1	P5.3	0.366689	0.0581845	-0.00401696	0.209838
TTAGCTAATACGATCT-1	P5.1	0.359717	0.149855	-0.0403031	0.189298
TTAGCTGATTTGCCGT-1	P5.background	0.316332	-0.00739399	-0.010644	0.222736
TTAGGTCATAACCGAC-1	P5.background	0.303942	-0.0474308	-0.0204452	0.210194
TTAGTTATTCGTGGCA-1	P5.background	0.345483	-0.0308286	-0.0272732	0.247594
TTAGTTCAAGTGTTCG-1	P5.background	0.321164	-0.0223483	-0.00238154	0.227975
TTATAGGTAATTGTCT-1	P5.background	0.374456	-0.0499229	0.0502489	0.357363
TTATATACGCTGTCAC-1	P5.background	0.30109	-0.0633436	-0.0579005	0.193044
TTATATTTGGCAATCC-1	P5.background	0.303986	-0.0662996	-0.0574022	0.184512
TTATCCGGGATCTATA-1	P5.background	0.373236	-0.0545301	-0.0178811	0.302847
TTATCTGTATCATAAC-1	P5.background	0.220473	-0.116514	-0.0740983	0.138674
TTATGAATGAAAGGGA-1	P5.background	0.338403	-0.105398	-0.0258172	0.294457
TTATGATCTTAACGAA-1	P5.background	0.280434	-0.0612614	-0.0157765	0.199346
TTATTAGAGCGTGTTC-1	P5.background	0.299205	-0.014351	-0.0225977	0.199716
TTATTAGGGAAGCATC-1	P5.background	0.355467	-0.10325	0.0178489	0.346537
TTCAAAGTCTCTAGCC-1	P5.background	0.331851	-0.0727011	0.0129832	0.325137
TTCAACGACCCGACCG-1	P5.background	0.376356	-0.072918	-0.0430818	0.259066
TTCAAGCCGAGCTGAG-1	P5.background	0.229015	-0.0192455	0.023718	0.171731
TTCAATACTCTGAATC-1	P5.background	0.316954	-0.0272939	-0.0245299	0.193871
TTCACGAAAGGATCAC-1	P5.background	0.336893	-0.0635933	-0.0581399	0.221761
TTCACTCGAGCACCTA-1	P5.background	0.436416	-0.0631648	-0.026842	0.293899
TTCACTTCCTAGAACG-1	P5.background	0.325237	-0.0397229	-0.000712244	0.28071
TTCAGCCCTGGTCCAC-1	P5.3	0.347403	0.00103485	0.0144448	0.234554
TTCAGCTGGCGTGCCC-1	P5.background	0.360447	-0.101127	0.0097174	0.379737
TTCAGTTCAAGAGGAG-1	P5.background	0.191193	0.0401771	0.0297656	0.19436
TTCATGGCGCAACAGG-1	P5.1	0.388609	0.101394	-0.0092942	0.166978
TTCCAATCAGAGCTAG-1	P5.background	0.284396	0.0262077	-0.0164414	0.196488
TTCCAATCTGGCTATC-1	P5.background	0.317829	-0.0456518	-0.0522823	0.186069
TTCCACACAGATTTGA-1	P5.background	0.339363	-0.0681265	-0.0490295	0.203867
TTCCAGACGAGATTTA-1	P5.background	0.326055	-0.0201738	-0.0165334	0.215267
TTCCAGTGGGTTTCGT-1	P5.background	0.240088	0.0305158	0.052983	0.238824
[truncated: 90 more rows]
